# Supplementary material for: Disentangling Signatures of Selection Before and After European Colonization in Latin Americans
Source: Mol Biol Evol. 2022 Apr 19;39(4):msac076. doi: 10.1093/molbev/msac076 (PMC9034689; doi:10.1093/molbev/msac076)
Supplement: msac076_Supplementary_Data [file msac076_supplementary_data.zip]

Archive with 2 entries (2 files):
- SelectionLatinAmericans_MendozaRevilla2022_SOM.docx
- Supplementary_Tables_MendozaRevilla.xlsx
