# Supplementary material for: Disentangling Signatures of Selection Before and After European Colonization in Latin Americans
Source: Mol Biol Evol. 2022 Apr 19;39(4):msac076. doi: 10.1093/molbev/msac076 (PMC9034689; doi:10.1093/molbev/msac076)
Supplement: msac076_Supplementary_Data [file msac076_supplementary_data.zip › Supplementary_Tables_MendozaRevilla.xlsx]

## Sheet: Table S1
Table S1. Reference population samples
Population	Continental group	Sample size	Data source	Country of origin
Ache	Americas	4	1	Paraguay
Andoa	Americas	11	1	Peru
Aymara	Americas	8	1	Bolivia / Chile
Cabecar	Americas	4	1	Costa Rica
Chane	Americas	2	1	Argentina
Embera	Americas	9	1	Colombia
Guarani	Americas	3	1	Argentina
Guaymi	Americas	3	1	Costa Rica
Kaqchikel	Americas	2	1	Guatemala
Kogi	Americas	6	1	Colombia
Mixe	Americas	11	1	Mexico
Quechua	Americas	3	1	Bolivia
Ticuna	Americas	4	1	Colombia
Toba	Americas	1	1	Argentina
Uros	Americas	7	1	Peru
Waunana	Americas	4	1	Colombia
Wayuu	Americas	1	1	Colombia
Wichi	Americas	4	1	Argentina
Wichi	Americas	9	2	Argentina
Colombians of Native American descent	Americas	1	1	Colombia
Chileans of Native American descent	Americas	35	1	Chile
Mexicans of Native American descent	Americas	5	1	Mexico
Peruvians of Native American descent	Americas	5	1	Peru
IBS	Europe	102	3	Spain
Portugal	Europe	49	1	Portugal
Andalucia	Europe	15	1	Spain
Basque	Europe	14	1	Spain
Canary Islands	Europe	3	1	Spain
Catalonia	Europe	7	1	Spain
Central Spain	Europe	15	1	Spain
GWD	Africa	38	3	Gambia
MSL	Africa	68	3	Sierra Leone
YRI	Africa	100	3	Nigeria
CHB	East Asia	103	3	China
GBR	EuropeAnalysis2	85	3	United Kingdom
Data source references: 1. Chacon-Duque et al. 2018; 2. Eichstaedt CA et al. 2014; 3. 1000 Genomes Project

## Sheet: Table S2
Table S2. Candidate SNPs under selection in the CANDELA cohort based on AdaptMix.
Population	hg19	rs	P-value	Winning Model	I	Candidate genes	Functional information	Gene details	Exonic Function
BRA	chr1:63502074	rs6677129	5.81e-06	Unclassified	0.594	ATG4C\x3bLINC00466	intergenic	dist\x3d10745\x3bdist\x3d41678	.
	chr1:68631792	rs2566759	1.93e-06	Unclassified	0.237	GNG12-AS1	ncRNA_intronic	.	.
	chr1:203371570	rs879446	3.14e-06	Unclassified	0.135	FMOD\x3bPRELP	intergenic	dist\x3d1861\x3bdist\x3d73386	.
	chr1:218284122	rs2377781	4.38e-06	Unclassified	0.549	LINC00210\x3bRRP15	intergenic	dist\x3d51640\x3bdist\x3d19015	.
	chr2:38687351	rs367917	2.38e-07	Unclassified	0.343	ATL2\x3bHNRPLL	ncRNA_intronic	.	.
	chr2:117994723	rs1074282	2.78e-06	Unclassified	0.417	U7\x3bDDX18	intergenic	dist\x3d55585\x3bdist\x3d520416	.
	chr2:145141541	rs12991836	6.27e-06	Unclassified	0.474	ZEB2	downstream	dist\x3d107	.
	chr2:154278240	rs3863911	1.16e-06	Unclassified	0.739	ARL6IP6\x3bRPRM	ncRNA_exonic	.	.
	chr2:156183489	rs1385902	4.99e-07	Unclassified	0.198	KCNJ3\x3bBC032407	intergenic	dist\x3d12609\x3bdist\x3d3444	.
	chr2:156338251	rs1876110	5.85e-07	Unclassified	0.23	KCNJ3\x3bBC032407	intergenic	dist\x3d151212\x3bdist\x3d529878	.
	chr2:156348737	rs4664767	5.47e-07	Unclassified	0.216	KCNJ3\x3bBC032407	intergenic	dist\x3d161698\x3bdist\x3d519392	.
	chr2:166931526	rs6722462	9.12e-07	Unclassified	0.85	SCN1A	ncRNA_intronic	.	.
	chr2:199299078	rs11688831	5.73e-07	Unclassified	0.617	AK096499\x3bSATB2	intergenic	dist\x3d59257\x3bdist\x3dNONE	.
	chr3:3346138	rs10510257	4.7e-06	Unclassified	0.51	CRBN\x3bLRRN1	ncRNA_intronic	.	.
	chr3:39479881	rs12495623	5.15e-06	Unclassified	0.925	RPSA\x3bMOBP	intergenic	dist\x3d20825\x3bdist\x3d28808	.
	chr3:39489879	rs6770798	4.61e-06	Unclassified	0.914	RPSA\x3bMOBP	intergenic	dist\x3d30823\x3bdist\x3d18810	.
	chr3:189664617	rs7641791	2.13e-06	Unclassified	0.712	TP63\x3bLEPREL1	intergenic	dist\x3d49549\x3bdist\x3d9900	.
	chr4:175416331	rs3857075	3.12e-06	Unclassified	0.159	HPGD	intronic	.	.
	chr4:186799239	rs11721899	2.99e-06	Unclassified	0.527	SORBS2	intronic	.	.
	chr5:149362400	rs8073	3.14e-06	Unclassified	0.181	SLC26A2	UTR3	ENST00000286298:c.*1024T>G	.
	chr7:9458495	rs2350835	4.34e-06	Unclassified	0.442	RBSG3\x3bPER4	intergenic	dist\x3d334690\x3bdist\x3d175752	.
	chr7:11203816	rs10245045	7.4e-07	Unclassified	0.243	PHF14	intronic	.	.
	chr7:11210931	rs12154393	5.15e-06	Unclassified	0.246	PHF14\x3bBC040327	intergenic	dist\x3d1681\x3bdist\x3d10428	.
	chr7:70500643	rs13227328	5.9e-06	Unclassified	0.963	AUTS2\x3bWBSCR17	intergenic	dist\x3d197644\x3bdist\x3d96512	.
	chr8:59781086	rs7838499	4.45e-06	Unclassified	0.522	TOX	intronic	.	.
	chr9:28734729	rs321747	1.77e-06	Unclassified	0.612	LINGO2	intergenic	dist\x3d64446\x3bdist\x3d128895	.
	chr10:8665147	rs4454616	6.08e-06	Unclassified	0.865	BC031880\x3b5S_rRNA	intergenic	dist\x3d2576\x3bdist\x3d33532	.
	chr10:8666008	rs7910940	4.07e-06	Unclassified	0.908	BC031880\x3b5S_rRNA	intergenic	dist\x3d3437\x3bdist\x3d32671	.
	chr10:103071409	rs3802727	5.05e-06	Unclassified	0.295	AX747408\x3bBTRC	downstream	dist\x3d147	.
	chr10:103519784	rs749694	2.82e-06	Unclassified	0.42	FBXW4\x3bFGF8	intergenic	dist\x3d51626\x3bdist\x3d10115	.
	chr10:120982356	rs7093673	3.66e-06	Unclassified	0.179	GRK5	intronic	.	.
	chr11:8735662	rs931756	3.21e-06	Unclassified	0.284	ST5	intronic	.	.
	chr11:14285900	rs4756786	3.41e-06	Unclassified	0.928	SPON1	ncRNA_intronic	.	.
	chr11:14297872	rs4757245	1.98e-06	Unclassified	0.902	SPON1\x3bRRAS2	intergenic	dist\x3d2635\x3bdist\x3d1600	.
	chr11:14340504	rs10832242	1.28e-06	Unclassified	0.838	RRAS2	intronic	.	.
	chr11:19137947	rs1546329	4.66e-06	Unclassified	0.424	ZDHHC13	upstream	dist\x3d729	.
	chr12:98244579	rs4643118	7.43e-07	Unclassified	0.49	LOC643711\x3bMIR4303	intergenic	dist\x3d88942\x3bdist\x3d88255	.
	chr12:98259831	rs11616171	5.19e-06	Unclassified	0.986	LOC643711\x3bMIR4303	intergenic	dist\x3d104194\x3bdist\x3d73003	.
	chr12:128535161	rs10847502	1.69e-08	Unclassified	0.813	LINC00507\x3bTMEM132C	intergenic	dist\x3d23450\x3bdist\x3d36369	.
	chr13:58170718	rs1446949	7.59e-07	Unclassified	0.525	PRR20E\x3bPCDH17	intergenic	dist\x3d205066\x3bdist\x3d35226	.
	chr13:105038594	rs11617669	7.78e-07	Unclassified	0.673	MIR548AS\x3bDAOA-AS1	intergenic	dist\x3d941276\x3bdist\x3d428084	.
	chr14:25946473	rs8009917	5.69e-06	Unclassified	0.203	STXBP6\x3bMir_548	intergenic	dist\x3d45033\x3bdist\x3d329381	.
	chr14:51447439	rs4901069	6.28e-06	Unclassified	0.236	TRIM9	intronic	.	.
	chr14:73365702	rs2215900	4.54e-06	Unclassified	0.426	DPF3\x3bDCAF4	intergenic	dist\x3d4893\x3bdist\x3d10443	.
	chr14:73370743	rs8014658	4.49e-06	Unclassified	0.252	DPF3\x3bDCAF4	intergenic	dist\x3d9934\x3bdist\x3d5402	.
	chr14:73387727	rs11622784	1.02e-06	Unclassified	0.479	DPF3\x3bDCAF4	intergenic	dist\x3d11496\x3bdist\x3d5313	.
	chr14:73471257	rs11623827	6.32e-06	Unclassified	0.375	ZFYVE1	intronic	.	.
	chr14:94498929	rs8022950	3.74e-06	Unclassified	0.885	OTUB2	intronic	.	.
	chr14:96642598	rs7158186	1.69e-06	Unclassified	0.647	C14orf132\x3bBDKRB2	intergenic	dist\x3d39318\x3bdist\x3d28418	.
	chr15:22892083	rs8042900	1.53e-06	Unclassified	0.301	CYFIP1	intronic	.	.
	chr15:39651534	rs7496544	2.93e-06	Unclassified	0.983	C15orf54\x3bTHBS1	ncRNA_intronic	.	.
	chr15:50271054	rs11853540	4.97e-06	Unclassified	0.426	ATP8B4	intronic	.	.
	chr15:100077350	rs11637995	5.24e-06	Unclassified	0.567	LRRC28\x3bMEF2A	intronic	.	.
	chr17:18060192	rs854771	2.72e-06	Unclassified	0.674	MYO15A	intronic	.	.
	chr20:5624890	rs6053561	6.52e-06	Unclassified	0.17	GPCPD1\x3bC20orf196	intergenic	dist\x3d33218\x3bdist\x3d106149	.
	chr20:31398876	rs8118663	2.33e-06	Unclassified	0.531	DNMT3B\x3bMAPRE1	intergenic	dist\x3d1714\x3bdist\x3d8823	.
	chr21:42925027	rs2838059	1.87e-06	Unclassified	0.574	TMPRSS2\x3bLINC00111	intergenic	dist\x3d13774\x3bdist\x3d6025	.
	chr21:45356487	rs2838441	4.13e-06	Unclassified	0.559	AGPAT3	intronic	.	.
CHL	chr1:23158122	rs10753545	1.73e-08	Unclassified	0.0234	EPHB2	intronic	.	.
	chr1:117491123	rs4433378	9.79e-10	Post-admixture	0.000956	PTGFRN	intronic	.	.
	chr1:117494820	rs4128518	8.07e-08	Unclassified	0.00832	PTGFRN	intronic	.	.
	chr1:117532291	rs8254	8.05e-09	Post-admixture	0.000111	PTGFRN	UTR3	ENST00000393203:c.*2702A>G	.
	chr1:117536802	rs10923193	9.64e-08	Post-admixture	0.000281	PTGFRN\x3bCD101	intergenic	dist\x3d3822\x3bdist\x3d7580	.
	chr1:117544702	rs10494192	2.09e-09	Post-admixture	6.25e-05	CD101	intronic	.	.
	chr1:117560929	rs3736907	1.05e-09	Post-admixture	0.000187	CD101	exonic	.	synonymous_SNV
	chr1:151377407	rs1571294	2.89e-07	Unclassified	0.821	POGZ	exonic	.	synonymous_SNV
	chr1:151438872	rs16833274	2.38e-07	Unclassified	0.816	POGZ\x3bCGN	intergenic	dist\x3d6931\x3bdist\x3d44114	.
	chr1:161492587	rs12129787	8.32e-08	Unclassified	0.00558	TRNA_Pseudo	ncRNA_intronic	.	.
	chr1:225695170	rs7514094	2.84e-07	Unclassified	0.0029	ENAH	intronic	.	.
	chr1:244815439	rs2653158	2.97e-07	Unclassified	0.00279	DESI2	upstream	dist\x3d798	.
	chr1:244822569	rs2819018	2.22e-08	Unclassified	0.00101	DESI2	intronic	.	.
	chr1:244829280	rs12404604	1.82e-07	Unclassified	0.00787	DESI2	intronic	.	.
	chr2:5896537	rs11888581	1.13e-07	Post-admixture	0.000175	SOX11\x3bLOC150622	intergenic	dist\x3d26063\x3bdist\x3d54236	.
	chr2:196659034	rs17442764	6.76e-08	Unclassified	0.0936	DNAH7	intronic	.	.
	chr2:196694902	rs12471921	5.55e-08	Unclassified	0.0578	DNAH7	intronic	.	.
	chr3:23638627	rs7648443	3.4e-08	Unclassified	0.431	MIR548AC	intergenic	dist\x3d5343\x3bdist\x3d16525	.
	chr3:133780301	rs4854605	5.64e-08	Unclassified	0.114	SLCO2A1\x3bRYK	intergenic	dist\x3d3809\x3bdist\x3d13722	.
	chr6:29804165	rs9404952	3.52e-08	Unclassified	0.00754	HLA-G\x3bHLA-H	intergenic	dist\x3d5263\x3bdist\x3d15975	.
	chr6:31143511	rs887466	3.37e-07	Unclassified	0.0197	PSORS1C3	ncRNA_intronic	.	.
	chr6:31587938	rs3763295	1.55e-07	Unclassified	0.16	PRRC2A	upstream	dist\x3d559	.
	chr6:31869673	rs2844455	5.45e-08	Unclassified	0.21	ZBTB12	UTR5	ENST00000375527:c.-591G>A	.
	chr6:118117328	rs1878728	1.63e-07	Unclassified	0.00334	NUS1\x3bSLC35F1	intergenic	dist\x3d85525\x3bdist\x3d111361	.
	chr6:118424094	rs4636058	5.7e-10	Post-admixture	1.52e-05	SLC35F1	intronic	.	.
	chr6:118428261	rs4360162	3.3e-08	Unclassified	0.00314	SLC35F1	intronic	.	.
	chr6:119460747	rs9385067	1.2e-07	Unclassified	0.0125	FAM184A	intronic	.	.
	chr6:119463018	rs706983	4.57e-08	Unclassified	0.0157	FAM184A	intronic	.	.
	chr6:144086394	rs9496767	3.11e-07	Unclassified	0.0191	PHACTR2	intronic	.	.
	chr7:71533900	rs4717626	7.4e-09	Unclassified	0.00597	CALN1	intronic	.	.
	chr7:71688190	rs11972942	1.4e-07	Unclassified	0.00524	CALN1	intronic	.	.
	chr8:90613278	rs827725	9.62e-09	Post-admixture	0.000865	MMP16\x3bRIPK2	intergenic	dist\x3d185978\x3bdist\x3d8360	.
	chr8:90615624	rs557807	1.1e-07	Unclassified	0.00192	MMP16\x3bRIPK2	intergenic	dist\x3d188324\x3bdist\x3d6014	.
	chr9:119489348	rs9657672	5.4e-08	Unclassified	0.00687	ASTN2	intronic	.	.
	chr10:21371016	rs1123796	2.66e-07	Unclassified	0.0264	NEBL	intronic	.	.
	chr10:64859984	rs10509185	2.3e-08	Unclassified	0.0033	EGR2\x3bNRBF2	intergenic	dist\x3dNONE\x3bdist\x3d9915	.
	chr14:25672680	rs10135750	3.11e-08	Unclassified	0.256	STXBP6\x3bMir_548	intergenic	dist\x3d76476\x3bdist\x3d63590	.
	chr14:25682271	rs11159148	1.52e-08	Unclassified	0.55	STXBP6\x3bMir_548	intergenic	dist\x3d86067\x3bdist\x3d53999	.
	chr14:25691156	rs1461556	2.08e-08	Unclassified	0.00181	STXBP6\x3bMir_548	intergenic	dist\x3d94952\x3bdist\x3d45114	.
	chr14:25698081	rs7155151	3.67e-08	Unclassified	0.341	STXBP6\x3bMir_548	intergenic	dist\x3d101877\x3bdist\x3d38189	.
	chr16:26642059	rs237135	3.21e-07	Unclassified	0.00552	HS3ST4\x3bC16orf82	intergenic	dist\x3d35925\x3bdist\x3d91136	.
	chr17:5783283	rs12939052	9.46e-08	Unclassified	0.369	LOC339166	intronic	.	.
	chr17:76360538	rs4969170	8.59e-08	Unclassified	0.00124	SOCS3\x3bPGS1	ncRNA_intronic	.	.
	chr18:3963716	rs1442381	6.64e-08	Unclassified	0.0647	DLGAP1-AS4	ncRNA_intronic	.	.
	chr18:3964831	rs16945717	3.3e-07	Unclassified	0.00377	DLGAP1-AS4	ncRNA_intronic	.	.
	chr18:12821593	rs2847281	2.24e-08	Unclassified	0.0174	PTPN2	intronic	.	.
	chr18:12834359	rs8087237	1.69e-07	Unclassified	0.0672	PTPN2	intronic	.	.
	chr18:12835976	rs478582	1.69e-07	Unclassified	0.0672	PTPN2	intronic	.	.
	chr18:12889217	rs2222138	2.04e-09	Unclassified	0.033	PTPN2\x3bSEH1L	intronic	.	.
	chr19:56368427	rs644733	2.47e-07	Unclassified	0.176	NLRP4	intronic	.	.
COL	chr1:118278275	rs2164685	4.44e-07	Unclassified	0.445	FAM46C\x3bGDAP2	intergenic	dist\x3d35411\x3bdist\x3d42434	.
	chr1:118281822	rs4659339	6.05e-07	Unclassified	0.16	FAM46C\x3bGDAP2	intergenic	dist\x3d38958\x3bdist\x3d38887	.
	chr1:118282675	rs17185373	8.73e-07	Unclassified	0.157	FAM46C\x3bGDAP2	intergenic	dist\x3d39811\x3bdist\x3d38034	.
	chr1:118283062	rs319487	6.84e-07	Unclassified	0.18	FAM46C\x3bGDAP2	intergenic	dist\x3d40198\x3bdist\x3d37647	.
	chr1:177842162	rs943764	8.95e-08	Unclassified	0.483	FAM5B\x3bSEC16B	intergenic	dist\x3d162697\x3bdist\x3d55761	.
	chr2:105039687	rs2889323	2.36e-07	Unclassified	0.0125	LOC100287010\x3bLOC150568	intergenic	dist\x3d7617\x3bdist\x3d10038	.
	chr2:156446586	rs278871	7.41e-08	Europeans	0.000166	KCNJ3\x3bBC032407	intergenic	dist\x3d259547\x3bdist\x3d421543	.
	chr2:156461568	rs2677475	6.79e-08	Europeans	0.00017	KCNJ3\x3bBC032407	intergenic	dist\x3d274529\x3bdist\x3d406561	.
	chr2:216106637	rs4673965	7.28e-07	Unclassified	0.123	ABCA12\x3bATIC	intergenic	dist\x3d103486\x3bdist\x3d33078	.
	chr3:39203895	rs6801073	3.06e-07	Unclassified	0.101	CSRNP1\x3bXIRP1	intergenic	dist\x3d7842\x3bdist\x3d20806	.
	chr4:19571122	rs13120547	5.47e-07	Unclassified	0.12	LCORL\x3bSLIT2	ncRNA_intronic	.	.
	chr4:89933630	rs1795734	1.09e-07	Unclassified	0.0526	FAM13A	intronic	.	.
	chr4:130396639	rs592988	3.99e-07	Unclassified	0.384	Mir_340\x3bBC035172	intergenic	dist\x3d170462\x3bdist\x3d248687	.
	chr4:183030136	rs6815885	4.59e-07	Unclassified	0.115	AK056196\x3bMGC45800	ncRNA_intronic	.	.
	chr4:184782619	rs13150058	6.95e-07	Unclassified	0.087	TRAPPC11\x3bSTOX2	intergenic	dist\x3d147874\x3bdist\x3d43890	.
	chr6:29937580	rs4713275	5.57e-07	Unclassified	0.00247	HLA-G\x3bHLA-J	downstream	dist\x3d998	.
	chr6:29978352	rs4713281	4.63e-07	Post-admixture	0.000861	HLA-G\x3bHLA-J	ncRNA_intronic	.	.
	chr6:29984252	rs9357092	2.47e-07	Post-admixture	0.000425	UNQ6501\x3bZNRD1-AS1	ncRNA_exonic	.	.
	chr6:29987184	rs4711206	8.36e-07	Unclassified	0.00155	UNQ6501\x3bZNRD1-AS1	ncRNA_exonic	.	.
	chr6:30008746	rs3910312	4.63e-07	Post-admixture	0.000861	ZNRD1-AS1	ncRNA_intronic	.	.
	chr6:30028800	rs9295829	4.63e-07	Post-admixture	0.000861	ZNRD1-AS1	ncRNA_exonic	.	.
	chr6:30040084	rs9393989	8.36e-07	Unclassified	0.00155	RNF39	intronic	.	.
	chr6:30047403	rs4711209	3.71e-07	Post-admixture	0.000697	RNF39\x3bTRIM31	intergenic	dist\x3d3739\x3bdist\x3d9195	.
	chr8:12957475	rs532841	2.51e-07	Unclassified	0.0463	DLC1	exonic	.	nonsynonymous_SNV
	chr8:143211177	rs747551	1.13e-07	Unclassified	0.377	MROH5\x3bMIR4472-1	intergenic	dist\x3d38197\x3bdist\x3d46523	.
	chr8:143222202	rs7834060	7.89e-08	Unclassified	0.81	MROH5\x3bMIR4472-1	intergenic	dist\x3d49222\x3bdist\x3d35498	.
	chr8:143228354	rs3934930	3.66e-08	Unclassified	0.0638	MROH5\x3bMIR4472-1	intergenic	dist\x3d55374\x3bdist\x3d29346	.
	chr11:58820988	rs3740948	7.46e-07	Unclassified	0.00365	LOC283194	ncRNA_exonic	.	.
	chr11:92229998	rs543704	8.38e-07	Unclassified	0.0078	FAT3	intronic	.	.
	chr11:92253513	rs605714	3.58e-07	Unclassified	0.00182	FAT3	intronic	.	.
	chr11:92260106	rs605677	1.88e-07	Europeans	0.000887	FAT3	intronic	.	.
	chr12:129163476	rs10847666	4.39e-08	Unclassified	0.0175	TMEM132C	intronic	.	.
	chr12:129167872	rs6486717	6.24e-09	Unclassified	0.0758	TMEM132C	intronic	.	.
	chr13:76982525	rs970978	5.36e-07	Unclassified	0.00665	C13orf45\x3bKCTD12	intergenic	dist\x3d273165\x3bdist\x3d471787	.
	chr13:77003686	rs9318430	9.02e-08	Post-admixture	1.19e-05	C13orf45\x3bKCTD12	intergenic	dist\x3d294326\x3bdist\x3d450626	.
	chr14:86969586	rs1959799	3.56e-07	Unclassified	0.264	FLRT2\x3bLOC283585	intergenic	dist\x3d101957\x3bdist\x3d402536	.
	chr14:86991381	rs1959795	1.79e-08	Unclassified	0.744	FLRT2\x3bLOC283585	intergenic	dist\x3d123752\x3bdist\x3d380741	.
	chr14:94498929	rs8022950	1.66e-07	Unclassified	0.334	OTUB2	intronic	.	.
	chr17:60669332	rs7212455	7.6e-07	Unclassified	0.00124	TLK2	intronic	.	.
	chr17:60680468	rs6504112	1.57e-07	Europeans	0.000769	TLK2	intronic	.	.
	chr17:60683503	rs8078132	4.62e-07	Unclassified	0.00157	TLK2	exonic	.	synonymous_SNV
	chr17:60709277	rs2465411	1.65e-07	Europeans	0.000341	MRC2	intronic	.	.
	chr17:60712031	rs2429401	1.4e-07	Europeans	0.000901	MRC2	intronic	.	.
	chr17:60712745	rs2041286	8.97e-08	Europeans	0.000283	MRC2	intronic	.	.
	chr18:42713485	rs1942571	3.97e-07	Unclassified	0.546	SETBP1\x3bSLC14A2	ncRNA_intronic	.	.
MEX	chr1:159913388	rs1316275	9.29e-08	Unclassified	0.00273	IGSF9	UTR5	ENST00000368094:c.-144T>C\x3bENST00000361509:c.-144T>C	.
	chr1:189918985	rs815742	2.85e-08	Unclassified	0.0207	NONE\x3bFAM5C	intergenic	dist\x3d81327\x3bdist\x3d39715	.
	chr1:190377988	rs1171148	2.31e-08	Native Americans	4.92e-06	FAM5C	intronic	.	.
	chr1:199054666	rs16844162	1.69e-07	Native Americans	1.75e-06	BC040869\x3bNR5A2	intergenic	dist\x3d8802\x3bdist\x3d63060	.
	chr1:199075025	rs4915342	8.85e-08	Native Americans	3.68e-07	BC040869\x3bNR5A2	intergenic	dist\x3d29161\x3bdist\x3d42701	.
	chr1:199114986	rs10753846	7.91e-08	Native Americans	1.19e-06	BC040869\x3bNR5A2	intergenic	dist\x3d69122\x3bdist\x3d2740	.
	chr1:199115592	rs10800611	1.26e-07	Native Americans	1.1e-06	BC040869\x3bNR5A2	intergenic	dist\x3d69728\x3bdist\x3d2134	.
	chr1:199116609	rs3861923	1.4e-07	Native Americans	1.11e-06	BC040869\x3bNR5A2	intergenic	dist\x3d70745\x3bdist\x3d1117	.
	chr1:237272274	rs17612827	1.87e-08	Unclassified	0.0309	RYR2	intronic	.	.
	chr1:237272920	rs17669728	4.36e-08	Native Americans	0.000764	RYR2	intronic	.	.
	chr2:129163372	rs1866461	1.35e-11	Unclassified	0.129	HS6ST1\x3bAK311291	intergenic	dist\x3d54871\x3bdist\x3d39283	.
	chr2:129171305	rs9783995	2.82e-11	Unclassified	0.0341	HS6ST1\x3bAK311291	intergenic	dist\x3d62804\x3bdist\x3d31350	.
	chr2:205239583	rs11684723	1.08e-08	Unclassified	0.00895	ICOS\x3bPARD3B	intergenic	dist\x3d67496\x3bdist\x3d4235	.
	chr2:216861460	rs13014738	7.78e-10	Native Americans	0.000857	MREG	intronic	.	.
	chr2:216862467	rs3770551	7.89e-10	Unclassified	0.0435	MREG	intronic	.	.
	chr4:99534928	rs4699661	9.08e-08	Unclassified	0.407	TSPAN5	intronic	.	.
	chr4:99565852	rs10856938	8.15e-08	Unclassified	0.0544	TSPAN5	intronic	.	.
	chr4:99573992	rs17027889	2.06e-08	Unclassified	0.285	TSPAN5	intronic	.	.
	chr4:99583513	rs12512460	1.43e-07	Unclassified	0.989	TSPAN5\x3bAK098333	ncRNA_exonic	.	.
	chr4:99636215	rs17027976	1.03e-07	Unclassified	0.449	TSPAN5\x3bAK098333	intergenic	dist\x3d1093\x3bdist\x3d25678	.
	chr4:99783669	rs6532770	1.38e-07	Unclassified	0.149	TSPAN5\x3bAK098333	intergenic	dist\x3d121287\x3bdist\x3d9166	.
	chr4:99808872	rs994636	6.68e-08	Unclassified	0.423	EIF4E	intronic	.	.
	chr5:57839048	rs2136222	6.56e-08	Unclassified	0.00589	GAPT\x3bRAB3C	intronic	.	.
	chr5:180074248	rs307814	9.06e-08	Unclassified	0.707	FLT4	intronic	.	.
	chr6:9856368	rs11752484	3.26e-08	Native Americans	0.000101	MRDS1\x3bOFCC1	intronic	.	.
	chr6:30071110	rs2240070	1.04e-08	Unclassified	0.0176	TRIM31	UTR3	ENST00000376734:c.*203G>A	.
	chr6:30073195	rs3132680	1.36e-08	Unclassified	0.0133	TRIM31	ncRNA_intronic	.	.
	chr6:30103394	rs1541268	4.37e-09	Unclassified	0.744	TRIM40	upstream	dist\x3d491	.
	chr6:30103840	rs9261466	4.37e-09	Unclassified	0.744	TRIM40	upstream	dist\x3d45	.
	chr6:30103898	rs9261467	4.22e-09	Unclassified	0.665	TRIM40	UTR5	ENST00000396581:c.-916A>G	.
	chr6:30104480	rs9261468	4.22e-09	Unclassified	0.665	TRIM40	intronic	.	.
	chr6:30104783	rs2857458	4.7e-08	Unclassified	0.00231	TRIM40	UTR5	ENST00000396581:c.-31A>G\x3bENST00000376724:c.-31A>G	.
	chr6:30104808	rs9261470	4.37e-09	Unclassified	0.744	TRIM40	UTR5	ENST00000396581:c.-6G>A\x3bENST00000376724:c.-6G>A\x3bENST00000307859:c.-6G>A	.
	chr6:30106202	rs2857438	6.62e-09	Unclassified	0.45	TRIM40	intronic	.	.
	chr6:30106493	rs2857440	6.62e-09	Unclassified	0.45	TRIM40	intronic	.	.
	chr6:30108683	rs9261484	1.29e-09	Unclassified	0.0829	TRIM40	intronic	.	.
	chr6:30109412	rs9261488	4.22e-09	Unclassified	0.665	TRIM40	intronic	.	.
	chr6:30109482	rs9261489	4.22e-09	Unclassified	0.665	TRIM40	intronic	.	.
	chr6:30109831	rs9261490	9.44e-10	Unclassified	0.0717	TRIM40	intronic	.	.
	chr6:30110058	rs9261492	9.44e-10	Unclassified	0.0717	TRIM40	intronic	.	.
	chr6:30111014	rs9261496	9.44e-10	Unclassified	0.0717	TRIM40	intronic	.	.
	chr6:30111351	rs9261498	8.18e-10	Unclassified	0.0897	TRIM40	intronic	.	.
	chr6:30112408	rs9261505	6.41e-09	Unclassified	0.404	TRIM40	intronic	.	.
	chr6:30112704	rs9261508	9.44e-10	Unclassified	0.0717	TRIM40	intronic	.	.
	chr6:30113344	rs3815086	9.44e-10	Unclassified	0.0717	TRIM40	intronic	.	.
	chr6:30113955	rs3815082	9.44e-10	Unclassified	0.0717	TRIM40	intronic	.	.
	chr6:30114666	rs4959044	4.63e-08	Unclassified	0.329	TRIM40	intronic	.	.
	chr6:30114955	rs757262	3.94e-08	Unclassified	0.367	TRIM40	exonic	.	nonsynonymous_SNV
	chr6:30115063	rs757261	3.17e-08	Unclassified	0.514	TRIM40	intronic	.	.
	chr6:30115484	rs9261513	7.11e-09	Unclassified	0.0698	TRIM40	intronic	.	.
	chr6:30115542	rs757259	4.63e-08	Unclassified	0.329	TRIM40	exonic	.	nonsynonymous_SNV
	chr6:30115965	rs1573299	4.63e-08	Unclassified	0.329	TRIM40	UTR3	ENST00000396581:c.*376C>T\x3bENST00000376724:c.*376C>T\x3bENST00000307859:c.*376C>T	.
	chr6:30117101	rs9261519	7.08e-09	Unclassified	0.0628	TRIM40	downstream	dist\x3d589	.
	chr6:30118360	rs1557611	4.63e-08	Unclassified	0.329	TRIM40\x3bTRIM10	intergenic	dist\x3d1848\x3bdist\x3d1362	.
	chr6:30118582	rs1557608	1.02e-07	Unclassified	0.0054	TRIM40\x3bTRIM10	intergenic	dist\x3d2070\x3bdist\x3d1140	.
	chr6:30118637	rs1557607	3.13e-08	Unclassified	0.311	TRIM40\x3bTRIM10	intergenic	dist\x3d2125\x3bdist\x3d1085	.
	chr6:30118707	rs4392759	3.17e-08	Unclassified	0.514	TRIM40\x3bTRIM10	intergenic	dist\x3d2195\x3bdist\x3d1015	.
	chr6:30119275	rs9261526	3.31e-09	Unclassified	0.164	TRIM10	downstream	dist\x3d447	.
	chr6:30120268	rs9261531	3.31e-09	Unclassified	0.164	TRIM10	UTR3	ENST00000376704:c.*1197G>A\x3bENST00000449742:c.*1478G>A	.
	chr6:30121048	rs2517655	2.77e-08	Unclassified	0.324	TRIM10	UTR3	ENST00000376704:c.*417G>A\x3bENST00000449742:c.*698G>A	.
	chr6:30121066	rs2508031	6.08e-09	Unclassified	0.0716	TRIM10	UTR3	ENST00000376704:c.*399G>A\x3bENST00000449742:c.*680G>A	.
	chr6:30121185	rs2517653	1.26e-09	Unclassified	0.377	TRIM10	UTR3	ENST00000376704:c.*280C>T\x3bENST00000449742:c.*561C>T	.
	chr6:30121460	rs2022065	7.28e-09	Unclassified	0.254	TRIM10	UTR3	ENST00000376704:c.*5G>A\x3bENST00000449742:c.*286G>A	.
	chr6:30127323	rs9261535	1.92e-08	Unclassified	0.292	TRIM10	intronic	.	.
	chr6:30138662	rs1029237	4.3e-08	Unclassified	0.324	TRIM15	intronic	.	.
	chr6:30139699	rs929156	1.22e-08	Unclassified	0.231	TRIM15	exonic	.	nonsynonymous_SNV
	chr6:30142690	rs957765	3.61e-08	Unclassified	0.363	TRIM15\x3bTRIM26	intergenic	dist\x3d2217\x3bdist\x3d9542	.
	chr6:30152367	rs7843	4.3e-08	Unclassified	0.324	TRIM26	UTR3	ENST00000453195:c.*1286T>C\x3bENST00000454678:c.*1286T>C\x3bENST00000437089:c.*1286T>C	.
	chr6:30152789	rs1042338	1.12e-08	Unclassified	0.23	TRIM26	UTR3	ENST00000453195:c.*864G>A\x3bENST00000454678:c.*864G>A\x3bENST00000437089:c.*864G>A	.
	chr6:30162809	rs4711211	4.3e-08	Unclassified	0.324	TRIM26	intronic	.	.
	chr6:30179422	rs2844775	1.15e-08	Unclassified	0.289	TRIM26	intronic	.	.
	chr6:32924061	rs28724903	3.87e-08	Unclassified	0.00665	HLA-DMA\x3bBRD2	intronic	.	.
	chr6:32948462	rs3918140	5.51e-09	Unclassified	0.0343	BRD2	exonic	.	synonymous_SNV
	chr6:45847115	rs873053	2.49e-09	Native Americans	4.66e-06	RUNX2\x3bCLIC5	intergenic	dist\x3d215029\x3bdist\x3d22383	.
	chr6:45914931	rs11757345	7.66e-09	Unclassified	0.00977	CLIC5	intronic	.	.
	chr8:70132590	rs705998	1.18e-07	Native Americans	0.000699	TRNA_Pseudo\x3bSULF1	intergenic	dist\x3d42166\x3bdist\x3d204680	.
	chr8:70134082	rs831726	1.39e-07	Unclassified	0.00129	TRNA_Pseudo\x3bSULF1	intergenic	dist\x3d43658\x3bdist\x3d203188	.
	chr10:54354784	rs4620668	8.79e-08	Unclassified	0.0118	BC015429\x3bMBL2	ncRNA_intronic	.	.
	chr10:54358549	rs10762804	1.06e-07	Unclassified	0.0138	BC015429\x3bMBL2	ncRNA_intronic	.	.
	chr10:54363515	rs1919768	1.54e-07	Unclassified	0.0323	BC015429\x3bMBL2	ncRNA_intronic	.	.
	chr10:101323976	rs10458728	1.71e-07	Unclassified	0.44	NKX2-3\x3bSLC25A28	intergenic	dist\x3d27698\x3bdist\x3d37561	.
	chr10:105543393	rs2073341	1.19e-07	Unclassified	0.16	SH3PXD2A	intronic	.	.
	chr11:29826143	rs1336820	8.11e-09	Unclassified	0.0524	METTL15\x3bKCNA4	ncRNA_exonic	.	.
	chr11:29872433	rs11030846	8.38e-09	Unclassified	0.0433	METTL15\x3bKCNA4	ncRNA_intronic	.	.
	chr11:29895210	rs10501118	1.38e-08	Unclassified	0.0292	METTL15\x3bKCNA4	ncRNA_intronic	.	.
	chr11:29897097	rs10501120	6.67e-08	Unclassified	0.0305	METTL15\x3bKCNA4	ncRNA_intronic	.	.
	chr12:5985514	rs12367003	2e-08	Unclassified	0.0207	ANO2	intronic	.	.
	chr12:6000126	rs7298357	2.2e-09	Unclassified	0.114	ANO2	intronic	.	.
	chr12:114225208	rs11066738	1.33e-07	Native Americans	0.000939	AK096932\x3bRBM19	intergenic	dist\x3d13720\x3bdist\x3d2139	.
	chr12:114241098	rs7960468	3.06e-08	Unclassified	0.0232	AK096932\x3bRBM19	intergenic	dist\x3d13486\x3bdist\x3d13449	.
	chr12:114243728	rs11611944	5.43e-08	Unclassified	0.0242	AK096932\x3bRBM19	intergenic	dist\x3d16116\x3bdist\x3d10819	.
	chr12:114738961	rs1896003	4e-08	Unclassified	0.0308	RBM19\x3bTBX5	intergenic	dist\x3d59386\x3bdist\x3d52775	.
	chr12:114856889	rs1248049	2.01e-08	Unclassified	0.853	TBX5-AS1\x3b7SK	intergenic	dist\x3d6253\x3bdist\x3d85792	.
	chr12:114861719	rs933741	8.02e-08	Unclassified	0.0335	TBX5-AS1\x3b7SK	intergenic	dist\x3d11083\x3bdist\x3d80962	.
	chr13:84171548	rs12871441	8.57e-08	Native Americans	6.34e-05	NONE\x3bSLITRK1	intergenic	dist\x3d299246\x3bdist\x3d279796	.
	chr14:39006072	rs2415484	9.93e-08	Unclassified	0.942	CLEC14A\x3bLINC00639	intergenic	dist\x3d224938\x3bdist\x3d68387	.
	chr14:94647299	rs1033702	4.03e-08	Unclassified	0.0904	PPP4R4	intronic	.	.
	chr14:94735679	rs11626051	2.93e-08	Unclassified	0.0436	PPP4R4	intronic	.	.
	chr14:94761407	rs12147560	1.03e-09	Unclassified	0.0759	SERPINA10\x3bSERPINA6	intergenic	dist\x3d1799\x3bdist\x3d9178	.
	chr14:94769476	rs11621961	3.83e-08	Unclassified	0.181	SERPINA10\x3bSERPINA6	intergenic	dist\x3d9868\x3bdist\x3d1109	.
	chr14:94773450	rs11629171	1.14e-07	Unclassified	0.0376	SERPINA6	intronic	.	.
	chr14:94864193	rs1956707	1.77e-09	Unclassified	0.542	SERPINA1\x3bSERPINA11	intergenic	dist\x3d7163\x3bdist\x3d32777	.
	chr14:94910363	rs10139932	8.65e-08	Unclassified	0.0131	SERPINA11	ncRNA_intronic	.	.
	chr15:75125645	rs6495122	2.16e-08	Native Americans	1.65e-05	CPLX3\x3bULK3	intergenic	dist\x3d1504\x3bdist\x3d2812	.
	chr15:75155896	rs11630918	4.17e-08	Native Americans	1.97e-06	SCAMP2	intronic	.	.
	chr15:75183935	rs11638130	3.26e-08	Native Americans	2.3e-06	MPI	intronic	.	.
	chr15:75184084	rs11633472	3.26e-08	Native Americans	2.3e-06	MPI	intronic	.	.
	chr15:75199892	rs11856413	4.65e-08	Native Americans	2.78e-06	FAM219B	upstream	dist\x3d430	.
	chr15:75212225	rs1133323	2.3e-08	Native Americans	2.64e-06	COX5A	UTR3	ENST00000322347:c.*568G>A	.
	chr15:75234610	rs11072518	1.2e-07	Native Americans	5.48e-06	COX5A\x3bRPP25	intergenic	dist\x3d4101\x3bdist\x3d12147	.
	chr15:75242155	rs2415251	5.6e-09	Native Americans	3.39e-07	COX5A\x3bRPP25	intergenic	dist\x3d11646\x3bdist\x3d4602	.
	chr15:75253414	rs35556055	9.57e-09	Native Americans	1.08e-06	RPP25\x3bSCAMP5	intronic	.	.
	chr15:75363876	rs11854975	4.27e-09	Native Americans	6.75e-06	PPCDC\x3bC15orf39	intergenic	dist\x3d20809\x3bdist\x3d42726	.
	chr15:75632360	rs3803465	2.72e-11	Unclassified	0.38	COMMD4	UTR3	ENST00000267935:c.*14C>A\x3bENST00000567195:c.*14C>A\x3bENST00000564815:c.*14C>A\x3bENST00000562610:c.*229C>A\x3bENST00000338995:c.*14C>A\x3bENST00000480484:c.*14C>A\x3bENST00000562789:c.*14C>A	.
	chr15:75766322	rs11855799	1.97e-11	Unclassified	0.499	PTPN9	intronic	.	.
	chr15:75806911	rs12324230	1.39e-08	Unclassified	0.021	PTPN9	intronic	.	.
	chr15:75814165	rs6495181	1.36e-08	Unclassified	0.0559	PTPN9	intronic	.	.
	chr15:75893088	rs11072552	1.39e-09	Native Americans	0.000928	SNUPN	ncRNA_exonic	.	.
	chr15:75921636	rs4886722	4.08e-11	Unclassified	0.0843	SNUPN\x3bIMP3	intergenic	dist\x3d2826\x3bdist\x3d6844	.
	chr15:75924443	rs11634402	4e-10	Unclassified	0.00101	SNUPN\x3bIMP3	intergenic	dist\x3d5633\x3bdist\x3d4037	.
	chr15:75925592	rs11856606	9.77e-11	Unclassified	0.0412	SNUPN\x3bIMP3	intergenic	dist\x3d6782\x3bdist\x3d2888	.
	chr15:75927717	rs9920028	2.25e-10	Unclassified	0.051	SNUPN\x3bIMP3	upstream	dist\x3d763	.
	chr15:75929756	rs4886452	3.39e-08	Unclassified	0.00508	SNUPN\x3bIMP3	ncRNA_intronic	.	.
	chr15:75930199	rs12101874	4.16e-10	Native Americans	0.00077	SNUPN\x3bIMP3	ncRNA_intronic	.	.
	chr15:75965169	rs4616261	7.57e-08	Native Americans	5.08e-06	SNX33\x3bCSPG4	intergenic	dist\x3d10527\x3bdist\x3d1494	.
	chr15:76053570	rs8026234	1.43e-07	Unclassified	0.00152	MIR4313	ncRNA_exonic	.	.
	chr15:87870024	rs11073709	6.21e-08	Native Americans	0.000115	AGBL1\x3bLINC00052	intergenic	dist\x3d279632\x3bdist\x3d105265	.
	chr15:87896344	rs7176516	7.62e-08	Native Americans	0.000269	AGBL1\x3bLINC00052	intergenic	dist\x3d305952\x3bdist\x3d78945	.
	chr15:87900366	rs16940221	2.24e-08	Unclassified	0.00134	AGBL1\x3bLINC00052	intergenic	dist\x3d309974\x3bdist\x3d74923	.
	chr16:55195819	rs12929336	2.82e-08	Native Americans	6.77e-06	IRX5\x3bIRX6	intergenic	dist\x3d153601\x3bdist\x3d98062	.
	chr17:11256032	rs4141143	1.04e-07	Unclassified	0.153	SHISA6	intronic	.	.
	chr17:64261974	rs9910778	1.71e-07	Unclassified	0.00423	APOH\x3bPRKCA	intergenic	dist\x3d9331\x3bdist\x3d1887	.
	chr17:72691263	rs34303409	8.73e-08	Unclassified	0.118	CD300LF	exonic	.	nonsynonymous_SNV
	chr17:75350095	rs402357	2.36e-08	Unclassified	0.00352	2009-09-01	intronic	.	.
	chr18:13804510	rs9789223	5.3e-08	Unclassified	0.0455	RNMT\x3bMC5R	intergenic	dist\x3d39953\x3bdist\x3d19404	.
	chr18:13804919	rs9789226	3.81e-08	Unclassified	0.0507	RNMT\x3bMC5R	intergenic	dist\x3d40362\x3bdist\x3d18995	.
	chr18:13812281	rs7228692	1.21e-07	Unclassified	0.089	RNMT\x3bMC5R	intergenic	dist\x3d47724\x3bdist\x3d11633	.
	chr18:13812785	rs2155669	6.87e-08	Unclassified	0.0577	RNMT\x3bMC5R	intergenic	dist\x3d48228\x3bdist\x3d11129	.
	chr22:40166610	rs6001678	1.02e-07	Unclassified	0.0224	ENTHD1	intronic	.	.
	chr22:50515273	rs6010165	5.5e-08	Unclassified	0.491	MLC1	exonic	.	synonymous_SNV
	chr22:50925098	rs2232873	9.33e-10	Unclassified	0.00129	MIOX\x3bADM2	upstream\x3bdownstream	dist\x3d115\x3bdist\x3d229	.
PER	chr1:10563492	rs2506901	5.11e-09	Unclassified	0.0147	PEX14	intronic	.	.
	chr1:10563609	rs10864459	8.59e-09	Unclassified	0.00178	PEX14	intronic	.	.
	chr1:10566215	rs616488	8.04e-09	Unclassified	0.118	PEX14	intronic	.	.
	chr1:10638604	rs12741973	1.28e-09	Unclassified	0.0448	PEX14	intronic	.	.
	chr2:134431078	rs10928458	4.83e-08	Unclassified	0.376	7SK\x3bMIR3679	intergenic	dist\x3d77108\x3bdist\x3d446675	.
	chr2:134440486	rs1901441	4.15e-08	Native Americans	2.23e-06	7SK\x3bMIR3679	intergenic	dist\x3d86516\x3bdist\x3d437267	.
	chr2:134487163	rs4522658	1.75e-08	Native Americans	0.00048	7SK\x3bMIR3679	intergenic	dist\x3d133193\x3bdist\x3d390590	.
	chr2:151870187	rs7598311	7.89e-08	Unclassified	0.0115	SNORD95\x3bRBM43	intronic	.	.
	chr2:152253918	rs10197940	6.84e-08	Native Americans	0.000465	TNFAIP6\x3bRIF1	intergenic	dist\x3d17358\x3bdist\x3d12479	.
	chr2:152266311	rs4664423	5.93e-08	Native Americans	0.000258	RIF1	upstream	dist\x3d86	.
	chr2:152266473	rs2290368	6.01e-08	Native Americans	0.000255	RIF1	exonic	.	unknown
	chr2:152267359	rs16830019	5.09e-10	Unclassified	0.0053	RIF1	intronic	.	.
	chr2:152331745	rs16830067	7.48e-08	Unclassified	0.0227	RIF1	UTR3	ENST00000453091:c.*160T>G\x3bENST00000444746:c.*160T>G\x3bENST00000428287:c.*160T>G\x3bENST00000243326:c.*160T>G\x3bENST00000430328:c.*160T>G	.
	chr2:152412203	rs4664058	1.99e-08	Unclassified	0.0576	NEB	intronic	.	.
	chr2:152419855	rs16830228	2.65e-08	Unclassified	0.00432	NEB	intronic	.	.
	chr2:152422087	rs2288211	2.64e-08	Unclassified	0.00401	NEB	exonic	.	synonymous_SNV
	chr2:180156048	rs6752206	6.14e-09	Unclassified	0.0954	SESTD1\x3bZNF385B	intergenic	dist\x3d5614\x3bdist\x3d108407	.
	chr2:180158041	rs6433772	1.02e-08	Unclassified	0.0565	SESTD1\x3bZNF385B	intergenic	dist\x3d7607\x3bdist\x3d106414	.
	chr3:129304306	rs10934887	1.84e-08	Unclassified	0.0197	PLXND1	intronic	.	.
	chr4:92053582	rs7667572	7.24e-08	Unclassified	0.00869	CCSER1	intronic	.	.
	chr5:111091087	rs3822668	5.78e-09	Unclassified	0.00528	NREP	intronic	.	.
	chr5:111099156	rs872622	2.43e-08	Unclassified	0.0372	NREP	intronic	.	.
	chr5:111101361	rs4957975	3.78e-08	Unclassified	0.0869	NREP	intronic	.	.
	chr6:29804845	rs2394178	3.24e-08	Unclassified	0.00793	HLA-G\x3bHLA-H	intergenic	dist\x3d5943\x3bdist\x3d15295	.
	chr6:29805809	rs2735014	3.24e-08	Unclassified	0.00793	HLA-G\x3bHLA-H	intergenic	dist\x3d6907\x3bdist\x3d14331	.
	chr6:29807853	rs2735009	3.24e-08	Unclassified	0.00793	HLA-G\x3bHLA-H	intergenic	dist\x3d8951\x3bdist\x3d12287	.
	chr6:29807923	rs2743937	3.24e-08	Unclassified	0.00793	HLA-G\x3bHLA-H	intergenic	dist\x3d9021\x3bdist\x3d12217	.
	chr6:29808634	rs2735003	3.2e-08	Unclassified	0.00803	HLA-G\x3bHLA-H	intergenic	dist\x3d9732\x3bdist\x3d11506	.
	chr6:29808861	rs9258537	3.24e-08	Unclassified	0.00793	HLA-G\x3bHLA-H	intergenic	dist\x3d9959\x3bdist\x3d11279	.
	chr6:29809087	rs2523777	3.24e-08	Unclassified	0.00793	HLA-G\x3bHLA-H	intergenic	dist\x3d10185\x3bdist\x3d11053	.
	chr6:29809578	rs2523774	7.62e-08	Unclassified	0.00863	HLA-G\x3bHLA-H	intergenic	dist\x3d10676\x3bdist\x3d10562	.
	chr6:29811022	rs2523769	6.53e-08	Unclassified	0.0102	HLA-G\x3bHLA-H	intergenic	dist\x3d12120\x3bdist\x3d9118	.
	chr6:31198709	rs6908994	5.37e-08	Unclassified	0.0318	HCG27\x3bHLA-C	intergenic	dist\x3d5874\x3bdist\x3d37817	.
	chr6:31946614	rs6941112	7.57e-09	Unclassified	0.429	STK19	intronic	.	.
	chr6:32022898	rs6902493	1.69e-08	Unclassified	0.0523	TNXB	intronic	.	.
	chr6:32030284	rs2239689	1.49e-08	Unclassified	0.0565	TNXB	intronic	.	.
	chr6:32033007	rs7766862	1.49e-08	Unclassified	0.0565	TNXB	intronic	.	.
	chr6:32038700	rs2071295	1.91e-08	Unclassified	0.0484	TNXB	intronic	.	.
	chr6:32062687	rs2071293	1.66e-08	Unclassified	0.0372	TNXB	intronic	.	.
	chr6:32066177	rs17421624	2.67e-08	Unclassified	0.0408	ATF6B\x3bTNXB	intronic	.	.
	chr6:112362670	rs2815803	6.9e-09	Native Americans	4.33e-05	FYN\x3bWISP3	intergenic	dist\x3d139616\x3bdist\x3d12605	.
	chr6:112367137	rs4947161	1.01e-07	Native Americans	0.000146	FYN\x3bWISP3	intergenic	dist\x3d144083\x3bdist\x3d8138	.
	chr8:3717468	rs2930353	1.04e-07	Native Americans	2.87e-06	CSMD1	intronic	.	.
	chr8:3726907	rs4146932	3.36e-08	Native Americans	1.93e-07	CSMD1	intronic	.	.
	chr8:3732601	rs6996498	3.33e-08	Native Americans	9.54e-06	CSMD1	intronic	.	.
	chr8:57035027	rs4386955	7.55e-08	Unclassified	0.0861	SNORA3\x3bPLAG1	intergenic	dist\x3d1116\x3bdist\x3d38436	.
	chr8:142182417	rs3739230	1.37e-09	Unclassified	0.0939	DENND3	intronic	.	.
	chr8:142182644	rs4961333	8.59e-12	Unclassified	0.951	DENND3	intronic	.	.
	chr9:79724774	rs7020571	3.66e-08	Unclassified	0.426	FOXB2\x3bVPS13A-AS1	intergenic	dist\x3d36563\x3bdist\x3d66898	.
	chr9:79763758	rs4548251	8.79e-08	Unclassified	0.553	FOXB2\x3bVPS13A-AS1	intergenic	dist\x3d75547\x3bdist\x3d27914	.
	chr9:79873690	rs2150904	8.51e-08	Unclassified	0.0693	VPS13A	intronic	.	.
	chr9:79935018	rs9696759	7.43e-08	Unclassified	0.182	VPS13A	intronic	.	.
	chr10:8561142	rs2646386	5.96e-08	Unclassified	0.00349	BC031880\x3b5S_rRNA	intergenic	dist\x3d4073\x3bdist\x3d100754	.
	chr10:8561880	rs2646387	5.97e-08	Unclassified	0.00282	BC031880\x3b5S_rRNA	intergenic	dist\x3d4811\x3bdist\x3d100016	.
	chr10:8562425	rs2765415	7.57e-08	Native Americans	4.6e-05	BC031880\x3b5S_rRNA	intergenic	dist\x3d5356\x3bdist\x3d99471	.
	chr10:53747846	rs10740406	3.44e-08	Unclassified	0.138	PRKG1	intronic	.	.
	chr10:53754335	rs1904050	2.51e-08	Unclassified	0.589	PRKG1	intronic	.	.
	chr10:53762921	rs2454539	4.24e-08	Unclassified	0.0255	PRKG1	intronic	.	.
	chr10:70455490	rs7901888	5.61e-08	Unclassified	0.0085	TET1\x3bCCAR1	intergenic	dist\x3d1251\x3bdist\x3d2767	.
	chr10:70613280	rs10998460	2.21e-14	Unclassified	0.00513	STOX1	intronic	.	.
	chr10:70725128	rs3898314	8.79e-10	Unclassified	0.0315	DDX21	intronic	.	.
	chr10:70762353	rs2185654	3.87e-10	Unclassified	0.0125	KIAA1279	intronic	.	.
	chr10:70771895	rs2256982	5.83e-10	Unclassified	0.00989	KIAA1279	intronic	.	.
	chr10:70783075	rs10823277	4.4e-10	Unclassified	0.00374	KIAA1279\x3bSRGN	ncRNA_exonic	.	.
	chr10:70801833	rs12570170	7.48e-08	Unclassified	0.0803	KIAA1279\x3bSRGN	intergenic	dist\x3d18211\x3bdist\x3d46041	.
	chr10:70815810	rs12415599	2.96e-08	Unclassified	0.0334	KIAA1279\x3bSRGN	intergenic	dist\x3d32188\x3bdist\x3d32064	.
	chr10:70823831	rs7909789	6.12e-10	Unclassified	0.00163	KIAA1279\x3bSRGN	intergenic	dist\x3d40209\x3bdist\x3d24043	.
	chr10:70827582	rs6480379	6.03e-09	Unclassified	0.00744	KIAA1279\x3bSRGN	intergenic	dist\x3d43960\x3bdist\x3d20292	.
	chr10:70830430	rs4745975	8.34e-09	Unclassified	0.0057	KIAA1279\x3bSRGN	intergenic	dist\x3d46808\x3bdist\x3d17444	.
	chr10:70864065	rs12437	2.27e-13	Unclassified	0.0376	SRGN	UTR3	ENST00000242465:c.*189C>T	.
	chr10:70871598	rs2394505	1e-13	Unclassified	0.024	SRGN\x3bVPS26A	intergenic	dist\x3d7031\x3bdist\x3d11670	.
	chr10:70882515	rs4746817	1.51e-12	Unclassified	0.00333	SRGN\x3bVPS26A	upstream	dist\x3d753	.
	chr10:70890482	rs6480383	1.02e-13	Unclassified	0.0444	VPS26A	intronic	.	.
	chr10:70906916	rs10823305	7e-12	Unclassified	0.0145	VPS26A	intronic	.	.
	chr10:70941113	rs3781569	5.15e-12	Unclassified	0.216	SUPV3L1	intronic	.	.
	chr10:70960448	rs7893492	1.37e-12	Unclassified	0.0037	SUPV3L1	intronic	.	.
	chr10:70969158	rs2174670	2.02e-10	Unclassified	0.173	SUPV3L1	downstream	dist\x3d304	.
	chr10:70975239	rs5030933	7.73e-15	Native Americans	3.1e-06	SUPV3L1\x3bHKDC1	ncRNA_exonic	.	.
	chr10:70975897	rs5030937	3.87e-15	Native Americans	1.18e-06	SUPV3L1\x3bHKDC1	ncRNA_exonic	.	.
	chr10:70975916	rs5030938	3.79e-15	Native Americans	1.2e-06	SUPV3L1\x3bHKDC1	ncRNA_exonic	.	.
	chr10:70986610	rs9645499	5.5e-12	Native Americans	7.71e-05	HKDC1	ncRNA_intronic	.	.
	chr10:70992250	rs4746828	4.79e-12	Native Americans	0.000146	HKDC1	intronic	.	.
	chr10:70992664	rs874556	5.32e-12	Native Americans	8.6e-05	HKDC1	exonic	.	nonsynonymous_SNV
	chr10:70995288	rs7075720	1.55e-11	Native Americans	2.15e-05	HKDC1	intronic	.	.
	chr10:71026510	rs906219	6.79e-08	Unclassified	0.011	HKDC1	exonic	.	nonsynonymous_SNV
	chr11:58034543	rs10792156	4.47e-09	Native Americans	0.000346	OR10W1	exonic	.	nonsynonymous_SNV
	chr11:58036382	rs10896733	9.2e-09	Native Americans	0.000346	OR10W1	upstream	dist\x3d650	.
	chr11:58081152	rs4939204	4.27e-08	Native Americans	0.000297	OR10W1\x3bOR5B17	intergenic	dist\x3d20915\x3bdist\x3d3957	.
	chr11:58114984	rs4261301	2.55e-08	Native Americans	0.000186	OR10W1\x3bOR5B17	intergenic	dist\x3d2847\x3bdist\x3d1478	.
	chr11:58190136	rs4298923	5.47e-08	Native Americans	7.19e-05	OR5B2	exonic	.	nonsynonymous_SNV
	chr11:58194697	rs4581466	2.79e-08	Native Americans	5.05e-05	OR5B2\x3bOR5B12	intergenic	dist\x3d3911\x3bdist\x3d11896	.
	chr11:58266248	rs11229499	2.16e-08	Native Americans	0.000372	OR5B12\x3bOR5B21	ncRNA_intronic	.	.
	chr11:58274370	rs2515366	5.66e-08	Native Americans	6.19e-05	OR5B21	downstream	dist\x3d278	.
	chr11:58287319	rs7952094	4.86e-08	Native Americans	0.000245	OR5B21\x3bLPXN	intergenic	dist\x3d11741\x3bdist\x3d7025	.
	chr11:58392951	rs2515362	9.57e-08	Native Americans	7.04e-05	ZFP91-CNTF	UTR3	ENST00000361987:c.*956T>C	.
	chr11:58424478	rs10896810	2.11e-08	Native Americans	0.00011	ZFP91-CNTF\x3bGLYAT	intronic	.	.
	chr11:58427583	rs10750901	1.71e-08	Unclassified	0.00297	ZFP91-CNTF\x3bGLYAT	intronic	.	.
	chr11:116008515	rs483058	9.98e-10	Unclassified	0.731	LINC00900\x3bMir_652	intergenic	dist\x3d186306\x3bdist\x3d182546	.
	chr11:116034732	rs2852811	8.34e-09	Unclassified	0.564	LINC00900\x3bMir_652	intergenic	dist\x3d212523\x3bdist\x3d156329	.
	chr11:116035371	rs2844282	2.31e-08	Unclassified	0.709	LINC00900\x3bMir_652	intergenic	dist\x3d213162\x3bdist\x3d155690	.
	chr13:99081505	rs3783010	3.14e-08	Unclassified	0.00532	FARP1	intronic	.	.
	chr17:49905599	rs1405187	2.98e-08	Unclassified	0.00468	CA10	intronic	.	.
	chr17:49931551	rs9896969	1.14e-08	Unclassified	0.00281	CA10	intronic	.	.
	chr17:49984205	rs64636	5.42e-11	Native Americans	8.74e-05	CA10	intronic	.	.
	chr17:49998938	rs203075	2.69e-10	Native Americans	0.000279	CA10	intronic	.	.
	chr17:50006005	rs16950822	8.89e-08	Unclassified	0.00194	CA10	intronic	.	.
	chr17:50019314	rs736267	2.49e-09	Unclassified	0.166	CA10	intronic	.	.
	chr17:50033019	rs16950872	1.02e-07	Unclassified	0.00451	CA10	intronic	.	.
	chr17:50547900	rs12449336	6.98e-09	Unclassified	0.0447	CA10\x3bC17orf112	ncRNA_intronic	.	.
	chr17:50570936	rs955712	7.98e-08	Unclassified	0.00103	CA10\x3bC17orf112	ncRNA_intronic	.	.
	chr17:72690918	rs9913698	3.11e-09	Native Americans	0.000454	CD300LF	UTR3	ENST00000343125:c.*501A>G\x3bENST00000361254:c.*501A>G\x3bENST00000469092:c.*501A>G\x3bENST00000326165:c.*317A>G\x3bENST00000301573:c.*501A>G	.
	chr17:72691263	rs34303409	7.53e-16	Unclassified	0.0616	CD300LF	exonic	.	nonsynonymous_SNV
	chr17:72691631	rs4789092	4.56e-09	Unclassified	0.124	CD300LF\x3bRAB37	intronic	.	.
	chr18:20892368	rs10084003	5.11e-08	Unclassified	0.925	TMEM241	intronic	.	.
	chr19:3548231	rs2240751	9.42e-11	Unclassified	0.295	MFSD12	exonic	.	nonsynonymous_SNV
	chr20:21393199	rs6132424	4.93e-08	Unclassified	0.0285	NKX2-4\x3bNKX2-2	intergenic	dist\x3d12170\x3bdist\x3d12197	.
	chr20:44781380	rs6074043	2.09e-08	Unclassified	0.0049	CD40\x3bCDH22	intergenic	dist\x3d22878\x3bdist\x3d15663	.
	chr20:44782142	rs6074044	5.5e-09	Unclassified	0.0323	CD40\x3bCDH22	intergenic	dist\x3d23640\x3bdist\x3d14901	.
	chr22:24247310	rs5760096	7.85e-09	Native Americans	0.000649	DQ600483	ncRNA_exonic	.	.
	chr22:24251344	rs2330635	7.06e-08	Native Americans	0.000362	DQ600483\x3bDQ596074	intergenic	dist\x3d2089\x3bdist\x3d17743	.
	chr22:24254113	rs2186366	6.85e-08	Native Americans	0.000371	DQ596074	intergenic	dist\x3d4858\x3bdist\x3d14974	.

## Sheet: Table S3
Table S3. Candidate SNPs under selection in CANDELA cohorts with Native American ancestry from a specific Native American group based on AdaptMix.
Population	hg19	rs	P	Winning Model	I	Candidate genes	Functional information	Gene details	Exonic Function
Nahua1	1:53442622	rs12568454	1.84502e-07	Unclassified	0.773368	SCP2	intronic	.	.
Nahua1	1:150278389	rs12403795	6.56145e-07	Unclassified	0.170333	MRPS21	intronic	.	.
Nahua1	1:150388318	rs698915	7.99834e-07	Unclassified	0.433008	RPRD2	intronic	.	.
Nahua1	1:150510660	rs6693567	7.36207e-07	Unclassified	0.0985196	LINC00568\x3bADAMTSL4	intergenic	dist\x3d20152\x3bdist\x3d10380	.
Nahua1	1:159913388	rs1316275	4.98884e-07	Unclassified	0.0248475	IGSF9	UTR5	ENST00000368094:c.-144T>C\x3bENST00000361509:c.-144T>C	.
Nahua1	1:189918985	rs815742	9.14113e-08	Unclassified	0.00856133	NONE\x3bFAM5C	intergenic	dist\x3d81327\x3bdist\x3d39715	.
Nahua1	1:190259661	rs480692	8.81049e-07	Unclassified	0.0160588	FAM5C	ncRNA_intronic	.	.
Nahua1	1:190288297	rs652953	3.99025e-07	Unclassified	0.0104778	FAM5C	ncRNA_intronic	.	.
Nahua1	1:190291298	rs1759762	4.70977e-07	Unclassified	0.00763509	FAM5C	ncRNA_intronic	.	.
Nahua1	1:190362935	rs1031076	4.25598e-07	Unclassified	0.00129596	FAM5C	intronic	.	.
Nahua1	1:190377988	rs1171148	3.14775e-09	Native Americans	0.000201645	FAM5C	intronic	.	.
Nahua1	1:198876258	rs1322916	8.31764e-07	Unclassified	0.131204	MIR181A1HG	ncRNA_intronic	.	.
Nahua1	1:199054666	rs16844162	4.1115e-07	Native Americans	0.000294716	BC040869\x3bNR5A2	intergenic	dist\x3d8802\x3bdist\x3d63060	.
Nahua1	1:199075025	rs4915342	3.00608e-07	Native Americans	0.000102004	BC040869\x3bNR5A2	intergenic	dist\x3d29161\x3bdist\x3d42701	.
Nahua1	1:199114986	rs10753846	1.65196e-07	Native Americans	0.000244939	BC040869\x3bNR5A2	intergenic	dist\x3d69122\x3bdist\x3d2740	.
Nahua1	1:199115592	rs10800611	2.85759e-07	Native Americans	0.000253537	BC040869\x3bNR5A2	intergenic	dist\x3d69728\x3bdist\x3d2134	.
Nahua1	1:199116609	rs3861923	3.28095e-07	Native Americans	0.00028787	BC040869\x3bNR5A2	intergenic	dist\x3d70745\x3bdist\x3d1117	.
Nahua1	1:237272274	rs17612827	1.80302e-07	Unclassified	0.0912639	RYR2	intronic	.	.
Nahua1	2:102665259	rs11889289	7.8343e-07	Unclassified	0.446864	IL1R2\x3bIL1R1	intergenic	dist\x3d20253\x3bdist\x3d15745	.
Nahua1	2:102674501	rs11689480	3.38844e-07	Unclassified	0.534192	IL1R2\x3bIL1R1	intergenic	dist\x3d29495\x3bdist\x3d6503	.
Nahua1	2:102683452	rs868252	4.7863e-07	Unclassified	0.233051	IL1R2\x3bIL1R1	intronic	.	.
Nahua1	2:102685411	rs6755229	3.45939e-07	Unclassified	0.139876	IL1R2\x3bIL1R1	intronic	.	.
Nahua1	2:103328105	rs17776951	7.67361e-07	Unclassified	0.00291758	SLC9A2	downstream	dist\x3d328	.
Nahua1	2:103330790	rs6757508	6.44169e-07	Unclassified	0.0941374	SLC9A2\x3bMFSD9	intergenic	dist\x3d3013\x3bdist\x3d1509	.
Nahua1	2:103445960	rs7602289	2.12814e-07	Unclassified	0.0503126	TMEM182\x3bDD413674	intergenic	dist\x3d11835\x3bdist\x3d43838	.
Nahua1	2:103460719	rs13410064	4.20727e-07	Unclassified	0.0644736	TMEM182\x3bDD413674	intergenic	dist\x3d26594\x3bdist\x3d29079	.
Nahua1	2:129090109	rs11890277	6.87068e-08	Unclassified	0.589783	HS6ST1\x3bAK311291	intergenic	dist\x3d13958\x3bdist\x3d18294	.
Nahua1	2:129163372	rs1866461	1.51356e-09	Unclassified	0.487239	HS6ST1\x3bAK311291	intergenic	dist\x3d54871\x3bdist\x3d39283	.
Nahua1	2:129171305	rs9783995	3.26588e-09	Unclassified	0.0993109	HS6ST1\x3bAK311291	intergenic	dist\x3d62804\x3bdist\x3d31350	.
Nahua1	2:205239583	rs11684723	1.4388e-07	Unclassified	0.169653	ICOS\x3bPARD3B	intergenic	dist\x3d67496\x3bdist\x3d4235	.
Nahua1	2:216861460	rs13014738	2.01837e-10	Native Americans	0.000535666	MREG	intronic	.	.
Nahua1	2:216862467	rs3770551	7.36207e-11	Unclassified	0.0184074	MREG	intronic	.	.
Nahua1	3:150709018	rs1014691	6.1235e-07	Unclassified	0.429343	CLRN1-AS1	ncRNA_intronic	.	.
Nahua1	4:87074032	rs10001480	6.99842e-07	Unclassified	0.0913095	BC038746	ncRNA_intronic	.	.
Nahua1	4:99534928	rs4699661	4.53942e-08	Unclassified	0.408199	TSPAN5	intronic	.	.
Nahua1	4:99565852	rs10856938	2.58226e-07	Unclassified	0.125682	TSPAN5	intronic	.	.
Nahua1	4:99573992	rs17027889	1.81552e-07	Unclassified	0.579262	TSPAN5	intronic	.	.
Nahua1	4:99583513	rs12512460	8.85116e-07	Unclassified	0.625628	TSPAN5\x3bAK098333	ncRNA_exonic	.	.
Nahua1	4:99619286	rs12507086	3.36512e-07	Unclassified	0.594223	TSPAN5\x3bAK098333	intergenic	dist\x3d33585\x3bdist\x3d15669	.
Nahua1	4:99636215	rs17027976	4.97737e-07	Unclassified	0.752767	TSPAN5\x3bAK098333	intergenic	dist\x3d1093\x3bdist\x3d25678	.
Nahua1	4:99781443	rs11097638	1.71791e-07	Unclassified	0.0646026	TSPAN5\x3bAK098333	intergenic	dist\x3d119061\x3bdist\x3d11392	.
Nahua1	4:99783669	rs6532770	3.99945e-08	Unclassified	0.01546	TSPAN5\x3bAK098333	intergenic	dist\x3d121287\x3bdist\x3d9166	.
Nahua1	4:99800310	rs10433891	4.22669e-07	Unclassified	0.726876	EIF4E	UTR3	ENST00000450253:c.*1869T>C	.
Nahua1	4:99808872	rs994636	2.34963e-08	Unclassified	0.316162	EIF4E	intronic	.	.
Nahua1	4:99863585	rs9999702	2.10378e-07	Unclassified	0.974335	EIF4E\x3bMETAP1	ncRNA_intronic	.	.
Nahua1	4:108462490	rs2672469	8.85116e-07	Unclassified	0.0963276	NONE\x3bPAPSS1	intergenic	dist\x3d106113\x3bdist\x3d72332	.
Nahua1	4:141834589	rs17338560	7.4131e-07	Unclassified	0.370649	RNF150	intronic	.	.
Nahua1	4:141836576	rs6537018	3.25837e-07	Unclassified	0.474734	RNF150	intronic	.	.
Nahua1	4:185859682	rs10446837	6.05341e-07	Unclassified	0.0725485	LOC100506229\x3bHELT	upstream	dist\x3d88	.
Nahua1	4:185861258	rs12641377	2.93089e-07	Unclassified	0.069495	LOC100506229\x3bHELT	intergenic	dist\x3d1664\x3bdist\x3d48893	.
Nahua1	4:189419282	rs6812291	8.31764e-07	Unclassified	0.630653	LOC401164	ncRNA_intronic	.	.
Nahua1	5:57643108	rs245464	2.32809e-07	Unclassified	0.116601	Mir_562\x3bPLK2	intergenic	dist\x3d185529\x3bdist\x3d106701	.
Nahua1	5:57665935	rs151915	2.43781e-07	Unclassified	0.0612066	Mir_562\x3bPLK2	intergenic	dist\x3d208356\x3bdist\x3d83874	.
Nahua1	5:57703549	rs2548599	5.3827e-07	Unclassified	0.0675762	Mir_562\x3bPLK2	intergenic	dist\x3d245970\x3bdist\x3d46260	.
Nahua1	5:57839048	rs2136222	1.66725e-08	Unclassified	0.0646026	GAPT\x3bRAB3C	intronic	.	.
Nahua1	5:63309892	rs10071371	5.05825e-07	Unclassified	0.0531307	HTR1A\x3bRNF180	intergenic	dist\x3d33022\x3bdist\x3d151779	.
Nahua1	5:63331109	rs356562	4.94311e-07	Unclassified	0.0432612	HTR1A\x3bRNF180	intergenic	dist\x3d54239\x3bdist\x3d130562	.
Nahua1	5:63369409	rs441080	4.94311e-07	Unclassified	0.0432612	HTR1A\x3bRNF180	intergenic	dist\x3d92539\x3bdist\x3d92262	.
Nahua1	5:63394447	rs1494629	3.80189e-08	Unclassified	0.0231676	HTR1A\x3bRNF180	intergenic	dist\x3d117577\x3bdist\x3d67224	.
Nahua1	5:63454211	rs356640	3.99945e-08	Unclassified	0.0544757	HTR1A\x3bRNF180	intergenic	dist\x3d177341\x3bdist\x3d7460	.
Nahua1	5:63521079	rs10805384	5.17607e-08	Unclassified	0.0640238	RNF180	intronic	.	.
Nahua1	5:63732305	rs4557363	2.57632e-07	Unclassified	0.00365558	RNF180\x3bRGS7BP	ncRNA_intronic	.	.
Nahua1	5:180074248	rs307814	4.08319e-07	Unclassified	0.178351	FLT4	intronic	.	.
Nahua1	5:180081766	rs6890771	6.68344e-07	Unclassified	0.100711	FLT4\x3bDQ589679	intergenic	dist\x3d5142\x3bdist\x3d17126	.
Nahua1	6:9856368	rs11752484	5.80764e-07	Unclassified	0.00686376	MRDS1\x3bOFCC1	intronic	.	.
Nahua1	6:30071110	rs2240070	1.01859e-07	Unclassified	0.0209629	TRIM31	UTR3	ENST00000376734:c.*203G>A	.
Nahua1	6:30073195	rs3132680	1.33045e-07	Unclassified	0.0257969	TRIM31	ncRNA_intronic	.	.
Nahua1	6:30090820	rs9261440	6.59174e-07	Unclassified	0.116659	TRIM31\x3bDQ580846	intergenic	dist\x3d8319\x3bdist\x3d9762	.
Nahua1	6:30103394	rs1541268	4.05509e-08	Unclassified	0.495098	TRIM40	upstream	dist\x3d491	.
Nahua1	6:30103840	rs9261466	4.05509e-08	Unclassified	0.495098	TRIM40	upstream	dist\x3d45	.
Nahua1	6:30103898	rs9261467	3.33426e-08	Unclassified	0.523876	TRIM40	UTR5	ENST00000396581:c.-916A>G	.
Nahua1	6:30104480	rs9261468	3.33426e-08	Unclassified	0.523876	TRIM40	intronic	.	.
Nahua1	6:30104783	rs2857458	5.62341e-07	Unclassified	0.0422353	TRIM40	UTR5	ENST00000396581:c.-31A>G\x3bENST00000376724:c.-31A>G	.
Nahua1	6:30104808	rs9261470	4.05509e-08	Unclassified	0.495098	TRIM40	UTR5	ENST00000396581:c.-6G>A\x3bENST00000376724:c.-6G>A\x3bENST00000307859:c.-6G>A	.
Nahua1	6:30106202	rs2857438	7.78037e-08	Unclassified	0.32677	TRIM40	intronic	.	.
Nahua1	6:30106493	rs2857440	7.78037e-08	Unclassified	0.32677	TRIM40	intronic	.	.
Nahua1	6:30108683	rs9261484	1.66341e-08	Unclassified	0.132324	TRIM40	intronic	.	.
Nahua1	6:30109412	rs9261488	3.33426e-08	Unclassified	0.523876	TRIM40	intronic	.	.
Nahua1	6:30109482	rs9261489	3.33426e-08	Unclassified	0.523876	TRIM40	intronic	.	.
Nahua1	6:30109831	rs9261490	1.11686e-08	Unclassified	0.13419	TRIM40	intronic	.	.
Nahua1	6:30110058	rs9261492	1.11686e-08	Unclassified	0.13419	TRIM40	intronic	.	.
Nahua1	6:30111014	rs9261496	1.11686e-08	Unclassified	0.13419	TRIM40	intronic	.	.
Nahua1	6:30111351	rs9261498	1.1298e-08	Unclassified	0.13419	TRIM40	intronic	.	.
Nahua1	6:30112408	rs9261505	6.47143e-08	Unclassified	0.345937	TRIM40	intronic	.	.
Nahua1	6:30112704	rs9261508	1.11686e-08	Unclassified	0.13419	TRIM40	intronic	.	.
Nahua1	6:30113344	rs3815086	1.11686e-08	Unclassified	0.13419	TRIM40	intronic	.	.
Nahua1	6:30113955	rs3815082	1.11686e-08	Unclassified	0.13419	TRIM40	intronic	.	.
Nahua1	6:30114666	rs4959044	4.60257e-07	Unclassified	0.230962	TRIM40	intronic	.	.
Nahua1	6:30114955	rs757262	3.92645e-07	Unclassified	0.242319	TRIM40	exonic	.	nonsynonymous_SNV
Nahua1	6:30115063	rs757261	2.52348e-07	Unclassified	0.334038	TRIM40	intronic	.	.
Nahua1	6:30115484	rs9261513	9.59401e-08	Unclassified	0.0856916	TRIM40	intronic	.	.
Nahua1	6:30115542	rs757259	4.60257e-07	Unclassified	0.230962	TRIM40	exonic	.	nonsynonymous_SNV
Nahua1	6:30115965	rs1573299	4.60257e-07	Unclassified	0.230962	TRIM40	UTR3	ENST00000396581:c.*376C>T\x3bENST00000376724:c.*376C>T\x3bENST00000307859:c.*376C>T	.
Nahua1	6:30117101	rs9261519	8.31764e-08	Unclassified	0.0900851	TRIM40	downstream	dist\x3d589	.
Nahua1	6:30118360	rs1557611	4.60257e-07	Unclassified	0.230962	TRIM40\x3bTRIM10	intergenic	dist\x3d1848\x3bdist\x3d1362	.
Nahua1	6:30118637	rs1557607	3.28095e-07	Unclassified	0.222017	TRIM40\x3bTRIM10	intergenic	dist\x3d2125\x3bdist\x3d1085	.
Nahua1	6:30118707	rs4392759	2.52348e-07	Unclassified	0.334038	TRIM40\x3bTRIM10	intergenic	dist\x3d2195\x3bdist\x3d1015	.
Nahua1	6:30119275	rs9261526	4.1115e-08	Unclassified	0.186374	TRIM10	downstream	dist\x3d447	.
Nahua1	6:30120268	rs9261531	4.1115e-08	Unclassified	0.186374	TRIM10	UTR3	ENST00000376704:c.*1197G>A\x3bENST00000449742:c.*1478G>A	.
Nahua1	6:30121048	rs2517655	2.52348e-07	Unclassified	0.334038	TRIM10	UTR3	ENST00000376704:c.*417G>A\x3bENST00000449742:c.*698G>A	.
Nahua1	6:30121066	rs2508031	1.00231e-07	Unclassified	0.109208	TRIM10	UTR3	ENST00000376704:c.*399G>A\x3bENST00000449742:c.*680G>A	.
Nahua1	6:30121185	rs2517653	1.71002e-08	Unclassified	0.519962	TRIM10	UTR3	ENST00000376704:c.*280C>T\x3bENST00000449742:c.*561C>T	.
Nahua1	6:30121460	rs2022065	1.69824e-07	Unclassified	0.110085	TRIM10	UTR3	ENST00000376704:c.*5G>A\x3bENST00000449742:c.*286G>A	.
Nahua1	6:30127323	rs9261535	1.38038e-07	Unclassified	0.31632	TRIM10	intronic	.	.
Nahua1	6:30138662	rs1029237	2.78612e-07	Unclassified	0.338071	TRIM15	intronic	.	.
Nahua1	6:30139699	rs929156	1.21339e-07	Unclassified	0.206181	TRIM15	exonic	.	nonsynonymous_SNV
Nahua1	6:30142690	rs957765	2.34423e-07	Unclassified	0.357007	TRIM15\x3bTRIM26	intergenic	dist\x3d2217\x3bdist\x3d9542	.
Nahua1	6:30152367	rs7843	2.78612e-07	Unclassified	0.338071	TRIM26	UTR3	ENST00000453195:c.*1286T>C\x3bENST00000454678:c.*1286T>C\x3bENST00000437089:c.*1286T>C	.
Nahua1	6:30152789	rs1042338	8.85116e-08	Unclassified	0.20867	TRIM26	UTR3	ENST00000453195:c.*864G>A\x3bENST00000454678:c.*864G>A\x3bENST00000437089:c.*864G>A	.
Nahua1	6:30162809	rs4711211	2.78612e-07	Unclassified	0.338071	TRIM26	intronic	.	.
Nahua1	6:30179422	rs2844775	1.1246e-07	Unclassified	0.261192	TRIM26	intronic	.	.
Nahua1	6:32924061	rs28724903	4.53942e-07	Unclassified	0.187589	HLA-DMA\x3bBRD2	intronic	.	.
Nahua1	6:32948462	rs3918140	6.83912e-08	Unclassified	0.370464	BRD2	exonic	.	synonymous_SNV
Nahua1	6:45847115	rs873053	2.15278e-09	Unclassified	0.00383533	RUNX2\x3bCLIC5	intergenic	dist\x3d215029\x3bdist\x3d22383	.
Nahua1	6:45914931	rs11757345	4.22669e-07	Unclassified	0.790966	CLIC5	intronic	.	.
Nahua1	6:140463013	rs7761894	2.87078e-07	Unclassified	0.0137461	BC038188\x3b5S_rRNA	intergenic	dist\x3d48155\x3bdist\x3d16715	.
Nahua1	6:140614699	rs9389785	3.57273e-07	Unclassified	0.0133532	MIR3668\x3bMIR4465	intergenic	dist\x3d88236\x3bdist\x3d367061	.
Nahua1	7:38361999	rs718880	1.3213e-07	Unclassified	0.445972	TARP\x3bX06774	downstream	dist\x3d48	.
Nahua1	7:140690655	rs9886312	4.97737e-07	Unclassified	0.150996	BRAF\x3bMRPS33	intergenic	dist\x3d55845\x3bdist\x3d7097	.
Nahua1	8:15067980	rs9325747	8.51138e-07	Native Americans	0.000836738	SGCZ	intronic	.	.
Nahua1	9:139018847	rs1164884	8.16582e-07	Unclassified	0.0028257	C9orf69\x3bRBSG2	intergenic	dist\x3d8116\x3bdist\x3d69249	.
Nahua1	10:54344288	rs1919763	6.20869e-07	Unclassified	0.00425568	BC015429\x3bMBL2	ncRNA_intronic	.	.
Nahua1	10:54354784	rs4620668	1.22744e-07	Unclassified	0.0147871	BC015429\x3bMBL2	ncRNA_intronic	.	.
Nahua1	10:54355982	rs10762799	1.94984e-07	Unclassified	0.0124629	BC015429\x3bMBL2	ncRNA_intronic	.	.
Nahua1	10:54358549	rs10762804	1.39316e-07	Unclassified	0.0187324	BC015429\x3bMBL2	ncRNA_intronic	.	.
Nahua1	10:54363515	rs1919768	2.05116e-07	Unclassified	0.055604	BC015429\x3bMBL2	ncRNA_intronic	.	.
Nahua1	11:9995399	rs11042575	6.51628e-07	Unclassified	0.00977429	SBF2	intronic	.	.
Nahua1	11:29823335	rs322623	3.41979e-07	Unclassified	0.636036	METTL15\x3bKCNA4	ncRNA_intronic	.	.
Nahua1	11:29826143	rs1336820	1.08393e-08	Unclassified	0.0808629	METTL15\x3bKCNA4	ncRNA_exonic	.	.
Nahua1	11:29872433	rs11030846	2.47172e-08	Unclassified	0.092135	METTL15\x3bKCNA4	ncRNA_intronic	.	.
Nahua1	11:29895210	rs10501118	1.12202e-08	Unclassified	0.116951	METTL15\x3bKCNA4	ncRNA_intronic	.	.
Nahua1	11:29897097	rs10501120	6.66807e-08	Unclassified	0.14808	METTL15\x3bKCNA4	ncRNA_intronic	.	.
Nahua1	11:99621640	rs7111790	4.58142e-08	Unclassified	0.438893	CNTN5	intronic	.	.
Nahua1	11:99623531	rs7932059	5.01187e-08	Unclassified	0.879414	CNTN5	intronic	.	.
Nahua1	11:99629959	rs1348155	1.6788e-08	Unclassified	0.333537	CNTN5	intronic	.	.
Nahua1	11:99704043	rs7129269	2.2751e-07	Unclassified	0.361498	CNTN5	intronic	.	.
Nahua1	12:5985514	rs12367003	3.83707e-08	Unclassified	0.0466072	ANO2	intronic	.	.
Nahua1	12:5992025	rs11063902	3.81066e-07	Unclassified	0.576373	ANO2	intronic	.	.
Nahua1	12:6000126	rs7298357	1.35831e-09	Unclassified	0.00483439	ANO2	intronic	.	.
Nahua1	12:19106014	rs10841120	7.11214e-07	Unclassified	0.227183	CAPZA3\x3bPLEKHA5	intergenic	dist\x3d213893\x3bdist\x3d135960	.
Nahua1	12:19106029	rs10841121	3.58922e-07	Unclassified	0.168891	CAPZA3\x3bPLEKHA5	intergenic	dist\x3d213908\x3bdist\x3d135945	.
Nahua1	12:19109604	rs12811083	3.34195e-07	Unclassified	0.355226	CAPZA3\x3bPLEKHA5	intergenic	dist\x3d217483\x3bdist\x3d132370	.
Nahua1	12:19110349	rs4764438	4.31519e-07	Unclassified	0.230847	CAPZA3\x3bPLEKHA5	intergenic	dist\x3d218228\x3bdist\x3d131625	.
Nahua1	12:103539098	rs7314842	3.82825e-07	Unclassified	0.0526547	ASCL1\x3bC12orf42	ncRNA_intronic	.	.
Nahua1	12:110515411	rs10082809	3.83707e-07	Unclassified	0.944122	C12orf76\x3bIFT81	intergenic	dist\x3d3920\x3bdist\x3d46729	.
Nahua1	12:110521368	rs12829374	3.48337e-07	Unclassified	0.996008	C12orf76\x3bIFT81	intergenic	dist\x3d9877\x3bdist\x3d40772	.
Nahua1	12:110602173	rs10492229	6.62217e-07	Unclassified	0.693503	IFT81	intronic	.	.
Nahua1	12:110797730	rs12313391	4.76431e-07	Unclassified	0.829444	ATP2A2\x3bANAPC7	downstream	dist\x3d525	.
Nahua1	12:114225208	rs11066738	4.68813e-07	Unclassified	0.0264103	AK096932\x3bRBM19	intergenic	dist\x3d13720\x3bdist\x3d2139	.
Nahua1	12:114241098	rs7960468	1.72187e-07	Unclassified	0.457948	AK096932\x3bRBM19	intergenic	dist\x3d13486\x3bdist\x3d13449	.
Nahua1	12:114243728	rs11611944	2.95121e-07	Unclassified	0.336385	AK096932\x3bRBM19	intergenic	dist\x3d16116\x3bdist\x3d10819	.
Nahua1	12:114856889	rs1248049	6.99842e-08	Unclassified	0.00365375	TBX5-AS1\x3b7SK	intergenic	dist\x3d6253\x3bdist\x3d85792	.
Nahua1	12:114861719	rs933741	2.74789e-07	Unclassified	0.0041011	TBX5-AS1\x3b7SK	intergenic	dist\x3d11083\x3bdist\x3d80962	.
Nahua1	12:125534219	rs12809858	8.3946e-07	Unclassified	0.567225	DL490908\x3bAACS	intergenic	dist\x3d18442\x3bdist\x3d6686	.
Nahua1	13:22682650	rs4770244	5.06991e-07	Unclassified	0.882497	AK054845	intergenic	dist\x3d8967\x3bdist\x3d4608	.
Nahua1	13:24879312	rs3803219	2.03704e-07	Unclassified	0.174558	SPATA13	UTR3	ENST00000424834:c.*2401A>C\x3bENST00000382108:c.*2401A>C\x3bENST00000382095:c.*2401A>C	.
Nahua1	14:39006072	rs2415484	5.57186e-08	Unclassified	0.255253	CLEC14A\x3bLINC00639	intergenic	dist\x3d224938\x3bdist\x3d68387	.
Nahua1	14:55315908	rs10131232	4.4978e-07	Unclassified	0.0824552	GCH1	intronic	.	.
Nahua1	14:94647299	rs1033702	3.72392e-07	Unclassified	0.0174311	PPP4R4	intronic	.	.
Nahua1	14:94735679	rs11626051	3.4914e-07	Unclassified	0.0078519	PPP4R4	intronic	.	.
Nahua1	14:94761407	rs12147560	5.55904e-09	Unclassified	0.0201007	SERPINA10\x3bSERPINA6	intergenic	dist\x3d1799\x3bdist\x3d9178	.
Nahua1	14:94768859	rs7141205	4.94311e-07	Unclassified	0.0958472	SERPINA10\x3bSERPINA6	intergenic	dist\x3d9251\x3bdist\x3d1726	.
Nahua1	14:94769476	rs11621961	6.76083e-09	Unclassified	0.0533437	SERPINA10\x3bSERPINA6	intergenic	dist\x3d9868\x3bdist\x3d1109	.
Nahua1	14:94773450	rs11629171	6.91831e-08	Unclassified	0.027201	SERPINA6	intronic	.	.
Nahua1	14:94832796	rs4592582	2.36048e-07	Unclassified	0.272804	SERPINA6\x3bSERPINA1	ncRNA_exonic	.	.
Nahua1	14:94849151	rs20546	5.88844e-07	Unclassified	0.367144	SERPINA1	exonic	.	synonymous_SNV
Nahua1	14:94864193	rs1956707	6.09537e-09	Unclassified	0.33204	SERPINA1\x3bSERPINA11	intergenic	dist\x3d7163\x3bdist\x3d32777	.
Nahua1	14:94910363	rs10139932	1.13501e-09	Unclassified	0.0151387	SERPINA11	ncRNA_intronic	.	.
Nahua1	14:94913209	rs17090881	1.10917e-07	Unclassified	0.391801	SERPINA11	ncRNA_intronic	.	.
Nahua1	14:94913559	rs10149717	1.81134e-07	Unclassified	0.0578154	SERPINA11	ncRNA_intronic	.	.
Nahua1	14:94929367	rs2295652	1.21339e-07	Unclassified	0.45749	SERPINA9	ncRNA_intronic	.	.
Nahua1	14:94930984	rs13379439	1.03276e-08	Unclassified	0.290689	SERPINA9	ncRNA_exonic	.	.
Nahua1	14:94933695	rs17090921	6.99842e-09	Unclassified	0.386161	SERPINA9	exonic	.	nonsynonymous_SNV
Nahua1	15:75125645	rs6495122	6.68344e-07	Unclassified	0.00671776	CPLX3\x3bULK3	intergenic	dist\x3d1504\x3bdist\x3d2812	.
Nahua1	15:75155896	rs11630918	6.18016e-07	Native Americans	0.00092289	SCAMP2	intronic	.	.
Nahua1	15:75183935	rs11638130	4.84172e-07	Native Americans	0.000993278	MPI	intronic	.	.
Nahua1	15:75184084	rs11633472	4.84172e-07	Native Americans	0.000993278	MPI	intronic	.	.
Nahua1	15:75199892	rs11856413	5.52077e-07	Unclassified	0.00101182	FAM219B	upstream	dist\x3d430	.
Nahua1	15:75212225	rs1133323	3.27341e-07	Native Americans	0.000993278	COX5A	UTR3	ENST00000322347:c.*568G>A	.
Nahua1	15:75234610	rs11072518	5.80764e-07	Native Americans	0.000521918	COX5A\x3bRPP25	intergenic	dist\x3d4101\x3bdist\x3d12147	.
Nahua1	15:75242155	rs2415251	9.07821e-08	Native Americans	0.000270024	COX5A\x3bRPP25	intergenic	dist\x3d11646\x3bdist\x3d4602	.
Nahua1	15:75253414	rs35556055	2.66686e-07	Unclassified	0.00174326	RPP25\x3bSCAMP5	intronic	.	.
Nahua1	15:75363876	rs11854975	9.88553e-08	Native Americans	0.000921047	PPCDC\x3bC15orf39	intergenic	dist\x3d20809\x3bdist\x3d42726	.
Nahua1	15:75632360	rs3803465	3.55631e-11	Unclassified	0.841138	COMMD4	UTR3	ENST00000267935:c.*14C>A\x3bENST00000567195:c.*14C>A\x3bENST00000564815:c.*14C>A\x3bENST00000562610:c.*229C>A\x3bENST00000338995:c.*14C>A\x3bENST00000480484:c.*14C>A\x3bENST00000562789:c.*14C>A	.
Nahua1	15:75650836	rs1128933	1.50314e-07	Unclassified	0.00457797	MAN2C1	exonic	.	synonymous_SNV
Nahua1	15:75650972	rs3809549	1.29718e-07	Unclassified	0.00589	MAN2C1	intronic	.	.
Nahua1	15:75721530	rs4327014	2.09411e-07	Unclassified	0.00392849	SIN3A	intronic	.	.
Nahua1	15:75766322	rs11855799	1.74181e-11	Unclassified	0.619093	PTPN9	intronic	.	.
Nahua1	15:75770032	rs11632813	1.16681e-07	Unclassified	0.00146047	PTPN9	intronic	.	.
Nahua1	15:75806911	rs12324230	1.59221e-09	Unclassified	0.00118739	PTPN9	intronic	.	.
Nahua1	15:75814165	rs6495181	1.91867e-09	Unclassified	0.00284697	PTPN9	intronic	.	.
Nahua1	15:75893088	rs11072552	3.99945e-10	Unclassified	0.00215924	SNUPN	ncRNA_exonic	.	.
Nahua1	15:75921636	rs4886722	5.99791e-11	Unclassified	0.0340304	SNUPN\x3bIMP3	intergenic	dist\x3d2826\x3bdist\x3d6844	.
Nahua1	15:75924443	rs11634402	4.4978e-10	Unclassified	0.004097	SNUPN\x3bIMP3	intergenic	dist\x3d5633\x3bdist\x3d4037	.
Nahua1	15:75925592	rs11856606	1.92309e-09	Unclassified	0.0211419	SNUPN\x3bIMP3	intergenic	dist\x3d6782\x3bdist\x3d2888	.
Nahua1	15:75927717	rs9920028	6.82339e-10	Unclassified	0.0199206	SNUPN\x3bIMP3	upstream	dist\x3d763	.
Nahua1	15:75929756	rs4886452	1.36458e-08	Native Americans	0.000573645	SNUPN\x3bIMP3	ncRNA_intronic	.	.
Nahua1	15:75930199	rs12101874	2.95121e-10	Unclassified	0.00109336	SNUPN\x3bIMP3	ncRNA_intronic	.	.
Nahua1	15:75963762	rs11630674	5.11682e-07	Unclassified	0.838199	SNX33\x3bCSPG4	intergenic	dist\x3d9120\x3bdist\x3d2901	.
Nahua1	15:81052272	rs10431814	7.32825e-07	Unclassified	0.00293074	ABHD17C\x3bKIAA1199	intergenic	dist\x3d4310\x3bdist\x3d19412	.
Nahua1	15:87870024	rs11073709	1.28529e-07	Native Americans	0.000725971	AGBL1\x3bLINC00052	intergenic	dist\x3d279632\x3bdist\x3d105265	.
Nahua1	15:87877972	rs2084773	6.25173e-07	Unclassified	0.0019665	AGBL1\x3bLINC00052	intergenic	dist\x3d287580\x3bdist\x3d97317	.
Nahua1	15:87896344	rs7176516	2.15278e-07	Unclassified	0.00200122	AGBL1\x3bLINC00052	intergenic	dist\x3d305952\x3bdist\x3d78945	.
Nahua1	15:87900366	rs16940221	4.48745e-08	Native Americans	0.000811197	AGBL1\x3bLINC00052	intergenic	dist\x3d309974\x3bdist\x3d74923	.
Nahua1	16:81167638	rs11645009	8.64968e-07	Unclassified	0.00957596	PKD1L2	intronic	.	.
Nahua1	17:11256032	rs4141143	4.64515e-07	Unclassified	0.0376283	SHISA6	intronic	.	.
Nahua1	17:57778339	rs10853015	6.45654e-07	Unclassified	0.0103269	PTRH2	UTR5	ENST00000470557:c.-3000G>T	.
Nahua1	17:57950465	rs8078424	1.59221e-07	Unclassified	0.0124256	TUBD1	intronic	.	.
Nahua1	17:64261974	rs9910778	2.74157e-07	Unclassified	0.0118669	APOH\x3bPRKCA	intergenic	dist\x3d9331\x3bdist\x3d1887	.
Nahua1	17:72691263	rs34303409	3.6141e-08	Unclassified	0.09946	CD300LF	exonic	.	nonsynonymous_SNV
Nahua1	17:75350095	rs402357	4.85289e-07	Unclassified	0.0392816	2009-09-01	intronic	.	.
Nahua1	18:5480541	rs7233189	1.43219e-07	Unclassified	0.259759	EPB41L3	ncRNA_intronic	.	.
Nahua1	18:13804510	rs9789223	2.44906e-07	Unclassified	0.236336	RNMT\x3bMC5R	intergenic	dist\x3d39953\x3bdist\x3d19404	.
Nahua1	18:13804919	rs9789226	3.1989e-07	Unclassified	0.375123	RNMT\x3bMC5R	intergenic	dist\x3d40362\x3bdist\x3d18995	.
Nahua1	18:13812281	rs7228692	1.59956e-07	Unclassified	0.331377	RNMT\x3bMC5R	intergenic	dist\x3d47724\x3bdist\x3d11633	.
Nahua1	18:13812785	rs2155669	1.01625e-07	Unclassified	0.209821	RNMT\x3bMC5R	intergenic	dist\x3d48228\x3bdist\x3d11129	.
Nahua1	18:72117258	rs1559804	4.62381e-07	Unclassified	0.0463516	FAM69C	intronic	.	.
Nahua1	20:2094304	rs6081995	3.83707e-07	Unclassified	0.381937	STK35	intronic	.	.
Nahua1	22:40166610	rs6001678	2.25424e-07	Unclassified	0.575797	ENTHD1	intronic	.	.
Nahua1	22:48725114	rs133662	4.94311e-07	Unclassified	0.26054	MIR3201\x3bFAM19A5	intergenic	dist\x3d54887\x3bdist\x3d119588	.
Nahua1	22:50515273	rs6010165	2.99916e-07	Unclassified	0.784664	MLC1	exonic	.	synonymous_SNV
Nahua1	22:50925098	rs2232873	1.53815e-09	Unclassified	0.391606	MIOX\x3bADM2	upstream\x3bdownstream	dist\x3d115\x3bdist\x3d229	.
SouthMexico	1:31009394	rs10915149	2.06538e-06	Unclassified	0.0680509	BC042538\x3bMATN1	intergenic	dist\x3d115439\x3bdist\x3d174730	.
SouthMexico	1:31045509	rs3104435	1.79473e-06	Unclassified	0.0262261	BC042538\x3bMATN1	intergenic	dist\x3d151554\x3bdist\x3d138615	.
SouthMexico	1:189785489	rs2039776	2.97852e-06	Unclassified	0.397127	NONE\x3bFAM5C	intergenic	dist\x3d1441\x3bdist\x3d51642	.
SouthMexico	1:189790182	rs12137220	2.95121e-06	Unclassified	0.396928	NONE\x3bFAM5C	intergenic	dist\x3d6134\x3bdist\x3d46949	.
SouthMexico	1:198769899	rs10919581	1.42561e-06	Unclassified	0.155439	PTPRC\x3bMIR181A1HG	intergenic	dist\x3d43354\x3bdist\x3d6723	.
SouthMexico	1:237272920	rs17669728	1.08393e-06	Unclassified	0.0552161	RYR2	intronic	.	.
SouthMexico	2:4474196	rs634273	2.49459e-06	Unclassified	0.95839	JA429818\x3bLOC727982	intergenic	dist\x3d198088\x3bdist\x3d87598	.
SouthMexico	2:103324575	rs17833353	2.76058e-06	Unclassified	0.583623	SLC9A2	intronic	.	.
SouthMexico	2:103330790	rs6757508	6.16595e-07	Unclassified	0.581584	SLC9A2\x3bMFSD9	intergenic	dist\x3d3013\x3bdist\x3d1509	.
SouthMexico	2:129163372	rs1866461	8.31764e-11	Unclassified	0.0612985	HS6ST1\x3bAK311291	intergenic	dist\x3d54871\x3bdist\x3d39283	.
SouthMexico	2:129171305	rs9783995	1.74582e-09	Unclassified	0.186654	HS6ST1\x3bAK311291	intergenic	dist\x3d62804\x3bdist\x3d31350	.
SouthMexico	3:1297263	rs4082640	4.59198e-07	Unclassified	0.0888772	CNTN6	intronic	.	.
SouthMexico	3:68322897	rs1388489	3.59749e-08	Unclassified	0.603807	FAM19A1	intronic	.	.
SouthMexico	3:104530538	rs3996204	1.2388e-06	Unclassified	0.727603	MIR548A3\x3bALCAM	intergenic	dist\x3d308428\x3bdist\x3d555215	.
SouthMexico	4:95684380	rs10049681	7.19449e-07	Unclassified	0.512221	BMPR1B	intronic	.	.
SouthMexico	4:108458314	rs11942323	2.37137e-06	Unclassified	0.658691	NONE\x3bPAPSS1	intergenic	dist\x3d101937\x3bdist\x3d76508	.
SouthMexico	4:108732508	rs10008418	8.01678e-07	Unclassified	0.563268	PAPSS1\x3bSGMS2	intergenic	dist\x3d90900\x3bdist\x3d13211	.
SouthMexico	4:108792735	rs7671347	5.39511e-07	Unclassified	0.719643	AK123292	ncRNA_intronic	.	.
SouthMexico	4:108794544	rs975219	2.68534e-07	Unclassified	0.167881	AK123292	ncRNA_exonic	.	.
SouthMexico	4:118376267	rs4282258	2.58821e-06	Unclassified	0.196813	TRAM1L1\x3bNDST3	ncRNA_intronic	.	.
SouthMexico	4:135793327	rs6853230	1.34276e-06	Unclassified	0.567508	BC032916\x3bNONE	intergenic	dist\x3d54883\x3bdist\x3d60717	.
SouthMexico	4:165878335	rs3733418	1.53462e-06	Unclassified	0.140577	FAM218A	exonic	.	nonsynonymous_SNV
SouthMexico	4:165889612	rs13134940	1.76198e-06	Unclassified	0.133788	TRIM61	ncRNA_intronic	.	.
SouthMexico	4:165905118	rs13120990	1.48252e-06	Unclassified	0.143632	TRIM61\x3bTRIM60	intergenic	dist\x3d5138\x3bdist\x3d3299	.
SouthMexico	5:94154465	rs255209	1.87068e-06	Unclassified	0.461626	MCTP1	intronic	.	.
SouthMexico	5:94304323	rs32921	2.96483e-06	Unclassified	0.509921	MCTP1	intronic	.	.
SouthMexico	6:9842214	rs760618	2.79254e-07	Unclassified	0.232236	MRDS1\x3bOFCC1	UTR3	ENST00000469656:c.*254C>T	.
SouthMexico	6:9856368	rs11752484	5.02343e-08	Unclassified	0.0630391	MRDS1\x3bOFCC1	intronic	.	.
SouthMexico	6:31127602	rs6905862	1.23595e-06	Unclassified	0.362765	TCF19	intronic	.	.
SouthMexico	6:31130593	rs1419881	7.92501e-07	Unclassified	0.783879	TCF19	UTR3	ENST00000376257:c.*99A>G\x3bENST00000376255:c.*99A>G	.
SouthMexico	6:31139490	rs885952	1.4388e-07	Unclassified	0.209716	POU5F1\x3bPSORS1C3	intronic	.	.
SouthMexico	6:31140152	rs885950	1.6788e-06	Unclassified	0.383468	POU5F1\x3bPSORS1C3	intronic	.	.
SouthMexico	6:32924061	rs28724903	5.00035e-07	Unclassified	0.187589	HLA-DMA\x3bBRD2	intronic	.	.
SouthMexico	6:32948462	rs3918140	1.76198e-07	Unclassified	0.538213	BRD2	exonic	.	synonymous_SNV
SouthMexico	6:45879527	rs3088356	2.63633e-09	Unclassified	0.0873353	CLIC5	UTR3	ENST00000544153:c.*920C>T	.
SouthMexico	6:45885673	rs3777543	1.11429e-08	Unclassified	0.124307	CLIC5	intronic	.	.
SouthMexico	6:45897634	rs3777565	9.01571e-07	Unclassified	0.868924	CLIC5	intronic	.	.
SouthMexico	6:45914931	rs11757345	6.20869e-09	Unclassified	0.379083	CLIC5	intronic	.	.
SouthMexico	6:77208816	rs7756385	1.99986e-06	Unclassified	0.698724	IMPG1\x3bHTR1B	intergenic	dist\x3d52010\x3bdist\x3d23352	.
SouthMexico	6:77890344	rs9343581	2.93089e-06	Unclassified	0.862	IMPG1\x3bHTR1B	intergenic	dist\x3d404767\x3bdist\x3d281604	.
SouthMexico	6:142041859	rs2024658	1.6293e-06	Unclassified	0.836942	AK097143	intergenic	dist\x3d84219\x3bdist\x3d341995	.
SouthMexico	6:142047297	rs6913823	9.35406e-07	Unclassified	0.86459	AK097143	intergenic	dist\x3d89657\x3bdist\x3d336557	.
SouthMexico	6:142839498	rs262121	6.76083e-07	Unclassified	0.200588	GPR126\x3bLOC153910	intergenic	dist\x3d72095\x3bdist\x3d8094	.
SouthMexico	6:142846565	rs155259	6.71429e-07	Unclassified	0.26054	GPR126\x3bLOC153910	intergenic	dist\x3d79162\x3bdist\x3d1027	.
SouthMexico	6:150404286	rs12197847	8.8308e-07	Unclassified	0.76529	ULBP3\x3bPPP1R14C	intergenic	dist\x3d14055\x3bdist\x3d59926	.
SouthMexico	6:158092980	rs9355333	1.89671e-07	Unclassified	0.628135	ZDHHC14	intronic	.	.
SouthMexico	7:16691244	rs4721525	1.19124e-06	Unclassified	0.548812	BZW2	intronic	.	.
SouthMexico	7:16700110	rs4721526	6.57658e-07	Unclassified	0.399916	BZW2	intronic	.	.
SouthMexico	7:18805880	rs12056043	8.22243e-07	Unclassified	0.854704	HDAC9	intronic	.	.
SouthMexico	7:18828796	rs7783171	1.02802e-06	Unclassified	0.306205	HDAC9	intronic	.	.
SouthMexico	7:18836701	rs6963568	1.2218e-06	Unclassified	0.323518	HDAC9	intronic	.	.
SouthMexico	7:18838616	rs12531908	2.22844e-06	Unclassified	0.316795	HDAC9	intronic	.	.
SouthMexico	7:28009981	rs253310	9.07821e-07	Unclassified	0.155284	JAZF1	intronic	.	.
SouthMexico	7:28018689	rs6965213	2.20293e-07	Unclassified	0.283229	JAZF1	intronic	.	.
SouthMexico	7:28028227	rs38513	1.26474e-06	Unclassified	0.287366	JAZF1	intronic	.	.
SouthMexico	7:155377430	rs6953751	1.71396e-06	Unclassified	0.0396367	CNPY1\x3bAX747269	intergenic	dist\x3d50873\x3bdist\x3d26495	.
SouthMexico	8:13027912	rs7828964	2.8119e-06	Unclassified	0.441313	DLC1	intronic	.	.
SouthMexico	8:143762724	rs2976391	1.74985e-07	Unclassified	0.380222	AX747544	ncRNA_intronic	.	.
SouthMexico	8:143780775	rs1435453	2.29087e-07	Unclassified	0.388097	LY6K	upstream	dist\x3d754	.
SouthMexico	8:143784885	rs2244152	5.86138e-07	Unclassified	0.0574121	LOC100288181	ncRNA_exonic	.	.
SouthMexico	8:143785345	rs2585153	6.36796e-07	Unclassified	0.0565008	LOC100288181	ncRNA_exonic	.	.
SouthMexico	8:143785659	rs2164308	5.82103e-07	Unclassified	0.0574408	LOC100288181	ncRNA_exonic	.	.
SouthMexico	8:143806896	rs2585140	4.87528e-07	Unclassified	0.0581343	LOC100288181	ncRNA_intronic	.	.
SouthMexico	8:143808951	rs2585138	1.59588e-07	Unclassified	0.034562	THEM6	exonic	.	synonymous_SNV
SouthMexico	8:143897882	rs2717586	2.02302e-06	Unclassified	0.191762	LY6D\x3bGML	intergenic	dist\x3d4346\x3bdist\x3d17672	.
SouthMexico	9:71425223	rs11143793	2.11349e-06	Unclassified	0.391997	PIP5K1B	intronic	.	.
SouthMexico	9:71454316	rs7871676	2.28034e-06	Unclassified	0.980199	PIP5K1B	ncRNA_intronic	.	.
SouthMexico	9:105969051	rs10990625	2.80543e-07	Unclassified	0.66365	BC035187	ncRNA_intronic	.	.
SouthMexico	9:111430589	rs2417921	1.33352e-06	Unclassified	0.0238612	5S_rRNA\x3bACTL7B	intergenic	dist\x3d41159\x3bdist\x3d33061	.
SouthMexico	9:111468234	rs1556950	2.37137e-06	Unclassified	0.0386581	5S_rRNA\x3bACTL7B	intergenic	dist\x3d2862\x3bdist\x3d115743	.
SouthMexico	10:54344288	rs1919763	7.32825e-08	Unclassified	0.945066	BC015429\x3bMBL2	ncRNA_intronic	.	.
SouthMexico	10:54354784	rs4620668	5.32108e-07	Unclassified	0.740818	BC015429\x3bMBL2	ncRNA_intronic	.	.
SouthMexico	10:54355982	rs10762799	9.12011e-07	Unclassified	0.804125	BC015429\x3bMBL2	ncRNA_intronic	.	.
SouthMexico	10:54358549	rs10762804	6.29506e-07	Unclassified	0.762616	BC015429\x3bMBL2	ncRNA_intronic	.	.
SouthMexico	10:54363515	rs1919768	7.72681e-07	Unclassified	0.794534	BC015429\x3bMBL2	ncRNA_intronic	.	.
SouthMexico	10:99183402	rs928603	1.44544e-06	Unclassified	0.207215	LOC644215	intronic	.	.
SouthMexico	10:99191935	rs764223	2.33884e-06	Unclassified	0.132722	PGAM1	intronic	.	.
SouthMexico	10:120539995	rs10886304	2.01837e-06	Unclassified	0.950754	CACUL1\x3bNANOS1	intergenic	dist\x3d25234\x3bdist\x3d5269	.
SouthMexico	11:2838413	rs163177	5.66239e-07	Unclassified	0.165216	KCNQ1	intronic	.	.
SouthMexico	11:2847069	rs163184	1.30918e-06	Unclassified	0.0806207	KCNQ1	intronic	.	.
SouthMexico	11:2857194	rs2237895	4.43609e-07	Unclassified	0.112816	KCNQ1	intronic	.	.
SouthMexico	11:21653988	rs7129096	1.16145e-06	Unclassified	0.66731	NELL1\x3bANO5	intergenic	dist\x3d56761\x3bdist\x3d481006	.
SouthMexico	11:21654066	rs7129113	6.20869e-07	Unclassified	0.19282	NELL1\x3bANO5	intergenic	dist\x3d56839\x3bdist\x3d480928	.
SouthMexico	11:61669946	rs3815045	4.65586e-07	Unclassified	0.369354	RAB3IL1	exonic	.	nonsynonymous_SNV
SouthMexico	11:76480570	rs1149603	3.75837e-07	Unclassified	0.164064	GUCY2EP\x3bTSKU	intergenic	dist\x3d1303\x3bdist\x3d12725	.
SouthMexico	11:76495879	rs1149611	4.28549e-07	Unclassified	0.153893	TSKU	intronic	.	.
SouthMexico	11:98229261	rs4514383	2.83139e-06	Unclassified	0.718205	JRKL-AS1\x3bCNTN5	intergenic	dist\x3d227335\x3bdist\x3d206543	.
SouthMexico	11:125984426	rs533239	2.65461e-06	Unclassified	0.347323	CDON\x3bRPUSD4	intergenic	dist\x3d12118\x3bdist\x3d46183	.
SouthMexico	11:126082218	rs4420285	1.61436e-06	Unclassified	0.294052	FAM118B	intronic	.	.
SouthMexico	11:126095964	rs11220409	1.15878e-06	Unclassified	0.368985	FAM118B	intronic	.	.
SouthMexico	11:126123858	rs670154	1.2388e-06	Unclassified	0.285076	FAM118B	intronic	.	.
SouthMexico	11:126142764	rs2298452	2.48313e-06	Unclassified	0.490417	FOXRED1	intronic	.	.
SouthMexico	11:131784228	rs516899	2.54683e-06	Unclassified	0.262764	NTM	intronic	.	.
SouthMexico	11:131788270	rs488137	8.81049e-09	Unclassified	0.901225	NTM	intronic	.	.
SouthMexico	11:131793449	rs587605	1.87068e-09	Unclassified	0.600796	NTM	intronic	.	.
SouthMexico	11:131803379	rs600097	6.32412e-08	Unclassified	0.337564	NTM	intronic	.	.
SouthMexico	11:131813107	rs496368	5.26017e-08	Unclassified	0.331045	NTM	intronic	.	.
SouthMexico	11:131827706	rs471677	1.51356e-06	Unclassified	0.272123	NTM	intronic	.	.
SouthMexico	12:45980639	rs2544094	7.63836e-08	Unclassified	0.359515	ANO6\x3bBC053951	ncRNA_intronic	.	.
SouthMexico	12:45990941	rs1862020	4.64515e-07	Unclassified	0.80856	ANO6\x3bBC053951	ncRNA_intronic	.	.
SouthMexico	12:114083833	rs12303106	3.00608e-06	Unclassified	0.261061	LHX5\x3bAK096932	intergenic	dist\x3d43175\x3bdist\x3d33431	.
SouthMexico	12:114089233	rs678941	2.67917e-06	Unclassified	0.372321	LHX5\x3bAK096932	intergenic	dist\x3d48575\x3bdist\x3d28031	.
SouthMexico	13:22395049	rs9509879	5.57186e-07	Unclassified	0.712839	Metazoa_SRP\x3bLINC00424	intergenic	dist\x3d30067\x3bdist\x3d51860	.
SouthMexico	13:84171548	rs12871441	7.26106e-07	Unclassified	0.0788664	NONE\x3bSLITRK1	intergenic	dist\x3d299246\x3bdist\x3d279796	.
SouthMexico	13:84310750	rs9531506	2.4322e-06	Unclassified	0.71177	NONE\x3bSLITRK1	intergenic	dist\x3d438448\x3bdist\x3d140594	.
SouthMexico	13:84321879	rs9565881	1.17761e-06	Unclassified	0.930996	NONE\x3bSLITRK1	intergenic	dist\x3d449577\x3bdist\x3d129465	.
SouthMexico	13:100401676	rs9557286	7.92501e-07	Unclassified	0.969476	CLYBL	intronic	.	.
SouthMexico	13:100408336	rs9557290	5.63638e-08	Unclassified	0.466732	CLYBL	intronic	.	.
SouthMexico	13:100418501	rs4267173	4.80839e-07	Unclassified	0.620953	CLYBL	intronic	.	.
SouthMexico	13:100421947	rs7334942	2.71019e-08	Unclassified	0.445526	CLYBL	intronic	.	.
SouthMexico	13:100426040	rs7338186	6.3387e-08	Unclassified	0.310367	CLYBL	intronic	.	.
SouthMexico	13:100429039	rs9557298	3.66438e-07	Unclassified	0.445303	CLYBL	intronic	.	.
SouthMexico	13:100443376	rs9557308	3.06196e-07	Unclassified	0.474972	CLYBL	intronic	.	.
SouthMexico	13:107121609	rs4772792	4.47713e-08	Unclassified	0.457261	LINC00460\x3bEFNB2	intergenic	dist\x3d43139\x3bdist\x3d20470	.
SouthMexico	14:55247874	rs911614	9.4189e-07	Unclassified	0.346976	SAMD4A	intronic	.	.
SouthMexico	14:55253864	rs2281652	1.20504e-06	Unclassified	0.27158	SAMD4A	intronic	.	.
SouthMexico	14:94647299	rs1033702	1.25314e-07	Unclassified	0.245122	PPP4R4	intronic	.	.
SouthMexico	14:94735679	rs11626051	7.31139e-08	Unclassified	0.18452	PPP4R4	intronic	.	.
SouthMexico	14:94761407	rs12147560	1.33045e-08	Unclassified	0.350463	SERPINA10\x3bSERPINA6	intergenic	dist\x3d1799\x3bdist\x3d9178	.
SouthMexico	15:24038267	rs940595	3.81944e-07	Unclassified	0.511709	NDN\x3bAK124131	intergenic	dist\x3d15577\x3bdist\x3d119289	.
SouthMexico	15:31772875	rs6493688	3.67282e-07	Unclassified	0.109154	AK093758\x3bOTUD7A	intergenic	dist\x3d26533\x3bdist\x3d2454	.
SouthMexico	15:31780133	rs2338680	5.54626e-08	Unclassified	0.101978	OTUD7A	intronic	.	.
SouthMexico	15:33610644	rs2670941	8.07235e-08	Unclassified	0.383276	RYR3	intronic	.	.
SouthMexico	15:33621235	rs1514033	1.45881e-06	Unclassified	0.228664	RYR3	intronic	.	.
SouthMexico	15:54615601	rs4776226	9.86279e-07	Unclassified	0.74789	UNC13C	intronic	.	.
SouthMexico	15:62228308	rs10519144	1.53462e-06	Unclassified	0.929601	VPS13C	intronic	.	.
SouthMexico	15:62340126	rs17205365	1.43219e-06	Unclassified	0.760712	VPS13C	intronic	.	.
SouthMexico	15:75242155	rs2415251	2.92415e-06	Unclassified	0.916219	COX5A\x3bRPP25	intergenic	dist\x3d11646\x3bdist\x3d4602	.
SouthMexico	15:75632360	rs3803465	2.78612e-06	Unclassified	0.944594	COMMD4	UTR3	ENST00000267935:c.*14C>A\x3bENST00000567195:c.*14C>A\x3bENST00000564815:c.*14C>A\x3bENST00000562610:c.*229C>A\x3bENST00000338995:c.*14C>A\x3bENST00000480484:c.*14C>A\x3bENST00000562789:c.*14C>A	.
SouthMexico	15:75766322	rs11855799	1.64437e-06	Unclassified	0.945066	PTPN9	intronic	.	.
SouthMexico	15:75925592	rs11856606	2.15278e-06	Unclassified	0.988566	SNUPN\x3bIMP3	intergenic	dist\x3d6782\x3bdist\x3d2888	.
SouthMexico	15:75930199	rs12101874	2.79254e-06	Unclassified	0.794931	SNUPN\x3bIMP3	ncRNA_intronic	.	.
SouthMexico	15:75965169	rs4616261	1.68267e-07	Unclassified	0.592147	SNX33\x3bCSPG4	intergenic	dist\x3d10527\x3bdist\x3d1494	.
SouthMexico	15:75967095	rs1127648	5.98412e-07	Unclassified	0.599596	CSPG4	UTR3	ENST00000308508:c.*796C>T	.
SouthMexico	15:75971505	rs4592617	1.83654e-06	Unclassified	0.637947	CSPG4	UTR3	ENST00000435356:c.*287C>T	.
SouthMexico	15:75972027	rs12898809	6.26614e-07	Unclassified	0.597799	CSPG4	UTR3	ENST00000435356:c.*809C>A	.
SouthMexico	15:75980112	rs4414463	1.34896e-06	Unclassified	0.94365	CSPG4	exonic	.	synonymous_SNV
SouthMexico	15:75984095	rs11634290	2.67301e-06	Unclassified	0.862	CSPG4	intronic	.	.
SouthMexico	15:76017172	rs4503758	1.33352e-06	Unclassified	0.409835	ODF3L1	intronic	.	.
SouthMexico	15:76042350	rs2009508	2.79254e-06	Unclassified	0.427415	DNM1P35\x3bMIR4313	ncRNA_intronic	.	.
SouthMexico	15:76053570	rs8026234	2.74789e-06	Unclassified	0.572067	MIR4313	ncRNA_exonic	.	.
SouthMexico	15:76428173	rs904279	2.73527e-06	Unclassified	0.255253	C15orf27	intronic	.	.
SouthMexico	15:76432823	rs12441886	2.87078e-06	Unclassified	0.454072	C15orf27	intronic	.	.
SouthMexico	15:77904415	rs11072657	3.52371e-07	Unclassified	0.764143	LINGO1	downstream	dist\x3d954	.
SouthMexico	15:77904944	rs12591110	3.97192e-07	Unclassified	0.75654	LINGO1	downstream	dist\x3d425	.
SouthMexico	15:77906204	rs3144	7.26106e-08	Unclassified	0.268206	LINGO1	UTR3	ENST00000355300:c.*182A>G\x3bENST00000561030:c.*182A>G	.
SouthMexico	15:77907145	rs3743481	6.74528e-08	Unclassified	0.666977	LINGO1	exonic	.	synonymous_SNV
SouthMexico	15:87576926	rs2701420	2.39332e-06	Unclassified	0.691771	AGBL1\x3bLINC00052	intergenic	dist\x3d4643\x3bdist\x3d8359	.
SouthMexico	15:87624909	rs1433458	1.1885e-06	Unclassified	0.241593	AGBL1\x3bLINC00052	intergenic	dist\x3d34517\x3bdist\x3d350380	.
SouthMexico	16:16290377	rs4780599	1.74985e-06	Unclassified	0.824894	ABCC6	intronic	.	.
SouthMexico	16:20564390	rs7499304	3.58922e-07	Unclassified	0.529141	ACSM2B	intronic	.	.
SouthMexico	16:28903656	rs6565261	2.43781e-06	Unclassified	0.259759	ATP2A1\x3bNPIPL1	exonic	.	synonymous_SNV
SouthMexico	16:28937275	rs4072401	1.07152e-06	Unclassified	0.134728	NPIPL1	intronic	.	.
SouthMexico	16:52890427	rs8049621	5.88844e-07	Unclassified	0.563831	LINC00918\x3bCHD9	intergenic	dist\x3d200465\x3bdist\x3d78298	.
SouthMexico	16:77871108	rs1585689	8.531e-08	Unclassified	0.488948	VAT1L	intronic	.	.
SouthMexico	17:12256947	rs7209652	1.84927e-06	Unclassified	0.0964722	MAP2K4\x3bLINC00670	intergenic	dist\x3d138363\x3bdist\x3d196152	.
SouthMexico	17:14109049	rs12452172	2.40436e-06	Unclassified	0.437141	COX10	intronic	.	.
SouthMexico	17:64261974	rs9910778	6.26614e-08	Unclassified	0.984127	APOH\x3bPRKCA	intergenic	dist\x3d9331\x3bdist\x3d1887	.
SouthMexico	17:64283326	rs4641779	1.86638e-07	Unclassified	0.706099	APOH\x3bPRKCA	intergenic	dist\x3d19360\x3bdist\x3d15428	.
SouthMexico	17:75350095	rs402357	1.38676e-07	Unclassified	0.713909	2009-09-01	intronic	.	.
SouthMexico	17:75350872	rs367539	2.34423e-06	Unclassified	0.282522	2009-09-01	intronic	.	.
SouthMexico	17:77212054	rs2612753	1.54525e-06	Unclassified	0.593333	RBFOX3	intronic	.	.
SouthMexico	18:38172665	rs9951739	2.12324e-06	Unclassified	0.630968	BC045816\x3bKC6	intergenic	dist\x3d119819\x3bdist\x3d874730	.
SouthMexico	18:46528065	rs736839	2.01837e-07	Unclassified	0.702577	SMAD7\x3bDYM	intergenic	dist\x3d37754\x3bdist\x3d22008	.
SouthMexico	19:47030432	rs3745795	2.98538e-06	Unclassified	0.315373	PPP5D1	intronic	.	.
SouthMexico	19:54749011	rs422948	9.46237e-08	Unclassified	0.969476	LILRA6	intronic	.	.
SouthMexico	19:56822221	rs2869159	1.80717e-06	Unclassified	0.849166	ZSCAN5A	intronic	.	.
SouthMexico	20:1318261	rs4814138	2.60615e-06	Unclassified	0.19205	SDCBP2-AS1	ncRNA_intronic	.	.
SouthMexico	20:52151185	rs2741390	1.2388e-06	Unclassified	0.196126	AK056432\x3bZNF217	intergenic	dist\x3d30332\x3bdist\x3d9969	.
SouthMexico	20:52152979	rs2766656	2.13304e-06	Unclassified	0.117773	AK056432\x3bZNF217	intergenic	dist\x3d32126\x3bdist\x3d8175	.
SouthMexico	20:52169493	rs1123804	1.11686e-09	Unclassified	0.551287	AK056432\x3bZNF217	ncRNA_exonic	.	.
SouthMexico	20:52170536	rs6022584	1.08143e-10	Unclassified	0.535261	AK056432\x3bZNF217	ncRNA_intronic	.	.
SouthMexico	20:52182575	rs6126872	2.10863e-06	Unclassified	0.725423	AK056432\x3bZNF217	ncRNA_intronic	.	.
SouthMexico	22:37830081	rs4821667	1.98153e-06	Unclassified	0.906649	ELFN2\x3bMFNG	intergenic	dist\x3d6576\x3bdist\x3d35020	.
SouthMexico	22:40127293	rs5757783	1.63682e-06	Unclassified	0.0157251	CACNA1I\x3bENTHD1	intergenic	dist\x3d41551\x3bdist\x3d11756	.
SouthMexico	22:40166610	rs6001678	1.57398e-06	Unclassified	0.0157408	ENTHD1	intronic	.	.
SouthMexico	22:50515273	rs6010165	2.30144e-07	Unclassified	0.166543	MLC1	exonic	.	synonymous_SNV
SouthMexico	22:50925098	rs2232873	8.77001e-07	Unclassified	0.186281	MIOX\x3bADM2	upstream\x3bdownstream	dist\x3d115\x3bdist\x3d229	.
ChibchaPaez	1:19798007	rs4912100	2.10863e-06	Unclassified	0.332538	CAPZB	intronic	.	.
ChibchaPaez	1:118337206	rs10923424	2.79254e-06	Unclassified	0.566091	FAM46C\x3bGDAP2	intergenic	dist\x3d16078\x3bdist\x3d68901	.
ChibchaPaez	2:31557308	rs1054889	8.60994e-07	Unclassified	0.236809	XDH	UTR3	ENST00000379416:c.*1516T>C	.
ChibchaPaez	2:31558306	rs1042039	6.63743e-07	Unclassified	0.27596	XDH	UTR3	ENST00000379416:c.*518G>A	.
ChibchaPaez	2:155320829	rs10490525	2.208e-06	Unclassified	0.929136	LOC100144595\x3bKCNJ3	intergenic	dist\x3d3497\x3bdist\x3d126090	.
ChibchaPaez	2:156409123	rs6435845	3.34195e-06	Unclassified	0.538483	KCNJ3\x3bBC032407	intergenic	dist\x3d222084\x3bdist\x3d459006	.
ChibchaPaez	2:156412732	rs1524908	2.99226e-06	Unclassified	0.634765	KCNJ3\x3bBC032407	intergenic	dist\x3d225693\x3bdist\x3d455397	.
ChibchaPaez	2:156423437	rs843198	8.79023e-07	Unclassified	0.607441	KCNJ3\x3bBC032407	intergenic	dist\x3d236398\x3bdist\x3d444692	.
ChibchaPaez	2:156431249	rs2691782	5.68853e-07	Unclassified	0.65116	KCNJ3\x3bBC032407	intergenic	dist\x3d244210\x3bdist\x3d436880	.
ChibchaPaez	2:156434090	rs2691775	2.26986e-08	Unclassified	0.684203	KCNJ3\x3bBC032407	intergenic	dist\x3d247051\x3bdist\x3d434039	.
ChibchaPaez	2:156446586	rs278871	9.39723e-07	Unclassified	0.11014	KCNJ3\x3bBC032407	intergenic	dist\x3d259547\x3bdist\x3d421543	.
ChibchaPaez	2:156461568	rs2677475	9.39723e-07	Unclassified	0.11014	KCNJ3\x3bBC032407	intergenic	dist\x3d274529\x3bdist\x3d406561	.
ChibchaPaez	3:2895719	rs17584783	1.6293e-06	Unclassified	0.227638	CNTN4	intronic	.	.
ChibchaPaez	3:60124388	rs2361340	1.20781e-06	Unclassified	0.183324	FHIT	intronic	.	.
ChibchaPaez	3:62023467	rs7637925	1.47911e-06	Unclassified	0.752767	PTPRG	intronic	.	.
ChibchaPaez	3:108633112	rs6437807	1.51705e-07	Unclassified	0.215025	GUCA1C	intronic	.	.
ChibchaPaez	4:19571122	rs13120547	2.49459e-07	Unclassified	0.427629	LCORL\x3bSLIT2	ncRNA_intronic	.	.
ChibchaPaez	4:19629309	rs3846385	2.23357e-06	Unclassified	0.730154	LCORL\x3bSLIT2	ncRNA_intronic	.	.
ChibchaPaez	4:21007589	rs10938823	2.87078e-07	Unclassified	0.436486	KCNIP4	intronic	.	.
ChibchaPaez	4:21022508	rs4389575	3.47536e-06	Unclassified	0.274309	KCNIP4	intronic	.	.
ChibchaPaez	4:141826780	rs1030356	3.98107e-06	Unclassified	0.577816	RNF150	intronic	.	.
ChibchaPaez	4:171760509	rs1432095	1.61065e-06	Unclassified	0.227865	AADAT\x3bLOC100506122	intergenic	dist\x3d24810\x3bdist\x3d52109	.
ChibchaPaez	4:181318838	rs7659432	3.17687e-06	Unclassified	0.697676	Mir_544\x3bLINC00290	intergenic	dist\x3d540104\x3bdist\x3d175779	.
ChibchaPaez	4:189271272	rs952719	7.7983e-07	Unclassified	0.973361	TRIML1\x3bLOC401164	upstream	dist\x3d94	.
ChibchaPaez	4:189296032	rs1606234	2.32809e-06	Unclassified	0.731982	TRIML1\x3bLOC401164	intergenic	dist\x3d24854\x3bdist\x3d12593	.
ChibchaPaez	6:39784365	rs2395730	3.65595e-06	Unclassified	0.100059	DAAM2	intronic	.	.
ChibchaPaez	6:46623698	rs3757241	1.60694e-06	Unclassified	0.662656	SLC25A27	exonic	.	synonymous_SNV
ChibchaPaez	6:46632006	rs6928546	9.90832e-07	Unclassified	0.634448	SLC25A27	intronic	.	.
ChibchaPaez	7:32472556	rs6949694	2.30144e-06	Unclassified	0.368985	PDE1C\x3bLOC100130673	intergenic	dist\x3d133615\x3bdist\x3d24019	.
ChibchaPaez	8:9791143	rs4841254	3.54813e-06	Unclassified	0.0654807	MIR124-1\x3bMSRA	intergenic	dist\x3d1810\x3bdist\x3d116852	.
ChibchaPaez	8:117958555	rs3020106	2.22331e-06	Unclassified	0.946959	AARD\x3bSLC30A8	intergenic	dist\x3d1829\x3bdist\x3d3957	.
ChibchaPaez	8:143211177	rs747551	1.93642e-06	Unclassified	0.818731	MROH5\x3bMIR4472-1	intergenic	dist\x3d38197\x3bdist\x3d46523	.
ChibchaPaez	8:143222202	rs7834060	1.91867e-06	Unclassified	0.40434	MROH5\x3bMIR4472-1	intergenic	dist\x3d49222\x3bdist\x3d35498	.
ChibchaPaez	9:13099797	rs10514824	3.22107e-06	Unclassified	0.748264	LURAP1L\x3bMPDZ	intergenic	dist\x3d76906\x3bdist\x3d5906	.
ChibchaPaez	9:97016558	rs9299416	3.67282e-06	Unclassified	0.755784	MIRLET7DHG\x3bZNF169	intergenic	dist\x3d8517\x3bdist\x3d5035	.
ChibchaPaez	10:11424447	rs2454803	2.61818e-06	Unclassified	0.340275	CELF2\x3bUSP6NL	intergenic	dist\x3d45773\x3bdist\x3d71498	.
ChibchaPaez	11:58677472	rs1893628	2.73527e-06	Unclassified	0.0201208	AK294973\x3bGLYATL1	intergenic	dist\x3d1401\x3bdist\x3d7016	.
ChibchaPaez	11:58687627	rs11229695	2.60615e-06	Unclassified	0.0306691	AK294973\x3bGLYATL1	ncRNA_intronic	.	.
ChibchaPaez	11:58766266	rs7946908	8.10961e-07	Unclassified	0.0104307	LOC283194	ncRNA_intronic	.	.
ChibchaPaez	12:10820776	rs7297091	3.77572e-06	Unclassified	0.0793014	STYK1	intronic	.	.
ChibchaPaez	12:31028775	rs10843848	2.08449e-06	Unclassified	0.0181425	LINC00941\x3bTSPAN11	intergenic	dist\x3d13662\x3bdist\x3d50587	.
ChibchaPaez	12:42934707	rs1452106	3.38065e-07	Unclassified	0.390433	PRICKLE1	intronic	.	.
ChibchaPaez	12:131760393	rs4128584	1.84502e-06	Unclassified	0.361498	LOC116437\x3bBC042649	intergenic	dist\x3d62917\x3bdist\x3d16220	.
ChibchaPaez	13:86608596	rs9576001	3.68978e-06	Unclassified	0.461165	SLITRK6\x3bMIR4500HG	intergenic	dist\x3d64928\x3bdist\x3d26352	.
ChibchaPaez	13:87681709	rs1543233	3.64754e-06	Unclassified	0.252082	SLITRK6\x3bMIR4500HG	intergenic	dist\x3d92438\x3bdist\x3d189550	.
ChibchaPaez	14:78711286	rs1008305	6.13762e-08	Unclassified	0.0914923	TRNA_Pseudo\x3bNRXN3	intronic	.	.
ChibchaPaez	14:86991381	rs1959795	1.01158e-06	Unclassified	0.661993	FLRT2\x3bLOC283585	intergenic	dist\x3d123752\x3bdist\x3d380741	.
ChibchaPaez	14:101071722	rs879865	5.92925e-09	Unclassified	0.293905	BEGAIN\x3bLINC00523	intergenic	dist\x3d16059\x3bdist\x3d51865	.
ChibchaPaez	15:76470755	rs8038526	7.16143e-07	Unclassified	0.417697	C15orf27	ncRNA_intronic	.	.
ChibchaPaez	16:78283848	rs1079191	7.29458e-07	Unclassified	0.222796	WWOX	intronic	.	.
ChibchaPaez	17:35243500	rs11652230	3.16228e-06	Unclassified	0.987578	7SK\x3bBC084573	ncRNA_intronic	.	.
ChibchaPaez	21:37647438	rs9980084	5.55904e-08	Unclassified	0.868924	DOPEY2	intronic	.	.
ChibchaPaez	22:26948694	rs3788402	2.76694e-07	Unclassified	0.509156	TPST2	intronic	.	.
AndesPiedmont	1:10563717	rs2781230	6.44169e-07	Unclassified	0.184151	PEX14	intronic	.	.
AndesPiedmont	1:10566215	rs616488	1.07399e-06	Unclassified	0.104455	PEX14	intronic	.	.
AndesPiedmont	1:10638604	rs12741973	7.62079e-07	Unclassified	0.0328764	PEX14	intronic	.	.
AndesPiedmont	1:15442058	rs2235789	3.8815e-09	Unclassified	0.850016	TMEM51-AS1	UTR3	ENST00000376030:c.*927T>C	.
AndesPiedmont	1:15442795	rs2235788	9.54993e-09	Unclassified	0.486023	TMEM51-AS1	ncRNA_exonic	.	.
AndesPiedmont	1:104401489	rs12136807	7.34514e-08	Unclassified	0.2208	AMY1A\x3bLOC100129138	intergenic	dist\x3d100177\x3bdist\x3d67700	.
AndesPiedmont	1:104408821	rs1930192	2.99226e-08	Unclassified	0.173427	AMY1A\x3bLOC100129138	intergenic	dist\x3d107509\x3bdist\x3d60368	.
AndesPiedmont	1:104436329	rs7531107	2.92415e-07	Unclassified	0.219369	AMY1A\x3bLOC100129138	intergenic	dist\x3d135017\x3bdist\x3d32860	.
AndesPiedmont	1:104892901	rs17021437	5.21195e-07	Unclassified	0.721084	LOC100129138\x3bBC043293	intergenic	dist\x3d196449\x3bdist\x3d1083715	.
AndesPiedmont	1:104907462	rs12723426	9.52796e-07	Unclassified	0.206594	LOC100129138\x3bBC043293	intergenic	dist\x3d211010\x3bdist\x3d1069154	.
AndesPiedmont	1:209858453	rs846908	1.18032e-06	Unclassified	0.643393	G0S2\x3bHSD11B1	ncRNA_intronic	.	.
AndesPiedmont	1:209858679	rs701950	1.10154e-06	Unclassified	0.679771	HSD11B1	ncRNA_intronic	.	.
AndesPiedmont	1:230415244	rs2273968	3.86367e-07	Unclassified	0.125871	GALNT2	UTR3	ENST00000543760:c.*40T>C\x3bENST00000366672:c.*40T>C	.
AndesPiedmont	1:230416038	rs3213495	2.29615e-07	Unclassified	0.0437615	GALNT2	UTR3	ENST00000366672:c.*834G>A	.
AndesPiedmont	1:230417394	rs3088075	2.50035e-07	Unclassified	0.129639	GALNT2	ncRNA_exonic	.	.
AndesPiedmont	1:230421477	rs7511943	2.1928e-07	Unclassified	0.0889216	GALNT2\x3bPGBD5	intergenic	dist\x3d3607\x3bdist\x3d29961	.
AndesPiedmont	2:38053004	rs12617882	1.14815e-06	Unclassified	0.327588	AK057187	downstream	dist\x3d386	.
AndesPiedmont	2:99290522	rs7586108	9.72747e-08	Unclassified	0.275822	MGAT4A	intronic	.	.
AndesPiedmont	2:105197447	rs12479172	1.08643e-06	Unclassified	0.686259	LOC150568\x3bLOC284998	ncRNA_exonic	.	.
AndesPiedmont	2:105399043	rs410011	2.22331e-07	Unclassified	0.383468	LOC284998\x3bLOC100506421	intergenic	dist\x3d10700\x3bdist\x3d24987	.
AndesPiedmont	2:105401629	rs444636	3.63915e-07	Unclassified	0.385583	LOC284998\x3bLOC100506421	intergenic	dist\x3d13286\x3bdist\x3d22401	.
AndesPiedmont	2:105404221	rs441792	1.52055e-07	Unclassified	0.546621	LOC284998\x3bLOC100506421	intergenic	dist\x3d15878\x3bdist\x3d19809	.
AndesPiedmont	2:105418292	rs11903299	2.00447e-08	Unclassified	0.17517	LOC284998\x3bLOC100506421	intergenic	dist\x3d29949\x3bdist\x3d5738	.
AndesPiedmont	2:105432142	rs4851716	6.83912e-09	Unclassified	0.212992	LOC100506421	ncRNA_intronic	.	.
AndesPiedmont	2:105435369	rs1349512	3.3266e-08	Unclassified	0.182958	LOC100506421	ncRNA_intronic	.	.
AndesPiedmont	2:105442170	rs7596328	2.52348e-08	Unclassified	0.299692	LOC100506421	ncRNA_intronic	.	.
AndesPiedmont	2:105466651	rs6753397	4.05509e-09	Unclassified	0.729789	LOC100506421	ncRNA_intronic	.	.
AndesPiedmont	2:154205978	rs4372831	1.4388e-07	Unclassified	0.263949	ARL6IP6\x3bRPRM	ncRNA_intronic	.	.
AndesPiedmont	2:177936515	rs10497464	7.46449e-08	Unclassified	0.692463	U6atac\x3bHNRNPA3	ncRNA_intronic	.	.
AndesPiedmont	2:200273376	rs4673339	4.4978e-08	Unclassified	0.442639	SATB2	intronic	.	.
AndesPiedmont	2:240467554	rs7571643	1.07399e-06	Unclassified	0.0995097	HDAC4\x3bBC132948	intergenic	dist\x3d143496\x3bdist\x3d32441	.
AndesPiedmont	3:13516678	rs17038211	2.36048e-07	Unclassified	0.927743	NUP210\x3bHDAC11	intergenic	dist\x3d14289\x3bdist\x3d1804	.
AndesPiedmont	3:29192092	rs4680807	1.69434e-07	Native Americans	0.000858778	LINC00693\x3bRBMS3	intergenic	dist\x3d62002\x3bdist\x3d113593	.
AndesPiedmont	3:103271449	rs721778	1.47911e-07	Unclassified	0.273214	DD413615\x3bBC070396	intergenic	dist\x3d12118\x3bdist\x3d78056	.
AndesPiedmont	3:124127961	rs661798	4.76431e-07	Unclassified	0.0642804	KALRN	intronic	.	.
AndesPiedmont	3:188205217	rs4686964	1.41906e-07	Unclassified	0.26567	LPP	intronic	.	.
AndesPiedmont	3:188206842	rs2162261	7.90679e-07	Unclassified	0.308819	LPP	intronic	.	.
AndesPiedmont	4:92079569	rs1541365	1.04713e-06	Unclassified	0.839457	CCSER1	intronic	.	.
AndesPiedmont	4:184429659	rs6830958	5.49541e-07	Unclassified	0.0885224	ING2	intronic	.	.
AndesPiedmont	5:41196311	rs6892389	7.16143e-08	Unclassified	0.211295	C6	intronic	.	.
AndesPiedmont	5:41219940	rs10071904	3.10456e-07	Unclassified	0.270766	C6	intronic	.	.
AndesPiedmont	5:65051755	rs40105	1.02802e-07	Unclassified	0.206181	NLN	intronic	.	.
AndesPiedmont	5:65052015	rs1734262	1.22744e-07	Unclassified	0.196126	NLN	intronic	.	.
AndesPiedmont	5:65061915	rs252642	2.09411e-07	Unclassified	0.126186	NLN	intronic	.	.
AndesPiedmont	5:111091087	rs3822668	1.25314e-06	Unclassified	0.798916	NREP	intronic	.	.
AndesPiedmont	5:125338324	rs6859472	1.23027e-06	Unclassified	0.95361	ZNF608\x3bGRAMD3	intergenic	dist\x3d34546\x3bdist\x3d74169	.
AndesPiedmont	5:140683265	rs11952797	2.03704e-07	Unclassified	0.358259	SLC25A2	exonic	.	synonymous_SNV
AndesPiedmont	5:158755566	rs1003199	3.08319e-07	Unclassified	0.967539	IL12B	ncRNA_intronic	.	.
AndesPiedmont	6:31007081	rs4711253	4.28549e-07	Unclassified	0.232004	MUC22\x3bHCG22	intergenic	dist\x3d3902\x3bdist\x3d14146	.
AndesPiedmont	6:32207393	rs416352	8.35603e-07	Unclassified	0.862	NOTCH4\x3bAK123889	intergenic	dist\x3d15549\x3bdist\x3d16095	.
AndesPiedmont	6:32211065	rs377743	5.35797e-07	Unclassified	0.182958	NOTCH4\x3bAK123889	intergenic	dist\x3d19221\x3bdist\x3d12423	.
AndesPiedmont	6:99468942	rs9388950	2.93765e-08	Unclassified	0.0885224	FBXL4\x3bFAXC	intergenic	dist\x3d73093\x3bdist\x3d61383	.
AndesPiedmont	7:76059561	rs3789833	1.80302e-07	Unclassified	0.471423	ZP3	intronic	.	.
AndesPiedmont	7:111749409	rs2729549	9.81748e-07	Unclassified	0.209611	DOCK4	intronic	.	.
AndesPiedmont	8:3611169	rs2623729	2.38781e-09	Unclassified	0.0852216	CSMD1	intronic	.	.
AndesPiedmont	8:3612977	rs2720865	5.86138e-10	Unclassified	0.155595	CSMD1	intronic	.	.
AndesPiedmont	8:3614453	rs1481720	7.44732e-09	Unclassified	0.123749	CSMD1	intronic	.	.
AndesPiedmont	8:142182644	rs4961333	2.18776e-07	Unclassified	0.121299	DENND3	intronic	.	.
AndesPiedmont	8:143664312	rs3934486	6.66807e-07	Unclassified	0.960789	BAI1\x3bARC	intergenic	dist\x3d10946\x3bdist\x3d28093	.
AndesPiedmont	8:143677819	rs4977101	6.18016e-08	Unclassified	0.847894	BAI1\x3bARC	intergenic	dist\x3d24453\x3bdist\x3d14586	.
AndesPiedmont	9:79763758	rs4548251	8.24138e-07	Unclassified	0.236928	FOXB2\x3bVPS13A-AS1	intergenic	dist\x3d75547\x3bdist\x3d27914	.
AndesPiedmont	9:79873690	rs2150904	6.57658e-07	Unclassified	0.466732	VPS13A	intronic	.	.
AndesPiedmont	9:79935018	rs9696759	1.72187e-07	Unclassified	0.353101	VPS13A	intronic	.	.
AndesPiedmont	9:88018061	rs4877928	4.53942e-07	Unclassified	0.959829	NTRK2\x3bAGTPBP1	intergenic	dist\x3d243196\x3bdist\x3d89433	.
AndesPiedmont	10:8558855	rs7898388	1.12202e-06	Unclassified	0.385197	BC031880\x3b5S_rRNA	intergenic	dist\x3d1786\x3bdist\x3d103041	.
AndesPiedmont	10:8561142	rs2646386	5.16416e-07	Unclassified	0.710348	BC031880\x3b5S_rRNA	intergenic	dist\x3d4073\x3bdist\x3d100754	.
AndesPiedmont	10:8561880	rs2646387	5.02343e-07	Unclassified	0.574934	BC031880\x3b5S_rRNA	intergenic	dist\x3d4811\x3bdist\x3d100016	.
AndesPiedmont	10:29940175	rs2505917	2.0893e-07	Unclassified	0.171101	SVIL	intronic	.	.
AndesPiedmont	10:54186382	rs6480851	2.2751e-07	Unclassified	0.532592	DKK1\x3bBC015429	intergenic	dist\x3d13130\x3bdist\x3d24252	.
AndesPiedmont	10:54192387	rs1194724	1.56675e-07	Unclassified	0.520742	DKK1\x3bBC015429	intergenic	dist\x3d19135\x3bdist\x3d18247	.
AndesPiedmont	10:54193818	rs1194722	9.18333e-08	Unclassified	0.268474	DKK1\x3bBC015429	intergenic	dist\x3d20566\x3bdist\x3d16816	.
AndesPiedmont	10:54196773	rs1194716	1.07399e-07	Unclassified	0.270901	DKK1\x3bBC015429	intergenic	dist\x3d23521\x3bdist\x3d13861	.
AndesPiedmont	10:54213696	rs1194741	4.38531e-07	Unclassified	0.387709	BC015429	ncRNA_intronic	.	.
AndesPiedmont	10:70613280	rs10998460	1.33352e-11	Unclassified	0.391019	STOX1	intronic	.	.
AndesPiedmont	10:70725128	rs3898314	1.05925e-06	Unclassified	0.972388	DDX21	intronic	.	.
AndesPiedmont	10:70762353	rs2185654	1.71396e-07	Unclassified	0.518404	KIAA1279	intronic	.	.
AndesPiedmont	10:70771895	rs2256982	2.90402e-07	Unclassified	0.476875	KIAA1279	intronic	.	.
AndesPiedmont	10:70783075	rs10823277	1.25026e-06	Unclassified	0.518404	KIAA1279\x3bSRGN	ncRNA_exonic	.	.
AndesPiedmont	10:70815810	rs12415599	5.94292e-09	Unclassified	0.35134	KIAA1279\x3bSRGN	intergenic	dist\x3d32188\x3bdist\x3d32064	.
AndesPiedmont	10:70823831	rs7909789	3.91742e-07	Unclassified	0.844931	KIAA1279\x3bSRGN	intergenic	dist\x3d40209\x3bdist\x3d24043	.
AndesPiedmont	10:70864065	rs12437	4.93174e-11	Unclassified	0.586548	SRGN	UTR3	ENST00000242465:c.*189C>T	.
AndesPiedmont	10:70871598	rs2394505	3.16957e-11	Unclassified	0.494356	SRGN\x3bVPS26A	intergenic	dist\x3d7031\x3bdist\x3d11670	.
AndesPiedmont	10:70882515	rs4746817	2.67917e-10	Unclassified	0.293905	SRGN\x3bVPS26A	upstream	dist\x3d753	.
AndesPiedmont	10:70890482	rs6480383	1.21619e-11	Unclassified	0.689354	VPS26A	intronic	.	.
AndesPiedmont	10:70906916	rs10823305	2.54683e-08	Unclassified	0.0713613	VPS26A	intronic	.	.
AndesPiedmont	10:70941113	rs3781569	1.30017e-10	Unclassified	0.23895	SUPV3L1	intronic	.	.
AndesPiedmont	10:70960448	rs7893492	3.26588e-10	Unclassified	0.298645	SUPV3L1	intronic	.	.
AndesPiedmont	10:70969158	rs2174670	1.04954e-07	Unclassified	0.431063	SUPV3L1	downstream	dist\x3d304	.
AndesPiedmont	10:70975239	rs5030933	1.98153e-11	Unclassified	0.0629132	SUPV3L1\x3bHKDC1	ncRNA_exonic	.	.
AndesPiedmont	10:70975897	rs5030937	2.02768e-11	Unclassified	0.0131873	SUPV3L1\x3bHKDC1	ncRNA_exonic	.	.
AndesPiedmont	10:70975916	rs5030938	1.97697e-11	Unclassified	0.0132203	SUPV3L1\x3bHKDC1	ncRNA_exonic	.	.
AndesPiedmont	10:70986610	rs9645499	2.71019e-09	Unclassified	0.4679	HKDC1	ncRNA_intronic	.	.
AndesPiedmont	10:103019884	rs17113829	1.0617e-06	Unclassified	0.157001	AX747408	ncRNA_intronic	.	.
AndesPiedmont	10:103519784	rs749694	7.07946e-07	Unclassified	0.252461	FBXW4\x3bFGF8	intergenic	dist\x3d51626\x3bdist\x3d10115	.
AndesPiedmont	10:103537545	rs1348870	1.98153e-07	Unclassified	0.0623495	FGF8	intergenic	dist\x3d1691\x3bdist\x3d3537	.
AndesPiedmont	10:103668286	rs10786652	8.51138e-08	Unclassified	0.0554097	C10orf76	intronic	.	.
AndesPiedmont	10:103690669	rs10748815	5.34564e-08	Unclassified	0.0516895	C10orf76	intronic	.	.
AndesPiedmont	10:103721210	rs3802682	8.6896e-08	Unclassified	0.0553544	C10orf76	intronic	.	.
AndesPiedmont	10:103823135	rs2786847	7.19449e-08	Unclassified	0.0558827	C10orf76\x3bHPS6	intergenic	dist\x3d7185\x3bdist\x3d2012	.
AndesPiedmont	10:104192691	rs11592718	7.72681e-07	Unclassified	0.138138	CUEDC2	upstream	dist\x3d273	.
AndesPiedmont	10:104219132	rs10786667	6.47143e-07	Unclassified	0.970446	LOC100505761\x3bTMEM180	ncRNA_intronic	.	.
AndesPiedmont	10:104225832	rs10883723	1.13763e-06	Unclassified	0.0754715	TMEM180	UTR5	ENST00000366277:c.-5307T>C\x3bENST00000238936:c.-2955T>C\x3bENST00000369931:c.-2955T>C	.
AndesPiedmont	10:104240438	rs13287	5.90201e-07	Unclassified	0.160896	ACTR1A	UTR3	ENST00000369905:c.*182T>C\x3bENST00000487599:c.*252T>C\x3bENST00000545684:c.*182T>C\x3bENST00000446605:c.*182T>C	.
AndesPiedmont	10:104242886	rs2296581	8.531e-07	Unclassified	0.127263	ACTR1A	ncRNA_exonic	.	.
AndesPiedmont	10:104262628	rs2296590	3.98107e-07	Unclassified	0.156375	ACTR1A	upstream	dist\x3d146	.
AndesPiedmont	10:104392497	rs11191355	5.04661e-07	Unclassified	0.162269	SUFU	UTR3	ENST00000369902:c.*2585T>C	.
AndesPiedmont	11:34320849	rs11032604	5.72796e-10	Unclassified	0.35576	ABTB2	intronic	.	.
AndesPiedmont	11:116008515	rs483058	2.03236e-08	Unclassified	0.0142002	LINC00900\x3bMir_652	intergenic	dist\x3d186306\x3bdist\x3d182546	.
AndesPiedmont	11:116034732	rs2852811	3.0903e-08	Unclassified	0.0600847	LINC00900\x3bMir_652	intergenic	dist\x3d212523\x3bdist\x3d156329	.
AndesPiedmont	11:116035371	rs2844282	7.4817e-08	Unclassified	0.0726937	LINC00900\x3bMir_652	intergenic	dist\x3d213162\x3bdist\x3d155690	.
AndesPiedmont	11:116072627	rs10891925	1.23027e-06	Unclassified	0.503083	LINC00900\x3bMir_652	intergenic	dist\x3d250418\x3bdist\x3d118434	.
AndesPiedmont	11:116073347	rs4245164	8.22243e-07	Unclassified	0.686946	LINC00900\x3bMir_652	intergenic	dist\x3d251138\x3bdist\x3d117714	.
AndesPiedmont	11:116090852	rs7104334	2.11836e-07	Unclassified	0.850441	LINC00900\x3bMir_652	intergenic	dist\x3d268643\x3bdist\x3d100209	.
AndesPiedmont	11:116096249	rs10790112	4.46684e-07	Unclassified	0.604109	LINC00900\x3bMir_652	intergenic	dist\x3d274040\x3bdist\x3d94812	.
AndesPiedmont	11:116098634	rs10790114	1.06414e-06	Unclassified	0.661662	LINC00900\x3bMir_652	intergenic	dist\x3d276425\x3bdist\x3d92427	.
AndesPiedmont	12:24994032	rs6487429	5.63638e-07	Unclassified	0.413334	BCAT1	intronic	.	.
AndesPiedmont	13:24187860	rs3794352	9.37562e-08	Unclassified	0.139039	TNFRSF19	intronic	.	.
AndesPiedmont	13:49385747	rs6561480	4.81948e-07	Unclassified	0.373253	CYSLTR2\x3bFNDC3A	intergenic	dist\x3d39782\x3bdist\x3d118509	.
AndesPiedmont	13:50207220	rs9526582	5.82103e-07	Unclassified	0.367696	ARL11	UTR3	ENST00000282026:c.*2046T>G	.
AndesPiedmont	13:56830975	rs7321514	2.50611e-07	Unclassified	0.327915	MIR5007\x3b7SK	intergenic	dist\x3d39899\x3bdist\x3d302783	.
AndesPiedmont	13:56838462	rs9563386	6.39735e-07	Unclassified	0.355226	MIR5007\x3b7SK	intergenic	dist\x3d47386\x3bdist\x3d295296	.
AndesPiedmont	13:67847357	rs1033939	4.06443e-07	Unclassified	0.0870302	PCDH9\x3bLINC00550	intergenic	dist\x3d5519\x3bdist\x3d99162	.
AndesPiedmont	13:104919235	rs12430290	1.49624e-07	Unclassified	0.56496	MIR548AS\x3bDAOA-AS1	intergenic	dist\x3d821917\x3bdist\x3d547443	.
AndesPiedmont	13:104958339	rs9300909	2.99226e-07	Unclassified	0.588017	MIR548AS\x3bDAOA-AS1	intergenic	dist\x3d861021\x3bdist\x3d508339	.
AndesPiedmont	13:104992193	rs17382447	1.62555e-09	Unclassified	0.862	MIR548AS\x3bDAOA-AS1	intergenic	dist\x3d894875\x3bdist\x3d474485	.
AndesPiedmont	13:109077137	rs2391646	1.22462e-06	Unclassified	0.162838	TNFSF13B\x3bMYO16	intergenic	dist\x3d116305\x3bdist\x3d55437	.
AndesPiedmont	14:41956779	rs17112046	1.05925e-06	Unclassified	0.165382	BX248273\x3bSNORA31	intergenic	dist\x3d138209\x3bdist\x3d68086	.
AndesPiedmont	14:42242257	rs12432351	5.7544e-08	Unclassified	0.103312	LRFN5	intronic	.	.
AndesPiedmont	14:42249022	rs8008661	1.09144e-06	Unclassified	0.125431	LRFN5	intronic	.	.
AndesPiedmont	16:52056757	rs1861329	4.30527e-09	Unclassified	0.0227999	7SK\x3bC16orf97	intronic	.	.
AndesPiedmont	16:52288698	rs2287071	3.42768e-08	Unclassified	0.636991	Mir_548	ncRNA_intronic	.	.
AndesPiedmont	17:3487142	rs17706630	1.2106e-06	Unclassified	0.0307766	TRPV1	intronic	.	.
AndesPiedmont	17:4943176	rs10445262	2.51189e-08	Unclassified	0.185166	SLC52A1	intronic	.	.
AndesPiedmont	17:4968497	rs11868176	1.68655e-07	Unclassified	0.0387936	SLC52A1\x3bZFP3	intergenic	dist\x3d3079\x3bdist\x3d10476	.
AndesPiedmont	17:4974992	rs4790738	1.81552e-07	Unclassified	0.0616674	SLC52A1\x3bZFP3	intergenic	dist\x3d9574\x3bdist\x3d3981	.
AndesPiedmont	17:5005748	rs9893521	1.63305e-08	Unclassified	0.0341839	ZFP3\x3bZNF232	intergenic	dist\x3d6079\x3bdist\x3d3088	.
AndesPiedmont	17:5136476	rs7210695	4.1115e-07	Unclassified	0.0978323	SCIMP	ncRNA_intronic	.	.
AndesPiedmont	17:5550299	rs1513838	3.57273e-07	Unclassified	0.507124	NLRP1\x3bMir_584	intergenic	dist\x3d27555\x3bdist\x3d83310	.
AndesPiedmont	17:5559733	rs4491583	1.80717e-07	Unclassified	0.373253	NLRP1\x3bMir_584	intergenic	dist\x3d36989\x3bdist\x3d73876	.
AndesPiedmont	17:5573766	rs6502872	5.80764e-08	Unclassified	0.21246	NLRP1\x3bMir_584	intergenic	dist\x3d51022\x3bdist\x3d59843	.
AndesPiedmont	17:5576885	rs6502873	8.66962e-09	Unclassified	0.207733	NLRP1\x3bMir_584	intergenic	dist\x3d54141\x3bdist\x3d56724	.
AndesPiedmont	17:5579859	rs7223088	1.93197e-07	Unclassified	0.16154	NLRP1\x3bMir_584	intergenic	dist\x3d57115\x3bdist\x3d53750	.
AndesPiedmont	17:5580222	rs10852871	1.8281e-13	Unclassified	0.0663375	NLRP1\x3bMir_584	intergenic	dist\x3d57478\x3bdist\x3d53387	.
AndesPiedmont	17:5607859	rs740908	1.88365e-08	Unclassified	0.290689	NLRP1\x3bMir_584	intergenic	dist\x3d85115\x3bdist\x3d25750	.
AndesPiedmont	17:5608315	rs887525	2.06538e-07	Unclassified	0.419371	NLRP1\x3bMir_584	intergenic	dist\x3d85571\x3bdist\x3d25294	.
AndesPiedmont	17:5610337	rs12602554	4.62381e-08	Unclassified	0.345245	NLRP1\x3bMir_584	intergenic	dist\x3d87593\x3bdist\x3d23272	.
AndesPiedmont	17:5616579	rs4985651	1.69044e-10	Unclassified	0.356472	NLRP1\x3bMir_584	intergenic	dist\x3d93835\x3bdist\x3d17030	.
AndesPiedmont	17:5616689	rs2058364	3.52371e-07	Unclassified	0.474734	NLRP1\x3bMir_584	intergenic	dist\x3d93945\x3bdist\x3d16920	.
AndesPiedmont	17:5634344	rs2535581	4.97737e-07	Unclassified	0.314743	NLRP1\x3bMir_584	ncRNA_exonic	.	.
AndesPiedmont	17:5636209	rs16955023	3.23594e-08	Unclassified	0.98167	NLRP1\x3bMir_584	intergenic	dist\x3d1804\x3bdist\x3d40037	.
AndesPiedmont	17:5639878	rs7223376	3.1842e-08	Unclassified	0.0527337	NLRP1\x3bMir_584	intergenic	dist\x3d5473\x3bdist\x3d36368	.
AndesPiedmont	17:5641339	rs2309437	3.16957e-08	Unclassified	0.0649589	NLRP1\x3bMir_584	intergenic	dist\x3d6934\x3bdist\x3d34907	.
AndesPiedmont	17:5641508	rs2716859	2.03236e-07	Unclassified	0.060205	NLRP1\x3bMir_584	intergenic	dist\x3d7103\x3bdist\x3d34738	.
AndesPiedmont	17:5646564	rs2215496	3.41979e-09	Unclassified	0.717129	NLRP1\x3bMir_584	intergenic	dist\x3d12159\x3bdist\x3d29682	.
AndesPiedmont	17:5653744	rs4985681	1.20504e-06	Unclassified	0.580132	NLRP1\x3bMir_584	intergenic	dist\x3d19339\x3bdist\x3d22502	.
AndesPiedmont	17:5658620	rs11871557	6.10942e-07	Unclassified	0.682495	NLRP1\x3bMir_584	intergenic	dist\x3d24215\x3bdist\x3d17626	.
AndesPiedmont	17:49998938	rs203075	3.67282e-07	Unclassified	0.879414	CA10	intronic	.	.
AndesPiedmont	18:22317439	rs2449111	9.31108e-07	Unclassified	0.316795	LOC729950\x3bZNF521	ncRNA_intronic	.	.
AndesPiedmont	18:32332162	rs12608110	4.87528e-07	Unclassified	0.402726	DTNA	ncRNA_intronic	.	.
AndesPiedmont	19:3548231	rs2240751	1.32739e-10	Unclassified	0.299842	MFSD12	exonic	.	nonsynonymous_SNV
AndesPiedmont	20:12650359	rs1452321	4.2658e-07	Unclassified	0.0384268	BTBD3\x3bSPTLC3	intergenic	dist\x3d288456\x3bdist\x3d195491	.
AndesPiedmont	21:36338848	rs11088300	5.50808e-08	Unclassified	0.523614	RUNX1	intronic	.	.
Quechua1	1:85332120	rs1325273	1.04232e-06	Unclassified	0.478069	LPAR3	intronic	.	.
Quechua1	1:104959536	rs2132960	1.1324e-07	Unclassified	0.294935	LOC100129138\x3bBC043293	intergenic	dist\x3d263084\x3bdist\x3d1017080	.
Quechua1	1:104980964	rs12036496	1.10154e-06	Unclassified	0.92404	LOC100129138\x3bBC043293	intergenic	dist\x3d284512\x3bdist\x3d995652	.
Quechua1	1:194530914	rs3001167	5.7544e-07	Unclassified	0.449554	CDC73\x3bKCNT2	intergenic	dist\x3d73579\x3bdist\x3d157011	.
Quechua1	1:194546767	rs16837141	7.74462e-07	Unclassified	0.834435	CDC73\x3bKCNT2	intergenic	dist\x3d89432\x3bdist\x3d141158	.
Quechua1	1:194565350	rs12124558	1.09144e-06	Unclassified	0.649209	CDC73\x3bKCNT2	intergenic	dist\x3d108015\x3bdist\x3d122575	.
Quechua1	1:194617533	rs3009358	9.1622e-07	Unclassified	0.875903	CDC73\x3bKCNT2	intergenic	dist\x3d160198\x3bdist\x3d70392	.
Quechua1	1:194621839	rs3009361	9.1622e-07	Unclassified	0.875903	CDC73\x3bKCNT2	intergenic	dist\x3d164504\x3bdist\x3d66086	.
Quechua1	1:194637756	rs12737828	1.34896e-06	Unclassified	0.702226	CDC73\x3bKCNT2	intergenic	dist\x3d180421\x3bdist\x3d50169	.
Quechua1	1:194650446	rs12141663	9.77237e-07	Unclassified	0.632864	CDC73\x3bKCNT2	intergenic	dist\x3d193111\x3bdist\x3d37479	.
Quechua1	1:194702869	rs12138052	1.3366e-06	Unclassified	0.442197	CDC73\x3bKCNT2	intergenic	dist\x3d14503\x3bdist\x3d392942	.
Quechua1	1:229140452	rs755482	1.37721e-08	Unclassified	0.727603	AX748369\x3bRAB4A	intergenic	dist\x3d146149\x3bdist\x3d37466	.
Quechua1	1:242964870	rs12126980	1.18577e-06	Unclassified	0.383851	PLD5\x3bDQ576410	intergenic	dist\x3d28465\x3bdist\x3d80498	.
Quechua1	1:242969964	rs6661201	1.33968e-06	Unclassified	0.394159	PLD5\x3bDQ576410	intergenic	dist\x3d33559\x3bdist\x3d75404	.
Quechua1	2:51306133	rs1995582	5.7544e-07	Unclassified	0.880734	NRXN1\x3bNONE	ncRNA_intronic	.	.
Quechua1	2:60902430	rs934796	4.76431e-07	Unclassified	0.433008	Mir_562\x3bPAPOLG	intergenic	dist\x3d34295\x3bdist\x3d7578	.
Quechua1	2:65480620	rs17703416	4.57088e-07	Unclassified	0.712839	ACTR2	intronic	.	.
Quechua1	2:65492486	rs4671647	4.25598e-07	Unclassified	0.656062	ACTR2	UTR3	ENST00000542850:c.*108C>T	.
Quechua1	2:65496251	rs4513276	3.6141e-07	Unclassified	0.596307	ACTR2	UTR3	ENST00000260641:c.*383G>T\x3bENST00000377982:c.*383G>T	.
Quechua1	2:67492984	rs10168151	6.20869e-07	Unclassified	0.180866	BC040863	ncRNA_intronic	.	.
Quechua1	2:76649038	rs1607639	6.48634e-07	Unclassified	0.468134	GCFC2\x3bLRRTM4	intergenic	dist\x3d160251\x3bdist\x3d23167	.
Quechua1	2:105466651	rs6753397	1.0666e-06	Unclassified	0.619402	LOC100506421	ncRNA_intronic	.	.
Quechua1	2:117130037	rs7558789	2.1928e-07	Unclassified	0.441093	DPP10\x3bDQ571524	intergenic	dist\x3d526709\x3bdist\x3d314757	.
Quechua1	2:117213613	rs6719461	1.09396e-06	Unclassified	0.823658	DPP10\x3bDQ571524	intergenic	dist\x3d610285\x3bdist\x3d231181	.
Quechua1	2:134431078	rs10928458	4.97737e-07	Unclassified	0.715338	7SK\x3bMIR3679	intergenic	dist\x3d77108\x3bdist\x3d446675	.
Quechua1	2:152253918	rs10197940	1.20781e-06	Unclassified	0.0244531	TNFAIP6\x3bRIF1	intergenic	dist\x3d17358\x3bdist\x3d12479	.
Quechua1	2:152266311	rs4664423	6.13762e-07	Unclassified	0.0271196	RIF1	upstream	dist\x3d86	.
Quechua1	2:152266473	rs2290368	6.20869e-07	Unclassified	0.0270925	RIF1	exonic	.	unknown
Quechua1	2:152267359	rs16830019	4.47713e-09	Unclassified	0.189096	RIF1	intronic	.	.
Quechua1	2:152331745	rs16830067	3.34195e-07	Unclassified	0.434961	RIF1	UTR3	ENST00000453091:c.*160T>G\x3bENST00000444746:c.*160T>G\x3bENST00000428287:c.*160T>G\x3bENST00000243326:c.*160T>G\x3bENST00000430328:c.*160T>G	.
Quechua1	2:152412203	rs4664058	8.22243e-08	Unclassified	0.509156	NEB	intronic	.	.
Quechua1	2:152419855	rs16830228	1.2942e-07	Unclassified	0.449554	NEB	intronic	.	.
Quechua1	2:152422087	rs2288211	1.14815e-07	Unclassified	0.457719	NEB	exonic	.	synonymous_SNV
Quechua1	2:152486782	rs4664492	4.79733e-07	Unclassified	0.416237	NEB	intronic	.	.
Quechua1	2:180156048	rs6752206	8.09096e-08	Unclassified	0.0908541	SESTD1\x3bZNF385B	intergenic	dist\x3d5614\x3bdist\x3d108407	.
Quechua1	2:180157228	rs7565599	1.29718e-06	Unclassified	0.0715757	SESTD1\x3bZNF385B	intergenic	dist\x3d6794\x3bdist\x3d107227	.
Quechua1	2:180158041	rs6433772	4.22669e-07	Unclassified	0.0985196	SESTD1\x3bZNF385B	intergenic	dist\x3d7607\x3bdist\x3d106414	.
Quechua1	2:231498786	rs4435442	9.57194e-07	Unclassified	0.129251	SP100\x3bLOC151475	intergenic	dist\x3d46844\x3bdist\x3d56850	.
Quechua1	2:234707921	rs9808308	9.28966e-07	Unclassified	0.617238	DQ655968\x3bHEATR7B1	intronic	.	.
Quechua1	3:1186687	rs902118	4.66659e-07	Unclassified	0.335377	CNTN6	intronic	.	.
Quechua1	3:33025110	rs7611260	4.68813e-08	Unclassified	0.530466	CCR4\x3bGLB1	intergenic	dist\x3d27269\x3bdist\x3d12990	.
Quechua1	3:55043070	rs2048806	8.59014e-07	Unclassified	0.115383	CACNA2D3	intronic	.	.
Quechua1	3:69319503	rs2046374	5.68853e-07	Unclassified	0.962713	FRMD4B	intronic	.	.
Quechua1	3:69656569	rs746947	1.04232e-06	Unclassified	0.967055	NONE\x3bMITF	intergenic	dist\x3d14297\x3bdist\x3d132017	.
Quechua1	3:69667120	rs6773506	9.18333e-07	Unclassified	0.403532	NONE\x3bMITF	intergenic	dist\x3d24848\x3bdist\x3d121466	.
Quechua1	3:114024063	rs1316642	9.39723e-07	Unclassified	0.535529	TIGIT	intronic	.	.
Quechua1	3:128338748	rs6782407	4.58142e-07	Unclassified	0.744159	RPN1	downstream	dist\x3d69	.
Quechua1	3:128404269	rs11712115	6.19441e-07	Unclassified	0.668981	RPN1\x3bSNORA24	intergenic	dist\x3d4351\x3bdist\x3d29145	.
Quechua1	3:182050012	rs17217692	1.15878e-06	Unclassified	0.343009	DQ571917\x3bFLJ46066	intergenic	dist\x3d190087\x3bdist\x3d32923	.
Quechua1	3:188332618	rs9873800	4.57088e-07	Unclassified	0.171187	LPP	intronic	.	.
Quechua1	3:188352914	rs721397	8.85116e-07	Unclassified	0.364948	LPP	intronic	.	.
Quechua1	4:18193446	rs13150576	1.2331e-06	Unclassified	0.649534	LCORL\x3bNONE	intergenic	dist\x3d169947\x3bdist\x3d296239	.
Quechua1	4:18195120	rs6856758	1.67494e-07	Unclassified	0.412302	LCORL\x3bNONE	intergenic	dist\x3d171621\x3bdist\x3d294565	.
Quechua1	4:18203435	rs13106632	6.39735e-08	Unclassified	0.499074	LCORL\x3bSLIT2	intergenic	dist\x3d179936\x3bdist\x3d286250	.
Quechua1	4:119950186	rs2045547	1.00462e-06	Unclassified	0.435831	SYNPO2	intronic	.	.
Quechua1	4:119954710	rs2279506	1.1324e-07	Unclassified	0.724336	Myopodin	UTR3	ENST00000429713:c.*1498A>G	.
Quechua1	4:120008227	rs7441142	1.37721e-07	Unclassified	0.498576	SYNPO2\x3bMYOZ2	intergenic	dist\x3d16775\x3bdist\x3d48712	.
Quechua1	5:14760607	rs4701616	1.2735e-06	Unclassified	0.233284	ANKH	intronic	.	.
Quechua1	5:125340731	rs17566147	6.3387e-07	Unclassified	0.0912639	ZNF608\x3bGRAMD3	intergenic	dist\x3d36953\x3bdist\x3d71762	.
Quechua1	5:133886166	rs11242224	3.92645e-07	Unclassified	0.662656	PHF15	intronic	.	.
Quechua1	5:133887780	rs12163993	1.18032e-06	Unclassified	0.69281	PHF15	exonic	.	synonymous_SNV
Quechua1	5:133894781	rs12054866	3.98107e-07	Unclassified	0.66365	PHF15	intronic	.	.
Quechua1	5:151964513	rs10056525	4.57088e-07	Unclassified	0.857701	NMUR2\x3bTRNA_Pseudo	intergenic	dist\x3d88935\x3bdist\x3d34012	.
Quechua1	5:174743514	rs1902602	1.45546e-10	Unclassified	0.495593	FLJ16171\x3bDRD1	intergenic	dist\x3d25259\x3bdist\x3d123528	.
Quechua1	5:174761461	rs897748	3.53997e-07	Unclassified	0.327097	FLJ16171\x3bDRD1	intergenic	dist\x3d43206\x3bdist\x3d105581	.
Quechua1	6:22222129	rs1891086	3.39625e-07	Unclassified	0.284506	LINC00340\x3bPRL	ncRNA_exonic	.	.
Quechua1	6:31195218	rs6928399	7.87046e-07	Unclassified	0.283938	HCG27\x3bHLA-C	intergenic	dist\x3d2383\x3bdist\x3d41308	.
Quechua1	6:31265539	rs3905495	9.61612e-07	Unclassified	0.675366	HLA-B	ncRNA_intronic	.	.
Quechua1	6:31851469	rs2844458	2.75423e-07	Unclassified	0.938943	EHMT2	intronic	.	.
Quechua1	6:31917540	rs4151657	1.22462e-07	Unclassified	0.372693	CFB	intronic	.	.
Quechua1	6:31921475	rs2072632	3.68978e-07	Unclassified	0.495841	NELFE	intronic	.	.
Quechua1	6:31928691	rs2280774	2.04174e-07	Unclassified	0.639544	SKIV2L	intronic	.	.
Quechua1	6:31946614	rs6941112	1.21619e-08	Unclassified	0.986591	STK19	intronic	.	.
Quechua1	6:32022898	rs6902493	5.32108e-08	Unclassified	0.852144	TNXB	intronic	.	.
Quechua1	6:32030284	rs2239689	4.69894e-08	Unclassified	0.870228	TNXB	intronic	.	.
Quechua1	6:32033007	rs7766862	4.69894e-08	Unclassified	0.870228	TNXB	intronic	.	.
Quechua1	6:32038700	rs2071295	6.01174e-08	Unclassified	0.834853	TNXB	intronic	.	.
Quechua1	6:32062687	rs2071293	3.49945e-08	Unclassified	0.781922	TNXB	intronic	.	.
Quechua1	6:32066177	rs17421624	6.09537e-08	Unclassified	0.941294	ATF6B\x3bTNXB	intronic	.	.
Quechua1	6:42462055	rs9369362	9.12011e-07	Unclassified	0.419371	TRERF1\x3bUBR2	intergenic	dist\x3d42266\x3bdist\x3d5393	.
Quechua1	6:42652667	rs434505	4.13048e-07	Unclassified	0.578683	UBR2	intronic	.	.
Quechua1	6:42661404	rs375435	7.24436e-07	Unclassified	0.370464	UBR2	downstream	dist\x3d162	.
Quechua1	6:42665490	rs432753	7.16143e-07	Unclassified	0.698724	PRPH2	UTR3	ENST00000230381:c.*543A>G	.
Quechua1	6:42666061	rs434102	1.0666e-06	Unclassified	0.915303	PRPH2	exonic	.	synonymous_SNV
Quechua1	6:42666475	rs433286	6.63743e-07	Unclassified	0.714266	PRPH2	intronic	.	.
Quechua1	6:68379334	rs12524310	4.96592e-08	Unclassified	0.760712	SLC25A51P1\x3bLOC648232	intergenic	dist\x3d43977\x3bdist\x3d218204	.
Quechua1	6:68388841	rs4498332	5.4325e-08	Unclassified	0.770281	SLC25A51P1\x3bLOC648232	intergenic	dist\x3d53484\x3bdist\x3d208697	.
Quechua1	6:68397567	rs9346057	2.74789e-08	Unclassified	0.546621	SLC25A51P1\x3bLOC648232	intergenic	dist\x3d62210\x3bdist\x3d199971	.
Quechua1	6:68435871	rs9454257	1.56675e-08	Unclassified	0.376439	SLC25A51P1\x3bLOC648232	intergenic	dist\x3d100514\x3bdist\x3d161667	.
Quechua1	6:68532965	rs7760466	4.18794e-07	Unclassified	0.665977	SLC25A51P1\x3bLOC648232	intergenic	dist\x3d197608\x3bdist\x3d64573	.
Quechua1	6:76908536	rs1486039	1.39316e-06	Unclassified	0.225711	IMPG1\x3bHTR1B	intergenic	dist\x3d105879\x3bdist\x3d248169	.
Quechua1	6:77142000	rs951993	1.64437e-07	Unclassified	0.67368	IMPG1\x3bHTR1B	intergenic	dist\x3d339343\x3bdist\x3d14705	.
Quechua1	6:112362670	rs2815803	3.20627e-09	Unclassified	0.0618527	FYN\x3bWISP3	intergenic	dist\x3d139616\x3bdist\x3d12605	.
Quechua1	6:112483235	rs6913656	1.30317e-06	Unclassified	0.66965	LAMA4	ncRNA_intronic	.	.
Quechua1	7:47852837	rs2290386	2.89734e-08	Unclassified	0.0516121	PKD1L1	exonic	.	nonsynonymous_SNV
Quechua1	7:47854956	rs17545564	6.59174e-08	Unclassified	0.0397956	PKD1L1	exonic	.	synonymous_SNV
Quechua1	7:47880403	rs4724650	3.49945e-08	Unclassified	0.0510219	PKD1L1	intronic	.	.
Quechua1	7:47894470	rs17659956	1.72584e-07	Unclassified	0.414161	PKD1L1	intronic	.	.
Quechua1	7:87052268	rs31666	1.2735e-06	Unclassified	0.0281981	ABCB4	intronic	.	.
Quechua1	7:87053150	rs31667	1.27057e-06	Unclassified	0.0503126	ABCB4	intronic	.	.
Quechua1	7:87059164	rs31670	5.32108e-07	Unclassified	0.0704044	ABCB4	intronic	.	.
Quechua1	7:87068464	rs31674	5.06991e-07	Unclassified	0.0715399	ABCB4	intronic	.	.
Quechua1	7:87069880	rs31676	5.06991e-07	Unclassified	0.0715399	ABCB4	intronic	.	.
Quechua1	7:87074964	rs1468615	5.88844e-07	Unclassified	0.632231	ABCB4	intronic	.	.
Quechua1	7:87075362	rs4148824	8.07235e-07	Unclassified	0.671662	ABCB4	intronic	.	.
Quechua1	7:87137018	rs1882478	6.4121e-07	Unclassified	0.713552	ABCB1	intronic	.	.
Quechua1	7:89372040	rs1548440	1.36144e-06	Unclassified	0.369169	ZNF804B\x3bDPY19L2P4	intergenic	dist\x3d248464\x3bdist\x3d11894	.
Quechua1	7:89387626	rs7350025	4.02717e-07	Unclassified	0.208879	ZNF804B\x3bDPY19L2P4	intergenic	dist\x3d3586\x3bdist\x3d124041	.
Quechua1	7:104635597	rs10274607	1.26183e-06	Unclassified	0.34611	LOC100216546\x3bLOC100216545	ncRNA_intronic	.	.
Quechua1	7:104660672	rs10224526	1.00925e-06	Unclassified	0.333038	KMT2E	intronic	.	.
Quechua1	7:104717517	rs2240455	5.22396e-07	Unclassified	0.278176	KMT2E	exonic	.	synonymous_SNV
Quechua1	7:111749409	rs2729549	6.30957e-07	Unclassified	0.524138	DOCK4	intronic	.	.
Quechua1	7:126112702	rs2108849	6.26614e-07	Unclassified	0.0746832	GRM8	intronic	.	.
Quechua1	7:126113335	rs7796391	3.35738e-07	Unclassified	0.206491	GRM8	intronic	.	.
Quechua1	7:150483512	rs12669824	4.77529e-08	Unclassified	0.0642483	AK125599\x3bTMEM176B	ncRNA_intronic	.	.
Quechua1	8:994839	rs12675050	2.17771e-07	Unclassified	0.535261	ERICH1-AS1	ncRNA_intronic	.	.
Quechua1	8:3709660	rs2930357	1.14288e-07	Unclassified	0.708575	CSMD1	intronic	.	.
Quechua1	8:3726907	rs4146932	1.20781e-06	Unclassified	0.221131	CSMD1	intronic	.	.
Quechua1	8:4005375	rs10112217	1.2331e-06	Unclassified	0.102489	CSMD1	intronic	.	.
Quechua1	8:102110257	rs192604	5.26017e-07	Unclassified	0.0814717	FLJ42969\x3b7SK	intergenic	dist\x3d21778\x3bdist\x3d24116	.
Quechua1	8:108787464	rs1866015	4.98884e-08	Unclassified	0.246597	ANGPT1\x3bRSPO2	intergenic	dist\x3d127204\x3bdist\x3d109258	.
Quechua1	8:108787967	rs893227	2.52348e-08	Unclassified	0.328079	ANGPT1\x3bRSPO2	intergenic	dist\x3d127707\x3bdist\x3d108755	.
Quechua1	8:141551407	rs2293939	1.07152e-06	Unclassified	0.558221	AGO2	exonic	.	synonymous_SNV
Quechua1	8:142182417	rs3739230	2.39332e-10	Unclassified	0.187589	DENND3	intronic	.	.
Quechua1	8:142182644	rs4961333	7.7983e-10	Unclassified	0.761473	DENND3	intronic	.	.
Quechua1	8:142192569	rs307739	1.27644e-06	Unclassified	0.414783	DENND3	intronic	.	.
Quechua1	8:142200731	rs2288997	5.71479e-08	Unclassified	0.253472	DENND3	intronic	.	.
Quechua1	8:142205964	rs10102728	3.42768e-08	Unclassified	0.072295	DENND3	downstream	dist\x3d57	.
Quechua1	8:142221414	rs3739240	3.94457e-09	Unclassified	0.0582215	SLC45A4	UTR3	ENST00000519067:c.*876T>C\x3bENST00000433583:c.*257T>C\x3bENST00000517878:c.*257T>C\x3bENST00000024061:c.*127T>C	.
Quechua1	8:142222445	rs3739238	5.64937e-09	Unclassified	0.0604463	SLC45A4	exonic	.	synonymous_SNV
Quechua1	8:142228909	rs753778	5.63638e-07	Unclassified	0.0725848	SLC45A4	exonic	.	nonsynonymous_SNV
Quechua1	8:142229543	rs2304282	1.41906e-08	Unclassified	0.0528922	SLC45A4	intronic	.	.
Quechua1	8:142237398	rs12547917	2.36048e-11	Unclassified	0.0164242	SLC45A4	intronic	.	.
Quechua1	8:142247539	rs4437700	9.77237e-07	Unclassified	0.039518	SLC45A4	intronic	.	.
Quechua1	8:142260995	rs10093988	1.0617e-07	Unclassified	0.92589	SLC45A4	intronic	.	.
Quechua1	8:142274632	rs1865246	2.57632e-07	Unclassified	0.120935	SLC45A4\x3bLOC731779	intronic	.	.
Quechua1	8:142355742	rs4961364	1.04232e-07	Unclassified	0.371763	LOC731779\x3bGPR20	intergenic	dist\x3d1022\x3bdist\x3d7761	.
Quechua1	8:142418127	rs7465330	1.1695e-06	Unclassified	0.493121	AK311257	intronic	.	.
Quechua1	9:5318770	rs10491649	3.22107e-07	Unclassified	0.580712	RLN2\x3bRLN1	intergenic	dist\x3d7054\x3bdist\x3d16199	.
Quechua1	9:28442343	rs10491888	1.00925e-06	Unclassified	0.367328	LINGO2	intronic	.	.
Quechua1	9:100905658	rs3780465	7.49894e-07	Unclassified	0.506111	CORO2A	intronic	.	.
Quechua1	9:138452026	rs10858123	2.54683e-07	Unclassified	0.648885	OBP2A\x3bPAEP	intergenic	dist\x3d10211\x3bdist\x3d1576	.
Quechua1	9:138452972	rs4841882	2.54683e-07	Unclassified	0.648885	PAEP	upstream	dist\x3d630	.
Quechua1	9:138455746	rs783776	9.95405e-08	Unclassified	0.861569	PAEP	intronic	.	.
Quechua1	9:138458570	rs3748212	3.0903e-07	Unclassified	0.941294	PAEP	UTR3	ENST00000371768:c.*230C>T\x3bENST00000479141:c.*172C>T\x3bENST00000371766:c.*221C>T\x3bENST00000277508:c.*201C>T\x3bENST00000433563:c.*201C>T\x3bENST00000454923:c.*191C>T	.
Quechua1	10:7906459	rs1556479	1.30317e-06	Unclassified	0.907102	TAF3	intronic	.	.
Quechua1	10:53747846	rs10740406	2.05589e-07	Unclassified	0.0915381	PRKG1	intronic	.	.
Quechua1	10:53762921	rs2454539	1.38038e-06	Unclassified	0.350113	PRKG1	intronic	.	.
Quechua1	10:63833922	rs10509166	9.2683e-07	Unclassified	0.998002	ARID5B	intronic	.	.
Quechua1	10:70454896	rs10740308	6.26614e-07	Unclassified	0.338748	TET1	downstream	dist\x3d657	.
Quechua1	10:70455490	rs7901888	7.56833e-08	Unclassified	0.45749	TET1\x3bCCAR1	intergenic	dist\x3d1251\x3bdist\x3d2767	.
Quechua1	10:70613280	rs10998460	3.64754e-07	Unclassified	0.328572	STOX1	intronic	.	.
Quechua1	10:70827582	rs6480379	1.24738e-07	Unclassified	0.056784	KIAA1279\x3bSRGN	intergenic	dist\x3d43960\x3bdist\x3d20292	.
Quechua1	10:70830430	rs4745975	1.53109e-07	Unclassified	0.060205	KIAA1279\x3bSRGN	intergenic	dist\x3d46808\x3bdist\x3d17444	.
Quechua1	10:70871598	rs2394505	1.34586e-06	Unclassified	0.587135	SRGN\x3bVPS26A	intergenic	dist\x3d7031\x3bdist\x3d11670	.
Quechua1	10:70890482	rs6480383	8.66962e-07	Unclassified	0.897628	VPS26A	intronic	.	.
Quechua1	10:82057988	rs10788549	1.19124e-06	Unclassified	0.152743	MAT1A\x3bDYDC1	ncRNA_exonic	.	.
Quechua1	10:82182328	rs1870143	9.33254e-07	Unclassified	0.0260432	FAM213A	intronic	.	.
Quechua1	10:82182558	rs1870144	9.44061e-07	Unclassified	0.0260171	FAM213A	intronic	.	.
Quechua1	10:82194330	rs7907770	1.24165e-06	Native Americans	0.000768938	FAM213A\x3bTSPAN14	upstream	dist\x3d435	.
Quechua1	10:110874611	rs943268	6.99842e-07	Unclassified	0.189759	7SK\x3bRNU6-53P	intergenic	dist\x3d173543\x3bdist\x3d70040	.
Quechua1	10:118397884	rs4751995	4.27563e-07	Unclassified	0.471423	PNLIPRP2	exonic	.	unknown
Quechua1	10:118404620	rs2301179	4.00867e-07	Unclassified	0.566941	PNLIPRP2	UTR3	ENST00000537242:c.*12A>G	.
Quechua1	11:1243391	rs885454	1.13501e-06	Unclassified	0.681813	MUC5B	upstream	dist\x3d905	.
Quechua1	11:36357037	rs1900337	1.14025e-06	Unclassified	0.171444	PRR5L	intronic	.	.
Quechua1	11:58190136	rs4298923	7.37904e-07	Unclassified	0.100661	OR5B2	exonic	.	nonsynonymous_SNV
Quechua1	11:58194697	rs4581466	9.86279e-07	Unclassified	0.0963276	OR5B2\x3bOR5B12	intergenic	dist\x3d3911\x3bdist\x3d11896	.
Quechua1	11:58266248	rs11229499	3.38844e-07	Unclassified	0.106512	OR5B12\x3bOR5B21	ncRNA_intronic	.	.
Quechua1	11:58274370	rs2515366	5.08159e-07	Unclassified	0.0902655	OR5B21	downstream	dist\x3d278	.
Quechua1	11:58287319	rs7952094	6.0256e-07	Unclassified	0.0834924	OR5B21\x3bLPXN	intergenic	dist\x3d11741\x3bdist\x3d7025	.
Quechua1	11:58392951	rs2515362	9.33254e-07	Unclassified	0.0955601	ZFP91-CNTF	UTR3	ENST00000361987:c.*956T>C	.
Quechua1	11:58427583	rs10750901	1.21619e-07	Unclassified	0.0853069	ZFP91-CNTF\x3bGLYAT	intronic	.	.
Quechua1	11:64569000	rs1143937	2.64241e-07	Unclassified	0.415406	MAP4K2	intronic	.	.
Quechua1	11:64584959	rs524386	4.13048e-07	Unclassified	0.205255	MEN1\x3bCDC42BPG	intergenic	dist\x3d6193\x3bdist\x3d5900	.
Quechua1	11:116008515	rs483058	2.04644e-07	Unclassified	0.474023	LINC00900\x3bMir_652	intergenic	dist\x3d186306\x3bdist\x3d182546	.
Quechua1	12:13716638	rs1806191	2.46604e-07	Unclassified	0.211401	GRIN2B	exonic	.	synonymous_SNV
Quechua1	12:43577598	rs1922770	4.29536e-07	Unclassified	0.340275	PRICKLE1\x3bADAMTS20	intergenic	dist\x3d20685\x3bdist\x3d107700	.
Quechua1	12:43596718	rs10748350	5.98412e-07	Unclassified	0.337564	PRICKLE1\x3bADAMTS20	intergenic	dist\x3d39805\x3bdist\x3d88580	.
Quechua1	12:43708819	rs905079	9.90832e-07	Unclassified	0.384043	PRICKLE1\x3bADAMTS20	intergenic	dist\x3d23436\x3bdist\x3d38850	.
Quechua1	12:43725728	rs2407499	2.61818e-07	Unclassified	0.149643	PRICKLE1\x3bADAMTS20	intergenic	dist\x3d40345\x3bdist\x3d21941	.
Quechua1	13:24216012	rs9510795	5.98412e-08	Unclassified	0.730154	TNFRSF19	intronic	.	.
Quechua1	13:24224142	rs9553023	1.61065e-07	Unclassified	0.532592	TNFRSF19	intronic	.	.
Quechua1	13:24234517	rs3751364	2.76694e-09	Unclassified	0.129834	TNFRSF19	exonic	.	synonymous_SNV
Quechua1	13:24244894	rs3751358	2.38232e-08	Unclassified	0.345073	TNFRSF19	intronic	.	.
Quechua1	13:24245477	rs735901	1.50661e-08	Unclassified	0.441534	TNFRSF19	intronic	.	.
Quechua1	13:24269820	rs4770476	3.11889e-07	Unclassified	0.346283	TNFRSF19\x3bMIPEP	intergenic	dist\x3d19588\x3bdist\x3d34508	.
Quechua1	14:34718068	rs12892750	6.48634e-07	Unclassified	0.0496628	EGLN3\x3bSPTSSA	intergenic	dist\x3d25985\x3bdist\x3d167825	.
Quechua1	14:54120068	rs210318	1.08143e-06	Unclassified	0.258464	DDHD1\x3bMIR5580	ncRNA_intronic	.	.
Quechua1	15:28323770	rs7179994	1.05925e-06	Unclassified	0.930531	OCA2	intronic	.	.
Quechua1	15:32946561	rs12101641	1.91867e-07	Unclassified	0.142702	SCG5	intronic	.	.
Quechua1	16:26827312	rs17257402	1.28825e-06	Unclassified	0.503083	HS3ST4\x3bC16orf82	intergenic	dist\x3d79674\x3bdist\x3d250716	.
Quechua1	16:26827708	rs17200617	6.74528e-09	Unclassified	0.625315	HS3ST4\x3bC16orf82	intergenic	dist\x3d80070\x3bdist\x3d250320	.
Quechua1	16:78491313	rs16947560	1.30317e-06	Unclassified	0.836524	WWOX	intronic	.	.
Quechua1	16:78492930	rs2738645	3.36512e-07	Unclassified	0.806541	WWOX	intronic	.	.
Quechua1	17:7269373	rs4796409	2.15278e-07	Unclassified	0.893597	TMEM95\x3bTNK1	intergenic	dist\x3d8835\x3bdist\x3d14480	.
Quechua1	17:7292107	rs6503018	1.59221e-07	Unclassified	0.604714	TNK1	exonic	.	synonymous_SNV
Quechua1	17:47603516	rs2671650	1.56315e-09	Unclassified	0.661662	NGFR\x3bNXPH3	ncRNA_intronic	.	.
Quechua1	17:50547900	rs12449336	1.48594e-07	Unclassified	0.153278	CA10\x3bC17orf112	ncRNA_intronic	.	.
Quechua1	17:72690918	rs9913698	6.53131e-10	Unclassified	0.662656	CD300LF	UTR3	ENST00000343125:c.*501A>G\x3bENST00000361254:c.*501A>G\x3bENST00000469092:c.*501A>G\x3bENST00000326165:c.*317A>G\x3bENST00000301573:c.*501A>G	.
Quechua1	17:72691263	rs34303409	1.61065e-13	Unclassified	0.969476	CD300LF	exonic	.	nonsynonymous_SNV
Quechua1	17:72691631	rs4789092	9.12011e-08	Unclassified	0.407791	CD300LF\x3bRAB37	intronic	.	.
Quechua1	18:33292359	rs2051291	9.52796e-07	Unclassified	0.336048	GALNT1	downstream	dist\x3d561	.
Quechua1	18:46343818	rs9951895	3.9355e-07	Unclassified	0.626567	CTIF	intronic	.	.
Quechua1	18:49566783	rs9962685	6.45654e-07	Unclassified	0.248951	LOC100287225\x3bDCC	intergenic	dist\x3d194785\x3bdist\x3d295948	.
Quechua1	18:49582382	rs7227964	1.15878e-06	Unclassified	0.359155	LOC100287225\x3bDCC	intergenic	dist\x3d210384\x3bdist\x3d280349	.
Quechua1	18:53505198	rs7233695	1.1749e-06	Unclassified	0.273898	AK127787\x3bSNORA73	intergenic	dist\x3d18208\x3bdist\x3d43721	.
Quechua1	18:56213438	rs11152081	7.72681e-07	Unclassified	0.974822	ALPK2	intronic	.	.
Quechua1	19:3487327	rs4614855	1.08393e-08	Unclassified	0.875903	C19orf77\x3bDOHH	intergenic	dist\x3d6787\x3bdist\x3d3492	.
Quechua1	19:3488180	rs7255097	1.01391e-08	Unclassified	0.89673	C19orf77\x3bDOHH	intergenic	dist\x3d7640\x3bdist\x3d2639	.
Quechua1	19:3490951	rs2286440	2.83139e-08	Unclassified	0.860708	DOHH	UTR3	ENST00000250937:c.*539C>T\x3bENST00000427575:c.*539C>T	.
Quechua1	19:3548231	rs2240751	3.57273e-11	Unclassified	0.758813	MFSD12	exonic	.	nonsynonymous_SNV
Quechua1	19:11377939	rs322132	1.1885e-07	Unclassified	0.882497	DOCK6\x3bTSPAN16	intergenic	dist\x3d4811\x3bdist\x3d28885	.
Quechua1	19:11405518	rs412934	3.41193e-07	Unclassified	0.0139329	DOCK6\x3bTSPAN16	intergenic	dist\x3d32390\x3bdist\x3d1306	.
Quechua1	19:11409684	rs422496	2.78612e-07	Unclassified	0.0145233	TSPAN16	intronic	.	.
Quechua1	19:11411868	rs420703	2.1677e-07	Unclassified	0.0175185	AF161365	ncRNA_exonic	.	.
Quechua1	19:14170423	rs10425874	1.74181e-07	Unclassified	0.488459	PALM3	upstream	dist\x3d452	.
Quechua1	19:31715766	rs2047335	8.57038e-11	Unclassified	0.115845	DKFZp566F0947\x3bTSHZ3	intergenic	dist\x3d17197\x3bdist\x3d50085	.
Quechua1	19:49224484	rs281393	1.07895e-06	Unclassified	0.302099	RASIP1	intronic	.	.
Quechua1	20:5909565	rs400735	1.99986e-07	Unclassified	0.408199	CHGB\x3bTRMT6	ncRNA_exonic	.	.
Quechua1	20:19630524	rs1406968	8.72971e-07	Unclassified	0.00624172	SLC24A3	intronic	.	.
Quechua1	20:19634732	rs3790278	6.01174e-07	Unclassified	0.0062636	SLC24A3	exonic	.	synonymous_SNV
Quechua1	21:15215814	rs3115512	1.55955e-07	Unclassified	0.335545	C21orf15	ncRNA_intronic	.	.
Quechua1	21:44496941	rs1788484	4.60257e-08	Unclassified	0.891812	CBS	UTR5	ENST00000441030:c.-4638G>A	.
Quechua1	21:44503434	rs234784	9.977e-08	Unclassified	0.858559	CBS\x3bU2AF1	intergenic	dist\x3d6381\x3bdist\x3d9632	.
Quechua1	21:44512286	rs12482221	1.21619e-06	Unclassified	0.218166	U2AF1	downstream	dist\x3d780	.
Quechua1	21:44515685	rs2839634	8.531e-07	Unclassified	0.127136	U2AF1	intronic	.	.
Quechua1	21:44525219	rs1888523	8.531e-07	Unclassified	0.127136	U2AF1	UTR5	ENST00000459639:c.-9386C>T	.
Quechua1	21:46060222	rs9978560	2.87078e-07	Unclassified	0.962232	TSPEAR	intronic	.	.
Quechua1	22:24234172	rs738806	9.66051e-07	Unclassified	0.464636	SLC2A11\x3bDQ601926	intronic	.	.
Quechua1	22:24234493	rs5751759	1.34896e-06	Unclassified	0.0680509	DQ601926	intronic	.	.
Quechua1	22:24240340	rs5760093	5.61048e-07	Unclassified	0.464636	LOC284889	intronic	.	.
Quechua1	22:24247310	rs5760096	2.66073e-07	Unclassified	0.611097	DQ600483	ncRNA_exonic	.	.
Mapuche	1:23158122	rs10753545	3.16228e-08	Unclassified	0.594521	EPHB2	intronic	.	.
Mapuche	1:64128209	rs2013012	1.31522e-07	Unclassified	0.229237	PGM1\x3bROR1	intergenic	dist\x3d2293\x3bdist\x3d111484	.
Mapuche	1:64149699	rs12127151	5.76766e-07	Unclassified	0.662656	PGM1\x3bROR1	intergenic	dist\x3d23783\x3bdist\x3d89994	.
Mapuche	1:117491123	rs4433378	8.35603e-09	Unclassified	0.00239829	PTGFRN	intronic	.	.
Mapuche	1:117494820	rs4128518	7.01455e-07	Native Americans	2.35355e-05	PTGFRN	intronic	.	.
Mapuche	1:117532291	rs8254	2.51768e-08	Unclassified	0.608657	PTGFRN	UTR3	ENST00000393203:c.*2702A>G	.
Mapuche	1:117544702	rs10494192	6.20869e-09	Unclassified	0.785449	CD101	intronic	.	.
Mapuche	1:117560929	rs3736907	7.37904e-09	Unclassified	0.300292	CD101	exonic	.	synonymous_SNV
Mapuche	1:161492587	rs12129787	9.57194e-08	Unclassified	0.259759	TRNA_Pseudo	ncRNA_intronic	.	.
Mapuche	1:204871146	rs2759280	1.19674e-08	Unclassified	0.0488012	NFASC	intronic	.	.
Mapuche	1:225668524	rs10915840	1.6788e-07	Unclassified	0.0408438	LBR\x3bENAH	intergenic	dist\x3d15479\x3bdist\x3d6013	.
Mapuche	1:225695170	rs7514094	8.12831e-08	Unclassified	0.333204	ENAH	intronic	.	.
Mapuche	1:237663757	rs2618698	6.09537e-07	Unclassified	0.0963758	RYR2	intronic	.	.
Mapuche	1:237665859	rs2618699	2.04174e-07	Unclassified	0.945066	RYR2	intronic	.	.
Mapuche	1:244815439	rs2653158	1.41254e-07	Unclassified	0.00714745	DESI2	upstream	dist\x3d798	.
Mapuche	1:244822569	rs2819018	4.0738e-09	Native Americans	0.000514919	DESI2	intronic	.	.
Mapuche	1:244829280	rs12404604	7.06318e-08	Native Americans	0.000469426	DESI2	intronic	.	.
Mapuche	1:244838822	rs12122462	3.16957e-08	Unclassified	0.00108465	DESI2	intronic	.	.
Mapuche	1:247507908	rs10924990	4.89779e-08	Unclassified	0.839037	ZNF496\x3bNLRP3	intergenic	dist\x3d12863\x3bdist\x3d71550	.
Mapuche	1:247550331	rs7542425	4.98884e-07	Unclassified	0.0187699	ZNF496\x3bNLRP3	intergenic	dist\x3d55286\x3bdist\x3d29127	.
Mapuche	2:5896537	rs11888581	2.79254e-07	Unclassified	0.123564	SOX11\x3bLOC150622	intergenic	dist\x3d26063\x3bdist\x3d54236	.
Mapuche	2:11853964	rs4640359	3.58922e-07	Unclassified	0.00458026	LPIN1	intronic	.	.
Mapuche	2:27878686	rs4666010	6.77642e-07	Unclassified	0.353278	SUPT7L	intronic	.	.
Mapuche	2:27930837	rs4665385	6.59174e-07	Unclassified	0.99104	AK124439	exonic	.	nonsynonymous_SNV
Mapuche	2:53054366	rs17043530	2.97852e-07	Unclassified	0.0352074	NRXN1\x3bASB3	ncRNA_intronic	.	.
Mapuche	2:53061834	rs1542282	3.91742e-07	Unclassified	0.178441	NRXN1\x3bASB3	ncRNA_intronic	.	.
Mapuche	2:53088412	rs1451459	2.80543e-07	Unclassified	0.045593	NRXN1\x3bASB3	ncRNA_intronic	.	.
Mapuche	2:83912152	rs1868657	3.57273e-07	Unclassified	0.0122039	LOC1720\x3bFUNDC2P2	intergenic	dist\x3d27186\x3bdist\x3d173795	.
Mapuche	2:83913808	rs12619893	3.56451e-07	Unclassified	0.0095044	LOC1720\x3bFUNDC2P2	intergenic	dist\x3d28842\x3bdist\x3d172139	.
Mapuche	2:83919123	rs10197667	2.70396e-07	Unclassified	0.00983311	LOC1720\x3bFUNDC2P2	intergenic	dist\x3d34157\x3bdist\x3d166824	.
Mapuche	2:83922229	rs2966376	3.56451e-07	Unclassified	0.0095044	LOC1720\x3bFUNDC2P2	intergenic	dist\x3d37263\x3bdist\x3d163718	.
Mapuche	2:83928010	rs12477956	3.31131e-07	Unclassified	0.00964804	LOC1720\x3bFUNDC2P2	intergenic	dist\x3d43044\x3bdist\x3d157937	.
Mapuche	2:83932640	rs2129392	5.82103e-07	Unclassified	0.00943811	LOC1720\x3bFUNDC2P2	intergenic	dist\x3d47674\x3bdist\x3d153307	.
Mapuche	3:23664029	rs10084688	3.8815e-07	Unclassified	0.33588	MIR548AC\x3bUBE2E1	intergenic	dist\x3d8779\x3bdist\x3d18951	.
Mapuche	3:60603621	rs7632868	2.01837e-07	Unclassified	0.140086	FHIT	ncRNA_exonic	.	.
Mapuche	3:72289425	rs4078475	2.25424e-07	Unclassified	0.537407	LINC00870\x3bRYBP	ncRNA_intronic	.	.
Mapuche	3:133780301	rs4854605	3.80189e-07	Unclassified	0.0107969	SLCO2A1\x3bRYK	intergenic	dist\x3d3809\x3bdist\x3d13722	.
Mapuche	4:141372158	rs1897280	2.51189e-07	Unclassified	0.00715818	LOC152586	intronic	.	.
Mapuche	5:35887640	rs1423658	6.53131e-07	Unclassified	0.147489	IL7R\x3bCAPSL	intergenic	dist\x3d7935\x3bdist\x3d8650	.
Mapuche	6:8205113	rs9378526	6.68344e-08	Unclassified	0.0157251	EEF1E1-MUTED\x3bSLC35B3	intergenic	dist\x3d102302\x3bdist\x3d124775	.
Mapuche	6:29616607	rs439812	2.54097e-08	Unclassified	0.00136173	GABBR1\x3bMOG	intergenic	dist\x3d12487\x3bdist\x3d8151	.
Mapuche	6:29632318	rs2256266	3.56451e-08	Unclassified	0.00259803	MOG	intronic	.	.
Mapuche	6:29804165	rs9404952	2.48313e-07	Unclassified	0.00162622	HLA-G\x3bHLA-H	intergenic	dist\x3d5263\x3bdist\x3d15975	.
Mapuche	6:30897774	rs2532929	6.45654e-07	Unclassified	0.00577625	VARS2\x3bSFTA2	intergenic	dist\x3d3538\x3bdist\x3d1356	.
Mapuche	6:31007081	rs4711253	2.66073e-08	Unclassified	0.460013	MUC22\x3bHCG22	intergenic	dist\x3d3902\x3bdist\x3d14146	.
Mapuche	6:31105310	rs1265100	2.65461e-07	Unclassified	0.643714	PSORS1C1	intronic	.	.
Mapuche	6:31119422	rs1265110	1.1298e-07	Unclassified	0.640184	CCHCR1	intronic	.	.
Mapuche	6:31143511	rs887466	3.04789e-07	Unclassified	0.026213	PSORS1C3	ncRNA_intronic	.	.
Mapuche	6:31143694	rs1265155	2.40991e-07	Unclassified	0.01913	PSORS1C3	ncRNA_intronic	.	.
Mapuche	6:31144429	rs4947305	3.02691e-07	Unclassified	0.0204863	PSORS1C3	ncRNA_intronic	.	.
Mapuche	6:31145271	rs9501066	3.02691e-07	Unclassified	0.0204863	PSORS1C3	ncRNA_intronic	.	.
Mapuche	6:31145839	rs3868542	3.02691e-07	Unclassified	0.0204863	PSORS1C3	intronic	.	.
Mapuche	6:31145991	rs3871248	3.02691e-07	Unclassified	0.0204863	PSORS1C3	intronic	.	.
Mapuche	6:31146403	rs1052989	1.32434e-08	Unclassified	0.144136	PSORS1C3	intronic	.	.
Mapuche	6:31146584	rs9380220	1.31522e-08	Unclassified	0.144424	PSORS1C3	intronic	.	.
Mapuche	6:31157593	rs9295957	1.97697e-08	Unclassified	0.163491	PSORS1C3\x3bHCG27	intergenic	dist\x3d9085\x3bdist\x3d5384	.
Mapuche	6:31169764	rs10807081	4.67735e-08	Unclassified	0.88692	HCG27	intronic	.	.
Mapuche	6:31198709	rs6908994	4.75335e-08	Unclassified	0.167462	HCG27\x3bHLA-C	intergenic	dist\x3d5874\x3bdist\x3d37817	.
Mapuche	6:31204008	rs7745906	6.47143e-08	Unclassified	0.171959	HCG27\x3bHLA-C	intergenic	dist\x3d11173\x3bdist\x3d32518	.
Mapuche	6:31205382	rs2394892	6.42688e-08	Unclassified	0.172476	HCG27\x3bHLA-C	intergenic	dist\x3d12547\x3bdist\x3d31144	.
Mapuche	6:31207704	rs28397299	6.42688e-08	Unclassified	0.172476	HCG27\x3bHLA-C	intergenic	dist\x3d14869\x3bdist\x3d28822	.
Mapuche	6:71683895	rs6455394	3.89942e-08	Unclassified	0.00241755	B3GAT2\x3bU3	intergenic	dist\x3d17154\x3bdist\x3d101372	.
Mapuche	6:118117328	rs1878728	2.24388e-07	Unclassified	0.225937	NUS1\x3bSLC35F1	intergenic	dist\x3d85525\x3bdist\x3d111361	.
Mapuche	6:118424094	rs4636058	7.01455e-10	Unclassified	0.037031	SLC35F1	intronic	.	.
Mapuche	6:118428261	rs4360162	2.69774e-08	Unclassified	0.227183	SLC35F1	intronic	.	.
Mapuche	6:118642751	rs1006932	5.08159e-07	Unclassified	0.0814717	SLC35F1\x3bCEP85L	intergenic	dist\x3d3912\x3bdist\x3d130881	.
Mapuche	6:119460747	rs9385067	1.08893e-07	Unclassified	0.175872	FAM184A	intronic	.	.
Mapuche	6:119463018	rs706983	4.1115e-08	Unclassified	0.139387	FAM184A	intronic	.	.
Mapuche	6:144086394	rs9496767	1.74181e-07	Unclassified	0.064894	PHACTR2	intronic	.	.
Mapuche	7:71533900	rs4717626	1.77828e-08	Native Americans	0.000812821	CALN1	intronic	.	.
Mapuche	7:71688190	rs11972942	5.03501e-08	Native Americans	0.000511072	CALN1	intronic	.	.
Mapuche	7:88075888	rs10487017	2.12814e-07	Unclassified	0.107099	STEAP4\x3bDD413682	intergenic	dist\x3d139682\x3bdist\x3d2215	.
Mapuche	7:88082373	rs1476452	8.74984e-08	Unclassified	0.139457	SNORA67\x3bZNF804B	intergenic	dist\x3d3827\x3bdist\x3d2251	.
Mapuche	7:98262328	rs1115147	6.63743e-07	Unclassified	0.0159707	NPTX2\x3bTMEM130	intergenic	dist\x3d3148\x3bdist\x3d130013	.
Mapuche	7:98269815	rs6979846	6.10942e-07	Unclassified	0.0162283	NPTX2\x3bTMEM130	intergenic	dist\x3d10635\x3bdist\x3d122526	.
Mapuche	8:1857367	rs2294037	4.96592e-07	Unclassified	0.0122896	ARHGEF10	intronic	.	.
Mapuche	8:90613278	rs827725	1.88365e-07	Unclassified	0.0339455	MMP16\x3bRIPK2	intergenic	dist\x3d185978\x3bdist\x3d8360	.
Mapuche	9:80293657	rs10869955	4.18794e-07	Native Americans	8.29311e-05	GNA14\x3bGNAQ	intergenic	dist\x3d30434\x3bdist\x3d37346	.
Mapuche	10:23357212	rs6482252	5.236e-07	Unclassified	0.977751	ARMC3\x3bMSRB2	intergenic	dist\x3d30694\x3bdist\x3d6100	.
Mapuche	10:26028530	rs2442865	3.68978e-07	Unclassified	0.180054	AK123440\x3bU6	intergenic	dist\x3d47278\x3bdist\x3d74210	.
Mapuche	10:64443119	rs224116	1.99986e-07	Unclassified	0.235628	ZNF365\x3bADO	intergenic	dist\x3d11348\x3bdist\x3d57849	.
Mapuche	10:64859984	rs10509185	5.09331e-10	Native Americans	0.000183371	EGR2\x3bNRBF2	intergenic	dist\x3dNONE\x3bdist\x3d9915	.
Mapuche	10:77489936	rs11595702	5.78096e-07	Unclassified	0.49485	ZNF503-AS2\x3bC10orf11	intergenic	dist\x3d87079\x3bdist\x3d12562	.
Mapuche	12:3109731	rs3825365	3.14775e-08	Unclassified	0.21524	TEAD4	intronic	.	.
Mapuche	12:3109873	rs3825364	6.95024e-07	Unclassified	0.0383692	TEAD4	intronic	.	.
Mapuche	12:63485882	rs10877951	6.15177e-07	Unclassified	0.00633922	Y_RNA\x3bAVPR1A	intergenic	dist\x3d36337\x3bdist\x3d53132	.
Mapuche	12:117995441	rs7308579	1.76604e-08	Unclassified	0.0141364	KSR2	intronic	.	.
Mapuche	13:36491659	rs1891673	2.66686e-07	Unclassified	0.00667758	DCLK1\x3bMIR548F5	intronic	.	.
Mapuche	14:23292248	rs2073344	1.61808e-08	Native Americans	8.30627e-06	SLC7A7\x3bMRPL52	UTR5	ENST00000488800:c.-9641C>T	.
Mapuche	14:23297667	rs1028649	3.33426e-08	Native Americans	1.90204e-05	SLC7A7\x3bMRPL52	intronic	.	.
Mapuche	14:25672680	rs10135750	9.88553e-08	Unclassified	0.00110767	STXBP6\x3bMir_548	intergenic	dist\x3d76476\x3bdist\x3d63590	.
Mapuche	14:25682271	rs11159148	9.61612e-08	Unclassified	0.00153765	STXBP6\x3bMir_548	intergenic	dist\x3d86067\x3bdist\x3d53999	.
Mapuche	14:25691156	rs1461556	8.05378e-09	Native Americans	2.59588e-05	STXBP6\x3bMir_548	intergenic	dist\x3d94952\x3bdist\x3d45114	.
Mapuche	14:25698081	rs7155151	1.08643e-07	Native Americans	0.000711596	STXBP6\x3bMir_548	intergenic	dist\x3d101877\x3bdist\x3d38189	.
Mapuche	16:65983447	rs17765606	3.08319e-08	Unclassified	0.428271	LINC00922\x3b5S_rRNA	intergenic	dist\x3d11091\x3bdist\x3d352265	.
Mapuche	16:65985899	rs4785798	1.36773e-07	Unclassified	0.0642804	LINC00922\x3b5S_rRNA	intergenic	dist\x3d13543\x3bdist\x3d349813	.
Mapuche	16:77619774	rs1809054	6.19441e-07	Unclassified	0.0744223	ADAMTS18\x3bMir_544	intergenic	dist\x3d141541\x3bdist\x3d4929	.
Mapuche	17:5742794	rs8074645	6.88652e-07	Unclassified	0.00462167	LOC339166	intronic	.	.
Mapuche	17:5783283	rs12939052	1.65577e-08	Unclassified	0.139178	LOC339166	intronic	.	.
Mapuche	17:5801331	rs7221818	1.99526e-07	Unclassified	0.00325521	LOC339166	intronic	.	.
Mapuche	17:10126518	rs4791950	1.44877e-07	Unclassified	0.0955123	GAS7\x3bMYH13	intergenic	dist\x3d24650\x3bdist\x3d35561	.
Mapuche	17:76360538	rs4969170	2.04174e-07	Unclassified	0.0156076	SOCS3\x3bPGS1	ncRNA_intronic	.	.
Mapuche	18:3963716	rs1442381	3.3037e-08	Unclassified	0.893151	DLGAP1-AS4	ncRNA_intronic	.	.
Mapuche	18:12821593	rs2847281	3.3037e-07	Unclassified	0.777245	PTPN2	intronic	.	.
Mapuche	18:12889217	rs2222138	1.54882e-08	Unclassified	0.583915	PTPN2\x3bSEH1L	intronic	.	.
Mapuche	19:24060980	rs8113266	4.68813e-07	Unclassified	0.00256704	RPSAP58\x3bZNF726	intergenic	dist\x3d3477\x3bdist\x3d36698	.
Mapuche	20:48928971	rs11905919	7.01455e-07	Unclassified	0.00461936	LOC284751	ncRNA_intronic	.	.

## Sheet: Table S4
Table S4. Candidate SNPs under selection in the CANDELA cohort based on local ancestry deviations (LAI).
			LAI (Z-score)
Population	hg19	rs	NAM	EUR	AFR	Candidate genes	Functional information	Gene details	Exonic Function
BRA	1:7868725	rs228666	3.1186	-1.31717	-0.795116	PER3	intronic	.	.
BRA	1:7879322	rs228690	3.1186	-1.31717	-0.795116	PER3	ncRNA_intronic	.	.
BRA	1:7879627	rs10462018	3.1186	-1.31717	-0.795116	PER3	ncRNA_intronic	.	.
BRA	1:7880683	rs10462020	3.00178	-1.25921	-0.77573	PER3	exonic	.	nonsynonymous_SNV
BRA	1:7881780	rs10127838	3.14112	-1.33944	-0.785456	PER3	ncRNA_intronic	.	.
BRA	1:7884633	rs4345826	3.14112	-1.33944	-0.785456	PER3	ncRNA_intronic	.	.
BRA	1:7887605	rs17031614	3.1186	-1.31717	-0.795116	PER3	exonic	.	synonymous_SNV
BRA	1:7889941	rs2640908	3.1186	-1.31717	-0.795116	PER3	exonic	.	synonymous_SNV
BRA	1:7897133	rs10462021	3.1186	-1.31717	-0.795116	PER3	exonic	.	nonsynonymous_SNV
BRA	1:7905274	rs4908699	3.1186	-1.31717	-0.795116	UTS2	intronic	.	.
BRA	1:7906008	rs707472	3.1186	-1.31717	-0.795116	UTS2	intronic	.	.
BRA	1:7906914	rs10864317	3.1186	-1.31717	-0.795116	UTS2	intronic	.	.
BRA	1:7908888	rs228652	3.1186	-1.31717	-0.795116	UTS2	intronic	.	.
BRA	1:7909737	rs2890565	3.14112	-1.23714	-0.908939	UTS2	exonic	.	nonsynonymous_SNV
BRA	1:8238978	rs11803446	3.09624	-2.00626	0.0538125	ERRFI1\x3bSLC45A1	intergenic	dist\x3d56216\x3bdist\x3d10906	.
BRA	1:8244145	rs6663882	3.09624	-2.00626	0.0538125	ERRFI1\x3bSLC45A1	intergenic	dist\x3d61383\x3bdist\x3d5739	.
BRA	1:8256313	rs11121127	3.07403	-1.98189	0.0413822	ERRFI1\x3bSLC45A1	intergenic	dist\x3d3483\x3bdist\x3d10181	.
BRA	1:8260834	rs11587140	3.09624	-2.00626	0.0538125	ERRFI1\x3bSLC45A1	intergenic	dist\x3d8004\x3bdist\x3d5660	.
BRA	1:8262956	rs387368	3.09624	-2.00626	0.0538125	ERRFI1\x3bSLC45A1	intergenic	dist\x3d10126\x3bdist\x3d3538	.
BRA	1:8263493	rs385479	3.09624	-2.00626	0.0538125	ERRFI1\x3bSLC45A1	intergenic	dist\x3d10663\x3bdist\x3d3001	.
BRA	1:8264457	rs12745477	3.09624	-2.00626	0.0538125	ERRFI1\x3bSLC45A1	intergenic	dist\x3d11627\x3bdist\x3d2037	.
BRA	1:8267513	rs7548511	3.09624	-2.00626	0.0538125	ERRFI1\x3bSLC45A1	upstream	dist\x3d856	.
BRA	1:8268095	rs11121129	3.09624	-2.00626	0.0538125	ERRFI1\x3bSLC45A1	upstream	dist\x3d637	.
BRA	1:8268715	rs6701941	3.09624	-2.00626	0.0538125	ERRFI1\x3bSLC45A1	upstream	dist\x3d17	.
BRA	1:8272526	rs425371	3.09624	-2.00626	0.0538125	ERRFI1\x3bSLC45A1	ncRNA_intronic	.	.
BRA	1:8273392	rs12041676	3.09624	-1.80305	-0.19148	ERRFI1\x3bSLC45A1	ncRNA_intronic	.	.
BRA	1:8273940	rs395847	3.09624	-1.80305	-0.19148	ERRFI1\x3bSLC45A1	ncRNA_intronic	.	.
BRA	1:8274018	rs390468	3.09624	-1.80305	-0.19148	ERRFI1\x3bSLC45A1	ncRNA_intronic	.	.
BRA	1:8274807	rs411654	3.09624	-1.80305	-0.19148	ERRFI1\x3bSLC45A1	ncRNA_intronic	.	.
BRA	1:8278899	rs428180	3.09624	-1.80305	-0.19148	ERRFI1\x3bSLC45A1	ncRNA_intronic	.	.
BRA	1:8280517	rs10864340	3.09624	-1.80305	-0.19148	ERRFI1\x3bSLC45A1	ncRNA_exonic	.	.
BRA	2:9485237	rs16866995	2.95145	-3.13438	1.52636	ASAP2	intronic	.	.
BRA	2:9486582	rs10206519	2.95145	-3.13438	1.52636	ASAP2	intronic	.	.
BRA	2:9487069	rs4294977	2.81873	-3.06416	1.54309	ASAP2	intronic	.	.
BRA	2:9490171	rs16867002	2.81873	-3.06416	1.54309	ASAP2	intronic	.	.
BRA	2:9496291	rs2709591	2.81873	-3.16147	1.66056	ASAP2	intronic	.	.
BRA	2:9499377	rs2709576	2.81873	-3.16147	1.66056	ASAP2	intronic	.	.
BRA	2:9499859	rs2715868	2.81873	-3.16147	1.66056	ASAP2	intronic	.	.
BRA	2:9501333	rs2709575	2.79835	-3.13438	1.64345	ASAP2	intronic	.	.
BRA	2:9504929	rs7570823	2.93071	-3.20416	1.62645	ASAP2	intronic	.	.
BRA	2:9513850	rs4599081	2.79835	-3.13438	1.64345	ASAP2	intronic	.	.
BRA	2:9514573	rs2709580	2.79835	-3.13438	1.64345	ASAP2	intronic	.	.
BRA	2:9516593	rs10182138	2.93071	-3.20416	1.62645	ASAP2	intronic	.	.
BRA	2:9533906	rs6758558	2.93071	-3.20416	1.62645	ASAP2	intronic	.	.
BRA	2:9543221	rs11674625	3.06221	-3.27349	1.60957	ASAP2	intronic	.	.
BRA	2:9544772	rs6724124	3.06221	-3.27349	1.60957	ASAP2	UTR3	ENST00000360635:c.*2191G>A\x3bENST00000315273:c.*1316C>T\x3bENST00000281419:c.*1316C>T	.
BRA	2:9546030	rs10593	3.06221	-3.27349	1.60957	ITGB1BP1	UTR3	ENST00000360635:c.*933A>G\x3bENST00000355346:c.*933A>G\x3bENST00000238091:c.*933A>G\x3bENST00000483795:c.*1263A>G	.
BRA	2:9549753	rs10169262	3.08331	-3.30084	1.62645	ITGB1BP1	intronic	.	.
BRA	2:9554255	rs10208358	3.06221	-3.27349	1.60957	ITGB1BP1	intronic	.	.
BRA	2:9554461	rs10185646	3.19287	-3.34237	1.59279	ITGB1BP1	intronic	.	.
BRA	2:9560346	rs4436931	3.19287	-3.34237	1.59279	ITGB1BP1	UTR5	ENST00000492079:c.-1520T>C	.
BRA	2:9565608	rs11887079	3.19287	-3.34237	1.59279	CPSF3	intronic	.	.
BRA	2:9571054	rs2002044	3.21432	-3.27349	1.49323	CPSF3	intronic	.	.
BRA	2:9588091	rs10176656	3.21432	-3.27349	1.49323	CPSF3	intronic	.	.
BRA	2:9599564	rs16867031	3.21432	-3.27349	1.49323	CPSF3	intronic	.	.
BRA	2:9600973	rs6727314	3.21432	-3.27349	1.49323	CPSF3	intronic	.	.
BRA	2:9603944	rs10175731	3.21432	-3.27349	1.49323	CPSF3	intronic	.	.
BRA	2:9613289	rs2001658	3.21432	-3.27349	1.49323	CPSF3	upstream\x3bdownstream	dist\x3d498\x3bdist\x3d59	.
BRA	2:9616035	rs7591166	3.21432	-3.27349	1.49323	IAH1	intronic	.	.
BRA	2:9619204	rs7561588	3.21432	-3.27349	1.49323	IAH1	intronic	.	.
BRA	2:9624553	rs6759574	3.21432	-3.27349	1.49323	IAH1	intronic	.	.
BRA	2:9630016	rs1130094	3.21432	-3.27349	1.49323	ADAM17	UTR3	ENST00000310823:c.*290A>G	.
BRA	2:9630231	rs6705408	3.21432	-3.27349	1.49323	ADAM17	UTR3	ENST00000310823:c.*75G>A	.
BRA	2:9631340	rs10495562	3.21432	-3.27349	1.49323	ADAM17	intronic	.	.
BRA	2:9632718	rs12473402	3.21432	-3.27349	1.49323	ADAM17	intronic	.	.
BRA	2:9634856	rs1048610	3.21432	-3.27349	1.49323	ADAM17	exonic	.	synonymous_SNV
BRA	2:9640526	rs6745500	3.21432	-3.27349	1.49323	ADAM17	intronic	.	.
BRA	2:9647091	rs1056204	3.21432	-3.27349	1.49323	ADAM17	ncRNA_exonic	.	.
BRA	2:9661775	rs17590882	3.21432	-3.27349	1.49323	ADAM17	UTR3	ENST00000497134:c.*778C>T	.
BRA	2:9662210	rs10495563	3.21432	-3.27349	1.49323	ADAM17	UTR3	ENST00000497134:c.*343C>T	.
BRA	2:9681797	rs1880439	3.21432	-3.27349	1.49323	ADAM17	intronic	.	.
BRA	2:9683696	rs10179642	3.21432	-3.27349	1.49323	ADAM17	intronic	.	.
BRA	2:9697171	rs11684747	3.21432	-3.27349	1.49323	ADAM17\x3bYWHAQ	downstream	dist\x3d267	.
BRA	2:9703226	rs10929588	3.19287	-3.2463	1.47682	ADAM17\x3bYWHAQ	intergenic	dist\x3d6322\x3bdist\x3d20875	.
BRA	2:9721896	rs6432018	3.04124	-3.15024	1.47682	ADAM17\x3bYWHAQ	intergenic	dist\x3d24992\x3bdist\x3d2205	.
BRA	2:9723095	rs17428551	3.04124	-3.15024	1.47682	ADAM17\x3bYWHAQ	intergenic	dist\x3d26191\x3bdist\x3d1006	.
BRA	2:9729971	rs13420746	3.04124	-3.15024	1.47682	YWHAQ	intronic	.	.
BRA	2:9736066	rs10495571	3.04124	-3.15024	1.47682	YWHAQ	intronic	.	.
BRA	2:9748518	rs16867073	3.02041	-3.12354	1.46052	YWHAQ	intronic	.	.
BRA	2:9749662	rs11681780	3.02041	-3.12354	1.46052	YWHAQ	intronic	.	.
BRA	2:9750609	rs7608161	3.02041	-3.12354	1.46052	YWHAQ	intronic	.	.
BRA	2:9751478	rs7597961	3.02041	-3.12354	1.46052	YWHAQ	intronic	.	.
BRA	2:9754439	rs17362839	3.02041	-3.12354	1.46052	YWHAQ	intronic	.	.
BRA	2:9758621	rs6432025	3.02041	-3.12354	1.46052	YWHAQ	intronic	.	.
BRA	2:9764687	rs11674917	2.88962	-3.05418	1.47682	YWHAQ	intronic	.	.
BRA	2:20876760	rs11678116	3.08711	-0.659054	-1.56547	GDF7\x3bC2orf43	upstream	dist\x3d809	.
BRA	2:20878406	rs3072	3.08711	-0.659054	-1.56547	GDF7\x3bC2orf43	ncRNA_exonic	.	.
BRA	2:20878719	rs9679195	3.06383	-0.638251	-1.57277	GDF7\x3bC2orf43	ncRNA_exonic	.	.
BRA	2:20878820	rs7255	3.04071	-0.723503	-1.45218	GDF7\x3bC2orf43	ncRNA_exonic	.	.
BRA	2:20880345	rs11903198	3.04071	-0.723503	-1.45218	GDF7\x3bC2orf43	intergenic	dist\x3d1340\x3bdist\x3d3443	.
BRA	2:20882056	rs13394027	3.01775	-0.808156	-1.33244	GDF7\x3bC2orf43	intergenic	dist\x3d3051\x3bdist\x3d1732	.
BRA	2:20889460	rs16987985	3.01775	-0.808156	-1.33244	C2orf43	intronic	.	.
BRA	2:20889714	rs340595	3.01775	-0.913692	-1.20504	C2orf43	intronic	.	.
BRA	2:20889754	rs340596	3.01775	-0.913692	-1.20504	C2orf43	intronic	.	.
BRA	2:20890386	rs340597	3.01775	-1.01923	-1.07764	C2orf43	intronic	.	.
BRA	2:20936516	rs564125	3.06905	-1.53376	-0.495761	C2orf43	intronic	.	.
BRA	2:20940748	rs6739980	3.06905	-1.53376	-0.495761	C2orf43	intronic	.	.
BRA	2:20943742	rs2164720	3.06905	-1.53376	-0.495761	C2orf43	intronic	.	.
BRA	2:20945762	rs4971547	3.06905	-1.53376	-0.495761	C2orf43	intronic	.	.
BRA	2:20947197	rs667529	3.06905	-1.53376	-0.495761	C2orf43	intronic	.	.
BRA	2:20951332	rs619562	3.06905	-1.53376	-0.495761	C2orf43	intronic	.	.
BRA	2:20953188	rs2625569	3.06905	-1.53376	-0.495761	C2orf43	intronic	.	.
BRA	2:20962670	rs17721572	3.06905	-1.53376	-0.495761	C2orf43	intronic	.	.
BRA	2:20970053	rs661929	3.06905	-1.63747	-0.370569	C2orf43	intronic	.	.
BRA	2:20980910	rs682075	3.09179	-1.66124	-0.359267	C2orf43	intronic	.	.
BRA	2:20982391	rs601325	3.09179	-1.66124	-0.359267	C2orf43	intronic	.	.
BRA	2:20985414	rs11679386	3.06905	-1.74118	-0.245376	C2orf43	intronic	.	.
BRA	2:21001230	rs682274	3.06905	-1.74118	-0.245376	C2orf43	intronic	.	.
BRA	2:21004251	rs16988072	3.02405	-1.89942	-0.0199438	C2orf43	intronic	.	.
BRA	2:21007613	rs560872	3.02405	-1.89942	-0.0199438	C2orf43	intronic	.	.
BRA	2:21022785	rs340605	3.02405	-1.89942	-0.0199438	C2orf43	intronic	.	.
BRA	2:21052728	rs4246577	3.00178	-2.08037	0.215521	C2orf43\x3bAPOB	intergenic	dist\x3d29846\x3bdist\x3d6803	.
BRA	2:21053915	rs1898432	3.00178	-2.08037	0.215521	C2orf43\x3bAPOB	intergenic	dist\x3d31033\x3bdist\x3d5616	.
BRA	2:21055386	rs7587472	3.00178	-2.08037	0.215521	C2orf43\x3bAPOB	intergenic	dist\x3d32504\x3bdist\x3d4145	.
BRA	2:21059930	rs10495711	3.00178	-2.08037	0.215521	C2orf43\x3bAPOB	ncRNA_intronic	.	.
BRA	2:21061934	rs7571978	3.00178	-2.08037	0.215521	C2orf43\x3bAPOB	downstream	dist\x3d513	.
BRA	2:21067060	rs6744750	3.00178	-2.08037	0.215521	C2orf43\x3bAPOB	intergenic	dist\x3d5639\x3bdist\x3d155125	.
BRA	2:21069265	rs4971534	3.00178	-2.08037	0.215521	C2orf43\x3bAPOB	intergenic	dist\x3d7844\x3bdist\x3d152920	.
BRA	2:21082489	rs6531255	3.00178	-2.08037	0.215521	C2orf43\x3bAPOB	intergenic	dist\x3d21068\x3bdist\x3d139696	.
BRA	2:21084332	rs4971536	3.00178	-2.08037	0.215521	C2orf43\x3bAPOB	intergenic	dist\x3d22911\x3bdist\x3d137853	.
BRA	2:21086693	rs1002755	3.16379	-2.18301	0.215521	C2orf43\x3bAPOB	intergenic	dist\x3d25272\x3bdist\x3d135492	.
BRA	2:21091802	rs13396936	3.16379	-2.18301	0.215521	C2orf43\x3bAPOB	intergenic	dist\x3d30381\x3bdist\x3d130383	.
BRA	2:21098831	rs7587653	3.16379	-2.18301	0.215521	C2orf43\x3bAPOB	intergenic	dist\x3d37410\x3bdist\x3d123354	.
BRA	2:21101745	rs7598775	3.1186	-2.13274	0.189391	C2orf43\x3bAPOB	intergenic	dist\x3d40324\x3bdist\x3d120440	.
BRA	2:21111763	rs35364714	3.00178	-1.97772	0.0916144	C2orf43\x3bAPOB	intergenic	dist\x3d50342\x3bdist\x3d110422	.
BRA	2:21116532	rs13406521	3.00178	-1.97772	0.0916144	C2orf43\x3bAPOB	intergenic	dist\x3d55111\x3bdist\x3d105653	.
BRA	2:21121130	rs4971538	3.07403	-2.08314	0.163614	C2orf43\x3bAPOB	intergenic	dist\x3d59709\x3bdist\x3d101055	.
BRA	2:21123661	rs7588415	3.07403	-2.08314	0.163614	C2orf43\x3bAPOB	intergenic	dist\x3d62240\x3bdist\x3d98524	.
BRA	2:21131683	rs12998321	3.05197	-2.0586	0.150856	C2orf43\x3bAPOB	intergenic	dist\x3d70262\x3bdist\x3d90502	.
BRA	2:21134040	rs10188503	3.05197	-2.0586	0.150856	C2orf43\x3bAPOB	intergenic	dist\x3d72619\x3bdist\x3d88145	.
BRA	2:21135577	rs4341893	3.05197	-2.0586	0.150856	C2orf43\x3bAPOB	intergenic	dist\x3d74156\x3bdist\x3d86608	.
BRA	2:21136327	rs12710748	3.05197	-2.0586	0.150856	C2orf43\x3bAPOB	intergenic	dist\x3d74906\x3bdist\x3d85858	.
BRA	2:21137425	rs4643493	3.05197	-2.0586	0.150856	C2orf43\x3bAPOB	intergenic	dist\x3d76004\x3bdist\x3d84760	.
BRA	2:21140540	rs11096689	3.05197	-2.0586	0.150856	C2orf43\x3bAPOB	intergenic	dist\x3d79119\x3bdist\x3d81645	.
BRA	2:21141815	rs4533439	3.05197	-2.0586	0.150856	C2orf43\x3bAPOB	intergenic	dist\x3d80394\x3bdist\x3d80370	.
BRA	2:21141832	rs13414987	3.05197	-2.0586	0.150856	C2orf43\x3bAPOB	intergenic	dist\x3d80411\x3bdist\x3d80353	.
BRA	2:21143329	rs4507059	3.09624	-2.00626	0.0538125	C2orf43\x3bAPOB	intergenic	dist\x3d81908\x3bdist\x3d78856	.
BRA	2:21143982	rs4426495	3.1186	-2.03079	0.0663274	C2orf43\x3bAPOB	intergenic	dist\x3d82561\x3bdist\x3d78203	.
BRA	2:21146521	rs6732011	3.1186	-2.03079	0.0663274	C2orf43\x3bAPOB	intergenic	dist\x3d85100\x3bdist\x3d75664	.
BRA	2:21184764	rs2337382	3.14112	-2.0555	0.0789278	C2orf43\x3bAPOB	intergenic	dist\x3d123343\x3bdist\x3d37421	.
BRA	2:21184847	rs17397667	3.14112	-2.0555	0.0789278	C2orf43\x3bAPOB	intergenic	dist\x3d123426\x3bdist\x3d37338	.
BRA	2:21186891	rs4665639	3.14112	-2.0555	0.0789278	C2orf43\x3bAPOB	intergenic	dist\x3d125470\x3bdist\x3d35294	.
BRA	2:21188180	rs7558478	3.14112	-2.0555	0.0789278	C2orf43\x3bAPOB	intergenic	dist\x3d126759\x3bdist\x3d34005	.
BRA	2:21193946	rs6728178	3.14112	-2.0555	0.0789278	C2orf43\x3bAPOB	intergenic	dist\x3d132525\x3bdist\x3d28239	.
BRA	2:21196112	rs10495712	3.14112	-2.0555	0.0789278	C2orf43\x3bAPOB	intergenic	dist\x3d134691\x3bdist\x3d26073	.
BRA	2:21197159	rs11685356	3.1186	-2.03079	0.0663274	C2orf43\x3bAPOB	intergenic	dist\x3d135738\x3bdist\x3d25026	.
BRA	2:21205563	rs10164442	3.1186	-2.03079	0.0663274	C2orf43\x3bAPOB	intergenic	dist\x3d144142\x3bdist\x3d16622	.
BRA	2:21210343	rs6744822	3.1186	-2.03079	0.0663274	C2orf43\x3bAPOB	intergenic	dist\x3d148922\x3bdist\x3d11842	.
BRA	2:21219001	rs6725189	3.1186	-2.03079	0.0663274	C2orf43\x3bAPOB	intergenic	dist\x3d157580\x3bdist\x3d3184	.
BRA	2:21223404	rs11687484	3.1186	-2.03079	0.0663274	APOB	ncRNA_exonic	.	.
BRA	2:21225281	rs1042034	3.1186	-2.03079	0.0663274	APOB	exonic	.	synonymous_SNV
BRA	2:21225753	rs1042031	3.1186	-2.03079	0.0663274	APOB	exonic	.	nonsynonymous_SNV
BRA	2:21225912	rs1801703	3.1186	-2.03079	0.0663274	APOB	exonic	.	nonsynonymous_SNV
BRA	2:21227331	rs12720851	3.1186	-2.03079	0.0663274	APOB	intronic	.	.
BRA	2:21228827	rs1801701	3.09624	-2.10786	0.176459	APOB	exonic	.	nonsynonymous_SNV
BRA	2:21231524	rs676210	3.09624	-2.10786	0.176459	APOB	exonic	.	nonsynonymous_SNV
BRA	2:21232195	rs693	3.09624	-2.10786	0.176459	APOB	exonic	.	synonymous_SNV
BRA	2:21233972	rs533617	3.09624	-2.10786	0.176459	APOB	exonic	.	nonsynonymous_SNV
BRA	2:21237544	rs673548	3.09624	-2.10786	0.176459	APOB	intronic	.	.
BRA	2:21237786	rs2854725	3.09624	-2.10786	0.176459	APOB	intronic	.	.
BRA	2:21238367	rs12713843	3.09624	-2.10786	0.176459	APOB	exonic	.	nonsynonymous_SNV
BRA	2:21250914	rs679899	3.05197	-2.15951	0.272676	APOB	exonic	.	nonsynonymous_SNV
BRA	2:21259562	rs1469513	3.05197	-2.15951	0.272676	APOB	intronic	.	.
BRA	2:21259612	rs520354	3.05197	-2.15951	0.272676	APOB	intronic	.	.
BRA	2:21260136	rs1800478	3.05197	-2.15951	0.272676	APOB	intronic	.	.
BRA	2:21260601	rs550619	3.05197	-2.26043	0.394496	APOB	intronic	.	.
BRA	2:21263900	rs1367117	3.05197	-2.36135	0.516317	APOB	exonic	.	nonsynonymous_SNV
BRA	2:21267782	rs512535	3.07403	-2.38692	0.53031	APOB	upstream	dist\x3d837	.
BRA	2:21270554	rs585967	3.07403	-2.38692	0.53031	APOB\x3bLOC645949	intergenic	dist\x3d3609\x3bdist\x3d76235	.
BRA	2:21271323	rs1713222	3.07403	-2.38692	0.53031	APOB\x3bLOC645949	intergenic	dist\x3d4378\x3bdist\x3d75466	.
BRA	2:21273490	rs7575840	3.05197	-2.36135	0.516317	APOB\x3bLOC645949	intergenic	dist\x3d6545\x3bdist\x3d73299	.
BRA	2:21276962	rs7567653	3.05197	-2.36135	0.516317	APOB\x3bLOC645949	intergenic	dist\x3d10017\x3bdist\x3d69827	.
BRA	2:21277922	rs6548010	3.05197	-2.36135	0.516317	APOB\x3bLOC645949	intergenic	dist\x3d10977\x3bdist\x3d68867	.
BRA	2:21288321	rs562338	3.05197	-2.36135	0.516317	APOB\x3bLOC645949	intergenic	dist\x3d21376\x3bdist\x3d58468	.
BRA	2:21293914	rs571468	3.05197	-2.36135	0.516317	APOB\x3bLOC645949	intergenic	dist\x3d26969\x3bdist\x3d52875	.
BRA	2:21308236	rs17041776	3.05197	-2.36135	0.516317	APOB\x3bLOC645949	intergenic	dist\x3d41291\x3bdist\x3d38553	.
BRA	2:21320516	rs2337383	3.05197	-2.36135	0.516317	APOB\x3bLOC645949	intergenic	dist\x3d53571\x3bdist\x3d26273	.
BRA	2:21327635	rs97458	3.05197	-2.56318	0.759957	APOB\x3bLOC645949	intergenic	dist\x3d60690\x3bdist\x3d19154	.
BRA	2:21359828	rs312965	3.05197	-2.56318	0.759957	APOB\x3bLOC645949	intronic	.	.
BRA	2:21360583	rs312966	3.05197	-2.56318	0.759957	APOB\x3bLOC645949	exonic	.	nonsynonymous_SNV
BRA	2:21383717	rs4560142	3.05197	-2.56318	0.759957	APOB\x3bLOC645949	intergenic	dist\x3d17573\x3bdist\x3d37673	.
BRA	2:21385538	rs575905	3.05197	-2.56318	0.759957	APOB\x3bLOC645949	intergenic	dist\x3d19394\x3bdist\x3d35852	.
BRA	2:21386078	rs12471982	3.05197	-2.56318	0.759957	APOB\x3bLOC645949	intergenic	dist\x3d19934\x3bdist\x3d35312	.
BRA	2:21394682	rs11687850	3.05197	-2.56318	0.759957	APOB\x3bLOC645949	intergenic	dist\x3d28538\x3bdist\x3d26708	.
BRA	2:21397182	rs506585	3.05197	-2.56318	0.759957	APOB\x3bLOC645949	intergenic	dist\x3d31038\x3bdist\x3d24208	.
BRA	2:21405790	rs567071	3.05197	-2.56318	0.759957	APOB\x3bLOC645949	intergenic	dist\x3d39646\x3bdist\x3d15600	.
BRA	2:21414142	rs503662	3.07403	-2.48817	0.652542	APOB\x3bLOC645949	intergenic	dist\x3d47998\x3bdist\x3d7248	.
BRA	2:21420358	rs1878512	3.07403	-2.48817	0.652542	APOB\x3bLOC645949	intergenic	dist\x3d54214\x3bdist\x3d1032	.
BRA	2:22438627	rs6720302	3.1186	-1.01133	-1.16431	LOC645949\x3bMir_548	ncRNA_intronic	.	.
BRA	2:22439514	rs10193722	3.16379	-0.848635	-1.39526	LOC645949\x3bMir_548	ncRNA_intronic	.	.
BRA	2:22472119	rs6720987	3.18662	-0.766449	-1.51193	LOC645949\x3bMir_548	ncRNA_intronic	.	.
BRA	2:22474291	rs6735592	3.2096	-0.683696	-1.6294	LOC645949\x3bMir_548	ncRNA_intronic	.	.
BRA	2:22476860	rs11904182	3.23274	-0.704081	-1.62249	LOC645949\x3bMir_548	ncRNA_intronic	.	.
BRA	2:22477818	rs6748263	3.23274	-0.704081	-1.62249	LOC645949\x3bMir_548	ncRNA_intronic	.	.
BRA	2:22492399	rs10181985	3.23274	-0.704081	-1.62249	LOC645949\x3bMir_548	ncRNA_intronic	.	.
BRA	2:22494326	rs10209792	3.23274	-0.704081	-1.62249	LOC645949\x3bMir_548	ncRNA_intronic	.	.
BRA	2:22498479	rs4589792	3.23274	-0.704081	-1.62249	LOC645949\x3bMir_548	ncRNA_intronic	.	.
BRA	2:22500090	rs8179610	3.23274	-0.704081	-1.62249	LOC645949\x3bMir_548	ncRNA_intronic	.	.
BRA	2:22502937	rs11898839	3.23274	-0.704081	-1.62249	LOC645949\x3bMir_548	ncRNA_intronic	.	.
BRA	2:22514359	rs4233686	3.23274	-0.704081	-1.62249	LOC645949\x3bMir_548	ncRNA_intronic	.	.
BRA	2:22517245	rs10203991	3.23274	-0.704081	-1.62249	LOC645949\x3bMir_548	ncRNA_intronic	.	.
BRA	2:22521853	rs7425354	3.23274	-0.704081	-1.62249	LOC645949\x3bMir_548	ncRNA_intronic	.	.
BRA	2:22525053	rs7425479	3.23274	-0.704081	-1.62249	LOC645949\x3bMir_548	ncRNA_intronic	.	.
BRA	2:22531936	rs4510254	3.23274	-0.704081	-1.62249	LOC645949\x3bMir_548	ncRNA_intronic	.	.
BRA	2:22537264	rs4665177	3.23274	-0.704081	-1.62249	LOC645949\x3bMir_548	ncRNA_intronic	.	.
BRA	2:22546852	rs5015511	3.23274	-0.704081	-1.62249	LOC645949\x3bMir_548	ncRNA_intronic	.	.
BRA	2:22548774	rs6741228	3.16095	-0.366386	-1.97523	LOC645949\x3bMir_548	ncRNA_intronic	.	.
BRA	2:22550583	rs10164470	3.13773	-0.346898	-1.981	LOC645949\x3bMir_548	ncRNA_intronic	.	.
BRA	2:22551105	rs12992463	3.13773	-0.346898	-1.981	LOC645949\x3bMir_548	ncRNA_intronic	.	.
BRA	2:22558609	rs4558612	3.13773	-0.346898	-1.981	LOC645949\x3bMir_548	ncRNA_intronic	.	.
BRA	2:24190632	rs11691864	3.10049	-1.14433	-0.989899	UBXN2A	intronic	.	.
BRA	2:24234440	rs925229	3.07878	-1.22229	-0.879189	MFSD2B	intronic	.	.
BRA	2:24235704	rs6545222	3.07878	-1.22229	-0.879189	MFSD2B	intronic	.	.
BRA	2:24246175	rs12989842	3.07878	-1.22229	-0.879189	MFSD2B	intronic	.	.
BRA	2:24246679	rs925228	3.07878	-1.22229	-0.879189	MFSD2B	intronic	.	.
BRA	2:24251787	rs2339940	3.07878	-1.22229	-0.879189	C2orf44	intronic	.	.
BRA	2:24252436	rs3204	3.07878	-1.22229	-0.879189	C2orf44	UTR3	ENST00000295148:c.*1367C>T\x3bENST00000406895:c.*1546C>T	.
BRA	2:24256071	rs17763463	3.07878	-1.22229	-0.879189	C2orf44	UTR3	ENST00000453731:c.*19T>C	.
BRA	2:24262060	rs3731620	3.25713	-1.34282	-0.870095	C2orf44	exonic	.	nonsynonymous_SNV
BRA	2:24272396	rs13413450	3.27951	-1.36459	-0.860941	FKBP1B	intronic	.	.
BRA	2:24275306	rs10185680	3.27951	-1.36459	-0.860941	FKBP1B	intronic	.	.
BRA	2:24276736	rs11125393	3.27951	-1.36459	-0.860941	FKBP1B	intronic	.	.
BRA	2:24278841	rs7568163	3.27951	-1.36459	-0.860941	FKBP1B	intronic	.	.
BRA	2:24288775	rs2160943	3.25713	-1.44207	-0.750292	FKBP1B\x3bSF3B14	intergenic	dist\x3d2224\x3bdist\x3d1679	.
BRA	2:24293756	rs10189243	3.25713	-1.44207	-0.750292	SF3B14	intronic	.	.
BRA	2:24296100	rs11890987	3.25713	-1.44207	-0.750292	SF3B14	intronic	.	.
BRA	2:24296782	rs6709318	3.25713	-1.44207	-0.750292	SF3B14	intronic	.	.
BRA	2:24297527	rs13416994	3.25713	-1.44207	-0.750292	SF3B14	intronic	.	.
BRA	2:24300563	rs10209238	3.25713	-1.44207	-0.750292	TP53I3	exonic	.	nonsynonymous_SNV
BRA	2:24302246	rs2303287	3.25713	-1.44207	-0.750292	FAM228B\x3bTP53I3	intronic	.	.
BRA	2:24305512	rs4149372	3.12235	-1.36459	-0.740739	FAM228B\x3bTP53I3	intronic	.	.
BRA	2:24335554	rs13028767	3.12235	-1.36459	-0.740739	FAM228B	intergenic	dist\x3d27469\x3bdist\x3d2687	.
BRA	2:24337594	rs10865262	3.12235	-1.36459	-0.740739	FAM228B	downstream	dist\x3d647	.
BRA	2:24337861	rs10200481	3.12235	-1.36459	-0.740739	FAM228B	downstream	dist\x3d380	.
BRA	2:24342532	rs1134516	3.12235	-1.36459	-0.740739	PFN4	exonic	.	synonymous_SNV
BRA	2:24344914	rs13006081	3.12235	-1.36459	-0.740739	FAM228B\x3bPFN4	intronic	.	.
BRA	2:24352398	rs10197527	3.12235	-1.36459	-0.740739	FAM228B	intronic	.	.
BRA	2:24358652	rs13035774	3.12235	-1.36459	-0.740739	FAM228B	intronic	.	.
BRA	2:24369019	rs6754391	3.32472	-1.50879	-0.721443	FAM228B	intronic	.	.
BRA	2:24369674	rs11693860	3.32472	-1.50879	-0.721443	FAM228B	exonic	.	synonymous_SNV
BRA	2:24380715	rs4665665	3.34755	-1.53132	-0.711697	FAM228B	intronic	.	.
BRA	2:24391129	rs6723257	3.34755	-1.53132	-0.711697	FAM228B	ncRNA_intronic	.	.
BRA	2:24392618	rs10199334	3.34755	-1.53132	-0.711697	FAM228B	ncRNA_intronic	.	.
BRA	2:24397572	rs11688445	3.34755	-1.53132	-0.711697	FAM228A	ncRNA_exonic	.	.
BRA	2:24398281	rs2042467	3.34755	-1.53132	-0.711697	FAM228A	intronic	.	.
BRA	2:24413298	rs2288073	3.34755	-1.53132	-0.711697	FAM228A	exonic	.	nonsynonymous_SNV
BRA	2:24424532	rs13003705	3.34755	-1.53132	-0.711697	FAM228A\x3bAX747227	ncRNA_exonic	.	.
BRA	2:24425620	rs12052954	3.34755	-1.53132	-0.711697	AX747227\x3bITSN2	downstream	dist\x3d113	.
BRA	2:24431184	rs2303291	3.34755	-1.53132	-0.711697	ITSN2	exonic	.	nonsynonymous_SNV
BRA	2:24432211	rs2303293	3.34755	-1.53132	-0.711697	ITSN2	intronic	.	.
BRA	2:24432620	rs2303294	3.34755	-1.53132	-0.711697	ITSN2	intronic	.	.
BRA	2:24432839	rs2303296	3.34755	-1.53132	-0.711697	ITSN2	exonic	.	synonymous_SNV
BRA	2:24434424	rs2111882	3.34755	-1.53132	-0.711697	ITSN2	intronic	.	.
BRA	2:24439048	rs3731625	3.34755	-1.53132	-0.711697	ITSN2	exonic	.	nonsynonymous_SNV
BRA	2:24442949	rs1477220	3.34755	-1.53132	-0.711697	ITSN2	ncRNA_intronic	.	.
BRA	2:24443271	rs2543662	3.34755	-1.53132	-0.711697	ITSN2	ncRNA_intronic	.	.
BRA	2:24443330	rs1203	3.34755	-1.53132	-0.711697	ITSN2	ncRNA_intronic	.	.
BRA	2:24443505	rs2543663	3.34755	-1.53132	-0.711697	ITSN2	ncRNA_intronic	.	.
BRA	2:24448075	rs2251331	3.34755	-1.53132	-0.711697	ITSN2	intronic	.	.
BRA	2:24452180	rs7589373	3.34755	-1.53132	-0.711697	ITSN2	intronic	.	.
BRA	2:24455830	rs1559472	3.34755	-1.53132	-0.711697	ITSN2	intronic	.	.
BRA	2:24461334	rs17046192	3.34755	-1.53132	-0.711697	ITSN2	intronic	.	.
BRA	2:24468132	rs4665675	3.34755	-1.53132	-0.711697	ITSN2	intronic	.	.
BRA	2:24496896	rs11680810	3.34755	-1.53132	-0.711697	ITSN2	intronic	.	.
BRA	2:24502554	rs17789375	3.32472	-1.50879	-0.721443	ITSN2	intronic	.	.
BRA	2:24509370	rs17733015	3.32472	-1.50879	-0.721443	ITSN2	intronic	.	.
BRA	2:24514996	rs10495747	3.32472	-1.50879	-0.721443	ITSN2	intronic	.	.
BRA	2:24524958	rs7603997	3.32472	-1.50879	-0.721443	ITSN2	exonic	.	nonsynonymous_SNV
BRA	2:24540591	rs2551122	3.32472	-1.50879	-0.721443	ITSN2	intronic	.	.
BRA	2:24587652	rs2702080	3.32472	-1.50879	-0.721443	ITSN2\x3bNCOA1	intergenic	dist\x3d4069\x3bdist\x3d127149	.
BRA	2:24619883	rs12470303	3.30204	-1.4864	-0.731123	ITSN2\x3bNCOA1	intergenic	dist\x3d36300\x3bdist\x3d94918	.
BRA	2:24632122	rs7595372	3.05197	-1.35218	-0.701886	ITSN2\x3bNCOA1	intergenic	dist\x3d48539\x3bdist\x3d82679	.
BRA	2:24646213	rs11125582	3.05197	-1.35218	-0.701886	ITSN2\x3bNCOA1	intergenic	dist\x3d62630\x3bdist\x3d68588	.
BRA	2:24652464	rs2702050	3.07403	-1.37434	-0.692009	ITSN2\x3bNCOA1	intergenic	dist\x3d68881\x3bdist\x3d62337	.
BRA	2:24655725	rs10189542	3.07403	-1.37434	-0.692009	ITSN2\x3bNCOA1	intergenic	dist\x3d72142\x3bdist\x3d59076	.
BRA	2:24658162	rs2012222	3.05197	-1.35218	-0.701886	ITSN2\x3bNCOA1	intergenic	dist\x3d74579\x3bdist\x3d56639	.
BRA	2:24658794	rs1545257	3.03005	-1.43075	-0.590286	ITSN2\x3bNCOA1	intergenic	dist\x3d75211\x3bdist\x3d56007	.
BRA	2:24662502	rs2702056	3.03005	-1.43075	-0.590286	ITSN2\x3bNCOA1	intergenic	dist\x3d78919\x3bdist\x3d52299	.
BRA	2:24664347	rs2584923	3.03005	-1.43075	-0.590286	ITSN2\x3bNCOA1	intergenic	dist\x3d80764\x3bdist\x3d50454	.
BRA	2:24667998	rs2702062	3.05197	-1.4531	-0.580066	ITSN2\x3bNCOA1	intergenic	dist\x3d84415\x3bdist\x3d46803	.
BRA	2:24670765	rs2702063	3.03005	-1.43075	-0.590286	ITSN2\x3bNCOA1	intergenic	dist\x3d87182\x3bdist\x3d44036	.
BRA	2:24674318	rs11675098	3.03005	-1.43075	-0.590286	ITSN2\x3bNCOA1	intergenic	dist\x3d90735\x3bdist\x3d40483	.
BRA	2:24674385	rs2584937	3.03005	-1.43075	-0.590286	ITSN2\x3bNCOA1	intergenic	dist\x3d90802\x3bdist\x3d40416	.
BRA	2:24677866	rs10180416	3.03005	-1.43075	-0.590286	ITSN2\x3bNCOA1	intergenic	dist\x3d94283\x3bdist\x3d36935	.
BRA	2:24680249	rs1031092	3.03005	-1.43075	-0.590286	ITSN2\x3bNCOA1	intergenic	dist\x3d96666\x3bdist\x3d34552	.
BRA	2:24681375	rs10201521	3.03005	-1.43075	-0.590286	ITSN2\x3bNCOA1	intergenic	dist\x3d97792\x3bdist\x3d33426	.
BRA	2:24686441	rs6756785	3.03005	-1.43075	-0.590286	ITSN2\x3bNCOA1	intergenic	dist\x3d102858\x3bdist\x3d28360	.
BRA	2:28714750	rs10203313	3.00178	-1.77244	-0.156198	FOSL2\x3bPLB1	intronic	.	.
BRA	2:28716955	rs11127160	3.00178	-1.77244	-0.156198	FOSL2\x3bPLB1	intronic	.	.
BRA	2:28723942	rs6715256	3.00178	-1.77244	-0.156198	PLB1	intronic	.	.
BRA	2:28724704	rs4416177	3.00178	-1.77244	-0.156198	PLB1	intronic	.	.
BRA	2:28735342	rs10865499	3.00178	-1.77244	-0.156198	PLB1	intronic	.	.
BRA	2:28736582	rs11885873	3.00178	-1.77244	-0.156198	PLB1	intronic	.	.
BRA	2:28738493	rs4233726	3.14112	-1.85091	-0.168039	PLB1	intronic	.	.
BRA	2:28747170	rs4334451	3.16379	-1.77244	-0.280104	PLB1	intronic	.	.
BRA	2:28748916	rs10181687	3.16379	-1.66979	-0.404011	PLB1	intronic	.	.
BRA	2:28752555	rs4473343	3.18662	-1.69342	-0.39294	PLB1	intronic	.	.
BRA	2:28756255	rs4666086	3.2096	-1.61387	-0.506554	PLB1	intronic	.	.
BRA	2:28757368	rs6547857	3.2096	-1.61387	-0.506554	PLB1	intronic	.	.
BRA	2:28758427	rs13029005	3.18662	-1.59043	-0.517272	PLB1	intronic	.	.
BRA	2:28760914	rs7589034	3.16379	-1.66979	-0.404011	PLB1	intronic	.	.
BRA	2:28762315	rs6744005	3.18662	-1.69342	-0.39294	PLB1	intronic	.	.
BRA	2:28763374	rs11127162	3.18662	-1.69342	-0.39294	PLB1	intronic	.	.
BRA	2:28765309	rs10205008	3.2096	-1.71722	-0.381793	PLB1	intronic	.	.
BRA	2:28768251	rs1881254	3.2096	-1.82057	-0.257032	PLB1	intronic	.	.
BRA	2:28768427	rs9309663	3.2096	-1.82057	-0.257032	PLB1	intronic	.	.
BRA	2:28770240	rs11127165	3.2096	-1.82057	-0.257032	PLB1	intronic	.	.
BRA	2:28770802	rs11127167	3.2096	-1.82057	-0.257032	PLB1	intronic	.	.
BRA	2:28772597	rs13017118	3.2096	-1.82057	-0.257032	PLB1	intronic	.	.
BRA	2:28779228	rs2141326	3.23274	-1.74118	-0.370569	PLB1	intronic	.	.
BRA	2:28780313	rs12617735	3.23274	-1.74118	-0.370569	PLB1	intronic	.	.
BRA	2:28780383	rs17741435	3.23274	-1.74118	-0.370569	PLB1	intronic	.	.
BRA	2:28782985	rs6728960	3.23274	-1.74118	-0.370569	PLB1	intronic	.	.
BRA	2:28786640	rs11679308	3.23274	-1.74118	-0.370569	PLB1	intronic	.	.
BRA	2:28791822	rs4666096	3.25605	-1.76531	-0.359267	PLB1	intronic	.	.
BRA	2:28799775	rs2338545	3.23274	-1.63747	-0.495761	PLB1	intronic	.	.
BRA	2:28800894	rs877832	3.06905	-1.53376	-0.495761	PLB1	intronic	.	.
BRA	2:28803240	rs7595633	3.04647	-1.51052	-0.506554	PLB1	intronic	.	.
BRA	2:28807899	rs4666103	3.04647	-1.51052	-0.506554	PLB1	intronic	.	.
BRA	2:28812285	rs12468715	3.04647	-1.51052	-0.506554	PLB1	intronic	.	.
BRA	2:28814185	rs11127175	3.02405	-1.48743	-0.517272	PLB1	intronic	.	.
BRA	2:28814683	rs11127176	3.00178	-1.4645	-0.527917	PLB1	intronic	.	.
BRA	2:28815110	rs7559815	3.00178	-1.56715	-0.404011	PLB1	intronic	.	.
BRA	2:28819603	rs10171628	3.1186	-1.31717	-0.795116	PLB1	intronic	.	.
BRA	2:28820641	rs1534477	3.1186	-1.31717	-0.795116	PLB1	intronic	.	.
BRA	2:28821149	rs4371315	3.1186	-1.31717	-0.795116	PLB1	intronic	.	.
BRA	2:28821695	rs7557449	3.1186	-1.31717	-0.795116	PLB1	intronic	.	.
BRA	2:28833479	rs1534476	3.1186	-1.31717	-0.795116	PLB1	intronic	.	.
BRA	2:28836285	rs6750615	3.1186	-1.31717	-0.795116	PLB1	intronic	.	.
BRA	2:28838527	rs1534480	3.1186	-1.31717	-0.795116	PLB1	intronic	.	.
BRA	2:28840691	rs1534478	3.1186	-1.31717	-0.795116	PLB1	intronic	.	.
BRA	2:28842881	rs6718595	3.1186	-1.31717	-0.795116	PLB1	intronic	.	.
BRA	2:28846035	rs6547862	3.1186	-1.31717	-0.795116	PLB1	intronic	.	.
BRA	2:28852926	rs4530322	3.1186	-1.21522	-0.91818	PLB1	intronic	.	.
BRA	2:28854456	rs11896668	3.1186	-1.21522	-0.91818	PLB1	intronic	.	.
BRA	2:28854570	rs6713845	3.1186	-1.21522	-0.91818	PLB1	intronic	.	.
BRA	2:28854958	rs2199619	3.1186	-1.21522	-0.91818	PLB1	exonic	.	nonsynonymous_SNV
BRA	2:28856220	rs3752899	3.1186	-1.21522	-0.91818	PLB1	ncRNA_exonic	.	.
BRA	2:28861067	rs11127185	3.1186	-1.21522	-0.91818	PLB1	ncRNA_intronic	.	.
BRA	2:28861205	rs6738639	3.09624	-1.19345	-0.927357	PLB1	ncRNA_intronic	.	.
BRA	2:31454545	rs605832	3.06383	-0.850819	-1.31617	CAPN14	intronic	.	.
BRA	2:31454609	rs13425772	3.23158	-0.957104	-1.31617	CAPN14	intronic	.	.
BRA	2:31459744	rs1540926	3.20787	-1.04123	-1.19649	EHD3	intronic	.	.
BRA	2:31464829	rs647316	3.20787	-1.04123	-1.19649	EHD3	intronic	.	.
BRA	2:31465278	rs649509	3.20787	-1.04123	-1.19649	EHD3	intronic	.	.
BRA	2:31467079	rs2295471	3.20787	-1.04123	-1.19649	EHD3	intronic	.	.
BRA	2:31479234	rs671403	3.18433	-1.01923	-1.20504	EHD3	intronic	.	.
BRA	2:31482300	rs625132	3.18433	-1.12476	-1.07764	EHD3	intronic	.	.
BRA	2:31483890	rs13028669	3.18433	-1.12476	-1.07764	EHD3	intronic	.	.
BRA	2:31485125	rs659396	3.18433	-1.12476	-1.07764	EHD3	intronic	.	.
BRA	2:31488257	rs605588	3.18433	-1.12476	-1.07764	EHD3	intronic	.	.
BRA	2:31488554	rs617163	3.16095	-1.10255	-1.08658	EHD3	intronic	.	.
BRA	2:31489727	rs644926	3.16095	-1.10255	-1.08658	EHD3	UTR3	ENST00000541626:c.*659C>T\x3bENST00000322054:c.*157C>T	.
BRA	2:31491075	rs13377	3.16095	-1.10255	-1.08658	EHD3	UTR3	ENST00000541626:c.*2007A>G\x3bENST00000322054:c.*1505A>G	.
BRA	2:31491690	rs678829	3.20787	-1.14714	-1.06864	EHD3	UTR3	ENST00000322054:c.*2120T>C	.
BRA	2:31493985	rs7606498	3.32694	-1.20771	-1.08658	EHD3\x3bXDH	intergenic	dist\x3d1672\x3bdist\x3d19643	.
BRA	2:31495278	rs7593192	3.30314	-1.18528	-1.09546	EHD3\x3bXDH	intergenic	dist\x3d2965\x3bdist\x3d18350	.
BRA	2:31497047	rs646200	3.32694	-1.20771	-1.08658	EHD3\x3bXDH	intergenic	dist\x3d4734\x3bdist\x3d16581	.
BRA	2:31504688	rs6543624	3.30314	-1.29008	-0.968954	EHD3\x3bXDH	intergenic	dist\x3d12375\x3bdist\x3d8940	.
BRA	2:31504986	rs13391292	3.32694	-1.31288	-0.959633	EHD3\x3bXDH	intergenic	dist\x3d12673\x3bdist\x3d8642	.
BRA	2:31505021	rs11124256	3.32694	-1.31288	-0.959633	EHD3\x3bXDH	intergenic	dist\x3d12708\x3bdist\x3d8607	.
BRA	2:31509369	rs12988379	3.32694	-1.31288	-0.959633	EHD3\x3bXDH	intergenic	dist\x3d17056\x3bdist\x3d4259	.
BRA	2:31511022	rs11896460	3.32694	-1.31288	-0.959633	EHD3\x3bXDH	intergenic	dist\x3d18709\x3bdist\x3d2606	.
BRA	2:31512482	rs590009	3.32694	-1.31288	-0.959633	EHD3\x3bXDH	intergenic	dist\x3d20169\x3bdist\x3d1146	.
BRA	2:31512565	rs590116	3.18433	-1.2303	-0.950246	EHD3\x3bXDH	intergenic	dist\x3d20252\x3bdist\x3d1063	.
BRA	2:31513450	rs4619655	3.20787	-1.25305	-0.940792	EHD3\x3bXDH	upstream	dist\x3d178	.
BRA	2:31519001	rs10178210	3.18433	-1.33584	-0.822849	EHD3\x3bXDH	intergenic	dist\x3d4531\x3bdist\x3d38186	.
BRA	2:31519054	rs13422633	3.18433	-1.33584	-0.822849	EHD3\x3bXDH	intergenic	dist\x3d4584\x3bdist\x3d38133	.
BRA	2:31520023	rs961316	3.18433	-1.33584	-0.822849	EHD3\x3bXDH	intergenic	dist\x3d5553\x3bdist\x3d37164	.
BRA	2:31521236	rs17011242	3.30314	-1.39488	-0.842448	EHD3\x3bXDH	intergenic	dist\x3d6766\x3bdist\x3d35951	.
BRA	2:31521289	rs604127	3.30314	-1.39488	-0.842448	EHD3\x3bXDH	intergenic	dist\x3d6819\x3bdist\x3d35898	.
BRA	2:31523613	rs761927	3.30314	-1.39488	-0.842448	EHD3\x3bXDH	intergenic	dist\x3d9143\x3bdist\x3d33574	.
BRA	2:31523749	rs606089	3.32694	-1.41804	-0.832683	EHD3\x3bXDH	intergenic	dist\x3d9279\x3bdist\x3d33438	.
BRA	2:31524174	rs4276068	3.32694	-1.41804	-0.832683	EHD3\x3bXDH	intergenic	dist\x3d9704\x3bdist\x3d33013	.
BRA	2:31524264	rs10179712	3.37503	-1.46486	-0.812945	EHD3\x3bXDH	intergenic	dist\x3d9794\x3bdist\x3d32923	.
BRA	2:31527853	rs10865088	3.3509	-1.54691	-0.695452	EHD3\x3bXDH	intergenic	dist\x3d13383\x3bdist\x3d29334	.
BRA	2:31537515	rs207407	3.5422	-1.67668	-0.685098	EHD3\x3bXDH	intergenic	dist\x3d23045\x3bdist\x3d19672	.
BRA	2:31537931	rs1560268	3.5422	-1.67668	-0.685098	EHD3\x3bXDH	intergenic	dist\x3d23461\x3bdist\x3d19256	.
BRA	2:31538823	rs207412	3.5422	-1.67668	-0.685098	EHD3\x3bXDH	intergenic	dist\x3d24353\x3bdist\x3d18364	.
BRA	2:31540926	rs207417	3.56709	-1.59481	-0.802971	EHD3\x3bXDH	intergenic	dist\x3d26456\x3bdist\x3d16261	.
BRA	2:31542918	rs207419	3.56709	-1.59481	-0.802971	EHD3\x3bXDH	intergenic	dist\x3d28448\x3bdist\x3d14269	.
BRA	2:31543124	rs10153659	3.5422	-1.57077	-0.812945	EHD3\x3bXDH	intergenic	dist\x3d28654\x3bdist\x3d14063	.
BRA	2:31547084	rs207423	3.5422	-1.57077	-0.812945	EHD3\x3bXDH	intergenic	dist\x3d32614\x3bdist\x3d10103	.
BRA	2:31547773	rs13392979	3.59217	-1.40569	-1.05044	EHD3\x3bXDH	intergenic	dist\x3d33303\x3bdist\x3d9414	.
BRA	2:31549662	rs207425	3.59217	-1.40569	-1.05044	EHD3\x3bXDH	intergenic	dist\x3d35192\x3bdist\x3d7525	.
BRA	2:31549757	rs6756897	3.61742	-1.42931	-1.04124	EHD3\x3bXDH	intergenic	dist\x3d35287\x3bdist\x3d7430	.
BRA	2:31549887	rs6742051	3.61742	-1.42931	-1.04124	EHD3\x3bXDH	intergenic	dist\x3d35417\x3bdist\x3d7300	.
BRA	2:31549959	rs207426	3.61742	-1.53635	-0.912027	EHD3\x3bXDH	intergenic	dist\x3d35489\x3bdist\x3d7228	.
BRA	2:31550180	rs12478111	3.61742	-1.53635	-0.912027	EHD3\x3bXDH	intergenic	dist\x3d35710\x3bdist\x3d7007	.
BRA	2:31552034	rs10164462	3.59217	-1.29903	-1.1792	EHD3\x3bXDH	intergenic	dist\x3d37564\x3bdist\x3d5153	.
BRA	2:31552902	rs932559	3.59217	-1.29903	-1.1792	EHD3\x3bXDH	intergenic	dist\x3d38432\x3bdist\x3d4285	.
BRA	2:31553394	rs207431	3.59217	-1.29903	-1.1792	EHD3\x3bXDH	intergenic	dist\x3d38924\x3bdist\x3d3793	.
BRA	2:31553987	rs207432	3.59217	-1.29903	-1.1792	EHD3\x3bXDH	intergenic	dist\x3d39517\x3bdist\x3d3200	.
BRA	2:31556986	rs6543626	3.44847	-1.21522	-1.17046	XDH	downstream	dist\x3d201	.
BRA	2:31557308	rs1054889	3.44847	-1.21522	-1.17046	XDH	UTR3	ENST00000379416:c.*1516T>C	.
BRA	2:31557347	rs6710015	3.44847	-1.21522	-1.17046	XDH	UTR3	ENST00000379416:c.*1477A>G	.
BRA	2:31558306	rs1042039	3.30374	-1.13082	-1.16166	XDH	UTR3	ENST00000379416:c.*518G>A	.
BRA	2:31562412	rs207440	3.30374	-1.23824	-1.03198	XDH	exonic	.	synonymous_SNV
BRA	2:31563797	rs207444	3.32813	-1.26143	-1.02265	XDH	intronic	.	.
BRA	2:31567929	rs207455	3.35271	-1.17658	-1.14387	XDH	intronic	.	.
BRA	2:31568726	rs9308919	3.37746	-1.09111	-1.26597	XDH	intronic	.	.
BRA	2:31570689	rs4952085	3.37746	-1.09111	-1.26597	XDH	intronic	.	.
BRA	2:31571786	rs1884725	3.37746	-1.09111	-1.26597	XDH	exonic	.	synonymous_SNV
BRA	2:31584035	rs992137	3.35271	-1.06838	-1.27449	XDH	intronic	.	.
BRA	2:31584321	rs992138	3.35271	-1.06838	-1.27449	XDH	intronic	.	.
BRA	2:31585435	rs7574484	3.35271	-1.06838	-1.27449	XDH	intronic	.	.
BRA	2:31587235	rs1018505	3.35271	-1.06838	-1.27449	XDH	intronic	.	.
BRA	2:31588561	rs1429376	3.35271	-1.06838	-1.27449	XDH	intronic	.	.
BRA	2:31588577	rs17011356	3.32813	-1.0458	-1.28294	XDH	intronic	.	.
BRA	2:31588664	rs12621192	3.32813	-1.0458	-1.28294	XDH	intronic	.	.
BRA	2:31589414	rs743163	3.32813	-1.0458	-1.28294	XDH	intronic	.	.
BRA	2:31589654	rs13387204	3.32813	-1.0458	-1.28294	XDH	intronic	.	.
BRA	2:31589847	rs2295475	3.32813	-1.0458	-1.28294	XDH	exonic	.	synonymous_SNV
BRA	2:31590098	rs17011359	3.32813	-1.0458	-1.28294	XDH	intronic	.	.
BRA	2:31590156	rs732436	3.32813	-1.0458	-1.28294	XDH	intronic	.	.
BRA	2:31590329	rs732437	3.32813	-1.0458	-1.28294	XDH	intronic	.	.
BRA	2:31590545	rs2281548	3.32813	-1.0458	-1.28294	XDH	intronic	.	.
BRA	2:31590697	rs17011365	3.32813	-1.0458	-1.28294	XDH	intronic	.	.
BRA	2:31590759	rs2281550	3.32813	-1.0458	-1.28294	XDH	intronic	.	.
BRA	2:31590917	rs17011368	3.32813	-1.0458	-1.28294	XDH	exonic	.	nonsynonymous_SNV
BRA	2:31592323	rs2043013	3.32813	-1.0458	-1.28294	XDH	intronic	.	.
BRA	2:31592403	rs1366817	3.32813	-1.0458	-1.28294	XDH	intronic	.	.
BRA	2:31598823	rs2281547	3.30374	-1.02339	-1.29134	XDH	intronic	.	.
BRA	2:31603134	rs2163059	3.27951	-1.10818	-1.17046	XDH	intronic	.	.
BRA	2:31605411	rs6720163	3.27951	-1.10818	-1.17046	XDH	intronic	.	.
BRA	2:31605615	rs1864280	3.27951	-1.10818	-1.17046	XDH	intronic	.	.
BRA	2:31606670	rs4407290	3.42381	-1.19237	-1.1792	XDH	exonic	.	synonymous_SNV
BRA	2:31608435	rs17011403	3.39934	-1.27596	-1.05957	XDH	intronic	.	.
BRA	2:31608855	rs561525	3.39934	-1.27596	-1.05957	XDH	intronic	.	.
BRA	2:31611029	rs2073316	3.37503	-1.35896	-0.940792	XDH	intronic	.	.
BRA	2:31611367	rs206847	3.51748	-1.54691	-0.822849	XDH	intronic	.	.
BRA	2:31613249	rs206849	3.51748	-1.54691	-0.822849	XDH	intronic	.	.
BRA	2:31614225	rs13431382	3.51748	-1.54691	-0.822849	XDH	intronic	.	.
BRA	2:31614900	rs11904439	3.51748	-1.54691	-0.822849	XDH	intronic	.	.
BRA	2:31619101	rs206857	3.5422	-1.46486	-0.940792	XDH	intronic	.	.
BRA	2:31619430	rs11885410	3.5422	-1.46486	-0.940792	XDH	intronic	.	.
BRA	2:31621598	rs10175754	3.56709	-1.38224	-1.05957	XDH	intronic	.	.
BRA	2:31622804	rs206860	3.56709	-1.38224	-1.05957	XDH	intronic	.	.
BRA	2:31623810	rs6714794	3.56709	-1.38224	-1.05957	XDH	intronic	.	.
BRA	2:31624836	rs494852	3.59217	-1.40569	-1.05044	XDH	intronic	.	.
BRA	2:31625610	rs513311	3.59217	-1.40569	-1.05044	XDH	intronic	.	.
BRA	2:31626636	rs206798	3.59217	-1.40569	-1.05044	XDH	intronic	.	.
BRA	2:31628705	rs1366814	3.59217	-1.40569	-1.05044	XDH	intronic	.	.
BRA	2:31630382	rs3769616	3.59217	-1.40569	-1.05044	XDH	intronic	.	.
BRA	2:31630846	rs206804	3.59217	-1.40569	-1.05044	XDH	intronic	.	.
BRA	2:31630867	rs206805	3.59217	-1.40569	-1.05044	XDH	intronic	.	.
BRA	2:31635139	rs11678319	3.59217	-1.40569	-1.05044	XDH	intronic	.	.
BRA	2:31636915	rs206811	3.56709	-1.38224	-1.05957	XDH	intronic	.	.
BRA	2:31637363	rs2273452	3.59217	-1.40569	-1.05044	XDH	intronic	.	.
BRA	2:31640455	rs7575607	3.59217	-1.40569	-1.05044	Mir_584\x3bSRD5A2	intergenic	dist\x3d2874\x3bdist\x3d107095	.
BRA	2:31644983	rs206816	3.61742	-1.32227	-1.17046	Mir_584\x3bSRD5A2	intergenic	dist\x3d7402\x3bdist\x3d102567	.
BRA	2:31646126	rs206818	3.61742	-1.32227	-1.17046	Mir_584\x3bSRD5A2	intergenic	dist\x3d8545\x3bdist\x3d101424	.
BRA	2:31656380	rs7595578	3.64285	-1.34567	-1.16166	Mir_584\x3bSRD5A2	intergenic	dist\x3d18799\x3bdist\x3d91170	.
BRA	2:31671769	rs7579660	3.64285	-1.34567	-1.16166	Mir_584\x3bSRD5A2	intergenic	dist\x3d34188\x3bdist\x3d75781	.
BRA	2:31683940	rs206826	3.64285	-1.34567	-1.16166	Mir_584\x3bSRD5A2	intergenic	dist\x3d46359\x3bdist\x3d63610	.
BRA	2:31686309	rs206827	3.64285	-1.34567	-1.16166	Mir_584\x3bSRD5A2	intergenic	dist\x3d48728\x3bdist\x3d61241	.
BRA	2:31693451	rs761925	3.64285	-1.34567	-1.16166	Mir_584\x3bSRD5A2	intergenic	dist\x3d55870\x3bdist\x3d54099	.
BRA	2:31700798	rs11888215	3.64285	-1.34567	-1.16166	Mir_584\x3bSRD5A2	intergenic	dist\x3d63217\x3bdist\x3d46752	.
BRA	2:31709417	rs206834	3.61742	-1.42931	-1.04124	Mir_584\x3bSRD5A2	intergenic	dist\x3d71836\x3bdist\x3d38133	.
BRA	2:31729141	rs541263	3.61742	-1.42931	-1.04124	Mir_584\x3bSRD5A2	intergenic	dist\x3d91560\x3bdist\x3d18409	.
BRA	2:31738219	rs2365778	3.66847	-1.47706	-1.02265	Mir_584\x3bSRD5A2	intergenic	dist\x3d100638\x3bdist\x3d9331	.
BRA	2:31742467	rs2224310	3.64285	-1.56052	-0.902301	Mir_584\x3bSRD5A2	intergenic	dist\x3d104886\x3bdist\x3d5083	.
BRA	2:31748207	rs1884722	3.64285	-1.56052	-0.902301	Mir_584\x3bSRD5A2	ncRNA_exonic	.	.
BRA	2:31749714	rs1042578	3.66847	-1.58487	-0.892505	SRD5A2	ncRNA_exonic	.	.
BRA	2:31749910	rs28383087	3.66847	-1.58487	-0.892505	SRD5A2	ncRNA_exonic	.	.
BRA	2:31749993	rs28383086	3.66847	-1.58487	-0.892505	SRD5A2	ncRNA_exonic	.	.
BRA	2:31750417	rs9332975	3.66847	-1.58487	-0.892505	SRD5A2	ncRNA_exonic	.	.
BRA	2:31755485	rs17011453	3.66847	-1.58487	-0.892505	SRD5A2	ncRNA_intronic	.	.
BRA	2:31757024	rs2281546	3.66847	-1.58487	-0.892505	SRD5A2	ncRNA_intronic	.	.
BRA	2:31763558	rs12470143	3.66847	-1.58487	-0.892505	SRD5A2	ncRNA_intronic	.	.
BRA	2:31765556	rs4952220	3.66847	-1.58487	-0.892505	SRD5A2	ncRNA_intronic	.	.
BRA	2:31773795	rs11690596	3.66847	-1.58487	-0.892505	SRD5A2	ncRNA_intronic	.	.
BRA	2:31782280	rs2268796	3.66847	-1.58487	-0.892505	SRD5A2	ncRNA_intronic	.	.
BRA	2:31782791	rs12467911	3.66847	-1.58487	-0.892505	SRD5A2	ncRNA_intronic	.	.
BRA	2:31786637	rs2300697	3.66847	-1.58487	-0.892505	SRD5A2	ncRNA_intronic	.	.
BRA	2:31791793	rs7594951	3.66847	-1.58487	-0.892505	SRD5A2	ncRNA_intronic	.	.
BRA	2:31803403	rs2754530	3.66847	-1.58487	-0.892505	SRD5A2	ncRNA_intronic	.	.
BRA	2:31805675	rs522638	3.66847	-1.58487	-0.892505	SRD5A2	ncRNA_intronic	.	.
BRA	2:31807940	rs806645	3.66847	-1.58487	-0.892505	SRD5A2\x3bMEMO1	intergenic	dist\x3d1804\x3bdist\x3d68510	.
BRA	2:31808300	rs3754838	3.83864	-1.69268	-0.892505	SRD5A2\x3bMEMO1	intergenic	dist\x3d2164\x3bdist\x3d68150	.
BRA	2:31811870	rs612224	3.83864	-1.69268	-0.892505	SRD5A2\x3bMEMO1	intergenic	dist\x3d5734\x3bdist\x3d64580	.
BRA	2:31834078	rs623419	3.83864	-1.69268	-0.892505	SRD5A2\x3bMEMO1	intergenic	dist\x3d27942\x3bdist\x3d42372	.
BRA	2:31871583	rs682895	3.83864	-1.69268	-0.892505	SRD5A2\x3bMEMO1	intergenic	dist\x3d65447\x3bdist\x3d4867	.
BRA	2:31873476	rs553464	3.98197	-1.77538	-0.902301	SRD5A2\x3bMEMO1	intergenic	dist\x3d67340\x3bdist\x3d2974	.
BRA	2:31891571	rs13027103	3.98197	-1.77538	-0.902301	SRD5A2\x3bMEMO1	intergenic	dist\x3d14640\x3bdist\x3d127321	.
BRA	2:31910200	rs17011562	3.98197	-1.77538	-0.902301	SRD5A2\x3bMEMO1	intergenic	dist\x3d33269\x3bdist\x3d108692	.
BRA	2:31912164	rs806584	3.98197	-1.77538	-0.902301	SRD5A2\x3bMEMO1	intergenic	dist\x3d35233\x3bdist\x3d106728	.
BRA	2:31924107	rs1090823	3.98197	-1.77538	-0.902301	SRD5A2\x3bMEMO1	intergenic	dist\x3d47176\x3bdist\x3d94785	.
BRA	2:31933642	rs806591	3.98197	-1.77538	-0.902301	SRD5A2\x3bMEMO1	intergenic	dist\x3d56711\x3bdist\x3d85250	.
BRA	2:31933889	rs806592	3.98197	-1.77538	-0.902301	SRD5A2\x3bMEMO1	intergenic	dist\x3d56958\x3bdist\x3d85003	.
BRA	2:31933896	rs6543636	3.98197	-1.77538	-0.902301	SRD5A2\x3bMEMO1	intergenic	dist\x3d56965\x3bdist\x3d84996	.
BRA	2:31954819	rs1090829	3.98197	-1.77538	-0.902301	SRD5A2\x3bMEMO1	intergenic	dist\x3d77888\x3bdist\x3d64073	.
BRA	2:31973127	rs11695295	3.98197	-1.77538	-0.902301	SRD5A2\x3bMEMO1	intergenic	dist\x3d96196\x3bdist\x3d45765	.
BRA	2:31984410	rs13001265	3.98197	-1.77538	-0.902301	SRD5A2\x3bMEMO1	intergenic	dist\x3d107479\x3bdist\x3d34482	.
BRA	2:31986063	rs223631	3.98197	-1.77538	-0.902301	SRD5A2\x3bMEMO1	intergenic	dist\x3d109132\x3bdist\x3d32829	.
BRA	2:32014315	rs223657	3.98197	-1.77538	-0.902301	SRD5A2\x3bMEMO1	intergenic	dist\x3d137384\x3bdist\x3d4577	.
BRA	2:32018734	rs4952242	3.98197	-1.77538	-0.902301	SRD5A2\x3bMEMO1	downstream	dist\x3d158	.
BRA	2:32019146	rs223664	3.98197	-1.77538	-0.902301	SRD5A2\x3bMEMO1	ncRNA_intronic	.	.
BRA	2:32020049	rs6735704	3.98197	-1.77538	-0.902301	SRD5A2\x3bMEMO1	ncRNA_intronic	.	.
BRA	2:32057759	rs160804	3.98197	-1.77538	-0.902301	SRD5A2\x3bMEMO1	intergenic	dist\x3d8873\x3bdist\x3d20286	.
BRA	2:32071502	rs6739055	4.12428	-1.85748	-0.912027	SRD5A2\x3bMEMO1	intergenic	dist\x3d22616\x3bdist\x3d6543	.
BRA	2:32103689	rs4952203	4.12428	-1.85748	-0.912027	MEMO1	intronic	.	.
BRA	2:32109532	rs17011667	4.12428	-1.85748	-0.912027	MEMO1	intronic	.	.
BRA	2:32112652	rs7591270	4.12428	-1.85748	-0.912027	MEMO1	intronic	.	.
BRA	2:32128601	rs3769611	4.12428	-1.85748	-0.912027	MEMO1	intronic	.	.
BRA	2:32145414	rs10153837	4.12428	-1.85748	-0.912027	MEMO1	intronic	.	.
BRA	2:32148619	rs17011697	4.12428	-1.85748	-0.912027	MEMO1	UTR3	ENST00000407893:c.*94C>A	.
BRA	2:32183611	rs7559329	4.12428	-1.85748	-0.912027	MEMO1	intronic	.	.
BRA	2:32183767	rs10439444	4.12428	-1.85748	-0.912027	MEMO1	intronic	.	.
BRA	2:32206029	rs3754835	4.12428	-1.85748	-0.912027	MEMO1	intronic	.	.
BRA	2:32212935	rs2064813	4.12428	-1.85748	-0.912027	MEMO1	intronic	.	.
BRA	2:32223456	rs6734180	4.12428	-1.85748	-0.912027	MEMO1	intronic	.	.
BRA	2:32237289	rs17011740	4.12428	-1.85748	-0.912027	MEMO1\x3bDPY30	upstream	dist\x3d841	.
BRA	2:32240176	rs17011742	4.12428	-1.85748	-0.912027	MEMO1\x3bDPY30	intergenic	dist\x3d1739\x3bdist\x3d8785	.
BRA	2:32241769	rs13034933	4.12428	-1.85748	-0.912027	MEMO1\x3bDPY30	intergenic	dist\x3d3332\x3bdist\x3d7192	.
BRA	2:32247942	rs6752375	4.12428	-1.85748	-0.912027	MEMO1\x3bDPY30	intergenic	dist\x3d9505\x3bdist\x3d1019	.
BRA	2:32265125	rs12991444	4.15153	-1.88281	-0.902301	DPY30	upstream	dist\x3d244	.
BRA	2:32278782	rs7577696	4.15153	-1.88281	-0.902301	DPY30\x3bSPAST	intergenic	dist\x3d13901\x3bdist\x3d9898	.
BRA	2:32280699	rs2365555	4.15153	-1.88281	-0.902301	DPY30\x3bSPAST	intergenic	dist\x3d15818\x3bdist\x3d7981	.
BRA	2:32284457	rs552555	4.15153	-1.88281	-0.902301	DPY30\x3bSPAST	intergenic	dist\x3d19576\x3bdist\x3d4223	.
BRA	2:32296099	rs10084410	4.15153	-1.88281	-0.902301	SPAST	intronic	.	.
BRA	2:32301631	rs467523	4.15153	-1.88281	-0.902301	SPAST	intronic	.	.
BRA	2:32322495	rs3769604	4.15153	-1.88281	-0.902301	SPAST	intronic	.	.
BRA	2:32337391	rs7581340	4.15153	-1.88281	-0.902301	SPAST	intronic	.	.
BRA	2:32358864	rs13428933	4.15153	-1.88281	-0.902301	SPAST	intronic	.	.
BRA	2:32363171	rs12614686	4.15153	-1.88281	-0.902301	SPAST	intronic	.	.
BRA	2:32381829	rs3769602	4.15153	-1.88281	-0.902301	SPAST	UTR3	ENST00000345662:c.*2264G>A\x3bENST00000315285:c.*2264G>A	.
BRA	2:32386659	rs10208246	4.15153	-1.88281	-0.902301	SPAST\x3bSLC30A6	intergenic	dist\x3d3953\x3bdist\x3d3456	.
BRA	2:32389646	rs34197800	4.15153	-1.88281	-0.902301	SPAST\x3bSLC30A6	downstream	dist\x3d469	.
BRA	2:32391231	rs13013695	4.15153	-1.88281	-0.902301	SLC30A6	intronic	.	.
BRA	2:32395315	rs7581432	4.15153	-1.88281	-0.902301	SLC30A6	intronic	.	.
BRA	2:32417022	rs212750	4.15153	-1.88281	-0.902301	SLC30A6	intronic	.	.
BRA	2:32437338	rs212689	4.15153	-1.88281	-0.902301	SLC30A6	intronic	.	.
BRA	2:32444054	rs212701	4.15153	-1.88281	-0.902301	SLC30A6	intronic	.	.
BRA	2:32447718	rs177083	4.15153	-1.88281	-0.902301	SLC30A6	UTR3	ENST00000282587:c.*1936T>C\x3bENST00000406369:c.*1936T>C	.
BRA	2:32449261	rs6757121	4.15153	-1.88281	-0.902301	NLRC4\x3bSLC30A6	UTR3	ENST00000282587:c.*3479C>T	.
BRA	2:32450348	rs212704	4.15153	-1.88281	-0.902301	NLRC4	intronic	.	.
BRA	2:32473126	rs212736	4.15153	-1.88281	-0.902301	NLRC4	intronic	.	.
BRA	2:32475109	rs455060	4.12428	-1.96453	-0.78281	NLRC4	exonic	.	synonymous_SNV
BRA	2:32476992	rs410469	4.12428	-1.96453	-0.78281	NLRC4	intronic	.	.
BRA	2:32478629	rs7562653	4.12428	-1.96453	-0.78281	NLRC4	intronic	.	.
BRA	2:32495395	rs438408	4.12428	-1.96453	-0.78281	NLRC4\x3bYIPF4	intergenic	dist\x3d4472\x3bdist\x3d7584	.
BRA	2:32495471	rs409188	4.26558	-2.04567	-0.792927	NLRC4\x3bYIPF4	intergenic	dist\x3d4548\x3bdist\x3d7508	.
BRA	2:32502495	rs387780	4.43393	-2.15233	-0.792927	YIPF4	upstream	dist\x3d484	.
BRA	2:32502566	rs396146	4.43393	-2.15233	-0.792927	YIPF4	upstream	dist\x3d413	.
BRA	2:32503526	rs398290	4.43393	-2.15233	-0.792927	YIPF4	intronic	.	.
BRA	2:32509330	rs4952258	4.43393	-2.15233	-0.792927	YIPF4	intronic	.	.
BRA	2:32510072	rs390480	4.43393	-2.15233	-0.792927	YIPF4	intronic	.	.
BRA	2:32531681	rs6741519	4.32109	-1.99023	-0.902301	YIPF4	UTR3	ENST00000238831:c.*986T>C	.
BRA	2:32535568	rs385760	4.32109	-1.99023	-0.902301	YIPF4\x3bBIRC6	UTR3	ENST00000238831:c.*4873A>G	.
BRA	2:32541438	rs1046602	4.32109	-1.99023	-0.902301	YIPF4\x3bBIRC6	UTR3	ENST00000238831:c.*10743A>G	.
BRA	2:32545880	rs2038537	4.32109	-1.99023	-0.902301	YIPF4\x3bBIRC6	upstream	dist\x3d827	.
BRA	2:32550485	rs6718214	4.32109	-1.99023	-0.902301	YIPF4\x3bBIRC6	intergenic	dist\x3d2414\x3bdist\x3d31611	.
BRA	2:32579759	rs12612824	4.32109	-1.99023	-0.902301	YIPF4\x3bBIRC6	intergenic	dist\x3d31688\x3bdist\x3d2337	.
BRA	2:32597985	rs6737916	4.32109	-1.99023	-0.902301	BIRC6	intronic	.	.
BRA	2:32611512	rs4952211	4.32109	-1.99023	-0.902301	BIRC6	intronic	.	.
BRA	2:32612647	rs12623897	4.32109	-1.99023	-0.902301	BIRC6	intronic	.	.
BRA	2:32621143	rs17011943	4.32109	-1.99023	-0.902301	BIRC6	intronic	.	.
BRA	2:32633569	rs176400	4.32109	-1.99023	-0.902301	BIRC6	intronic	.	.
BRA	2:32654636	rs12712328	4.32109	-1.99023	-0.902301	BIRC6	intronic	.	.
BRA	2:32661543	rs12992095	4.32109	-1.99023	-0.902301	BIRC6	intronic	.	.
BRA	2:32665509	rs6747906	4.32109	-1.99023	-0.902301	BIRC6	intronic	.	.
BRA	2:32667562	rs2276592	4.32109	-1.99023	-0.902301	BIRC6	intronic	.	.
BRA	2:32679732	rs3769598	4.32109	-1.99023	-0.902301	BIRC6	intronic	.	.
BRA	2:32691438	rs4952213	4.32109	-1.99023	-0.902301	BIRC6	intronic	.	.
BRA	2:32705085	rs6543657	4.32109	-1.99023	-0.902301	BIRC6	intronic	.	.
BRA	2:32735881	rs3731579	4.46219	-2.07157	-0.912027	BIRC6	intronic	.	.
BRA	2:32751182	rs11683905	4.46219	-2.07157	-0.912027	BIRC6	intronic	.	.
BRA	2:32751688	rs12466713	4.46219	-2.07157	-0.912027	BIRC6	intronic	.	.
BRA	2:32758353	rs2710628	4.43393	-2.15233	-0.792927	BIRC6	intronic	.	.
BRA	2:32767096	rs11124283	4.43393	-2.15233	-0.792927	BIRC6	intronic	.	.
BRA	2:32775984	rs2243844	4.43393	-2.15233	-0.792927	BIRC6	intronic	.	.
BRA	2:32806385	rs6721331	4.43393	-2.15233	-0.792927	BIRC6	intronic	.	.
BRA	2:32808804	rs2710634	4.43393	-2.15233	-0.792927	BIRC6	intronic	.	.
BRA	2:32822957	rs2710625	4.43393	-2.15233	-0.792927	BIRC6	exonic	.	synonymous_SNV
BRA	2:32849207	rs6723226	4.43393	-2.15233	-0.792927	BIRC6\x3bTTC27	intergenic	dist\x3d5241\x3bdist\x3d3892	.
BRA	2:32861950	rs2568465	4.51932	-2.33956	-0.632212	TTC27	intronic	.	.
BRA	2:32868255	rs2710624	4.46219	-2.49974	-0.39516	TTC27	intronic	.	.
BRA	2:32879162	rs6751836	4.46219	-2.49974	-0.39516	TTC27	intronic	.	.
BRA	2:32881819	rs17012046	4.43393	-2.47232	-0.406656	TTC27	intronic	.	.
BRA	2:32897055	rs2295728	4.43393	-2.47232	-0.406656	TTC27	intronic	.	.
BRA	2:32897147	rs2295730	4.43393	-2.47232	-0.406656	TTC27	intronic	.	.
BRA	2:32900330	rs7594173	4.43393	-2.47232	-0.406656	TTC27	intronic	.	.
BRA	2:32903053	rs12994364	4.43393	-2.47232	-0.406656	TTC27	intronic	.	.
BRA	2:32904596	rs7563448	4.43393	-2.47232	-0.406656	TTC27	intronic	.	.
BRA	2:32918112	rs4952283	4.40587	-2.44508	-0.418071	TTC27	intronic	.	.
BRA	2:32918720	rs3769589	4.43393	-2.47232	-0.406656	TTC27	intronic	.	.
BRA	2:32922558	rs958243	4.43393	-2.47232	-0.406656	TTC27	intronic	.	.
BRA	2:32924202	rs17012106	4.43393	-2.47232	-0.406656	TTC27	intronic	.	.
BRA	2:32926031	rs12612455	4.43393	-2.47232	-0.406656	TTC27	intronic	.	.
BRA	2:32927576	rs11893716	4.43393	-2.47232	-0.406656	TTC27	intronic	.	.
BRA	2:32927863	rs2273659	4.46219	-2.49974	-0.39516	TTC27	intronic	.	.
BRA	2:32928119	rs7586406	4.46219	-2.49974	-0.39516	TTC27	intronic	.	.
BRA	2:32929116	rs4952267	4.51932	-2.33956	-0.632212	TTC27	intronic	.	.
BRA	2:32933095	rs6743661	4.51932	-2.33956	-0.632212	TTC27	intronic	.	.
BRA	2:32942791	rs12712329	4.51932	-2.33956	-0.632212	TTC27	intronic	.	.
BRA	2:32948356	rs2052998	4.51932	-2.33956	-0.632212	TTC27	intronic	.	.
BRA	2:32958187	rs1028600	4.49065	-2.41994	-0.513261	TTC27	intronic	.	.
BRA	2:32960091	rs762027	4.49065	-2.41994	-0.513261	TTC27	intronic	.	.
BRA	2:32968121	rs3769583	4.49065	-2.41994	-0.513261	TTC27	intronic	.	.
BRA	2:32969116	rs3769581	4.49065	-2.41994	-0.513261	TTC27	intronic	.	.
BRA	2:32976087	rs3769579	4.49065	-2.41994	-0.513261	TTC27	intronic	.	.
BRA	2:32977741	rs2116588	4.49065	-2.41994	-0.513261	TTC27	intronic	.	.
BRA	2:32981379	rs7606648	4.49065	-2.41994	-0.513261	TTC27	intronic	.	.
BRA	2:32983480	rs2273664	4.49065	-2.41994	-0.513261	TTC27	exonic	.	nonsynonymous_SNV
BRA	2:32985666	rs13008476	4.49065	-2.41994	-0.513261	TTC27	intronic	.	.
BRA	2:32986777	rs4952291	4.49065	-2.41994	-0.513261	TTC27	intronic	.	.
BRA	2:32988331	rs17012217	4.49065	-2.41994	-0.513261	TTC27	intronic	.	.
BRA	2:32995556	rs6724076	4.49065	-2.41994	-0.513261	TTC27	intronic	.	.
BRA	2:32998606	rs2116585	4.63114	-2.49974	-0.524377	TTC27	intronic	.	.
BRA	2:33005238	rs6729463	4.63114	-2.49974	-0.524377	TTC27	intronic	.	.
BRA	2:33009932	rs10490456	4.63114	-2.49974	-0.524377	TTC27	intronic	.	.
BRA	2:33013756	rs220655	4.68949	-2.33956	-0.762358	TTC27	intronic	.	.
BRA	2:33013822	rs3769570	4.68949	-2.33956	-0.762358	TTC27	intronic	.	.
BRA	2:33030709	rs17012300	4.68949	-2.33956	-0.762358	TTC27	intronic	.	.
BRA	2:33031358	rs9308929	4.68949	-2.33956	-0.762358	TTC27	intronic	.	.
BRA	2:33034057	rs3769567	4.68949	-2.33956	-0.762358	TTC27	intronic	.	.
BRA	2:33037159	rs927087	4.68949	-2.33956	-0.762358	TTC27	intronic	.	.
BRA	2:33039690	rs1037626	4.68949	-2.33956	-0.762358	TTC27	intronic	.	.
BRA	2:33051529	rs4952302	4.68949	-2.33956	-0.762358	TTC27\x3bLINC00486	ncRNA_intronic	.	.
BRA	2:33052763	rs7570685	4.66021	-2.31251	-0.772621	TTC27\x3bLINC00486	ncRNA_intronic	.	.
BRA	2:33057541	rs4952272	4.66021	-2.31251	-0.772621	TTC27\x3bLINC00486	ncRNA_intronic	.	.
BRA	2:33062281	rs6543678	4.63114	-2.28566	-0.78281	TTC27\x3bLINC00486	ncRNA_intronic	.	.
BRA	2:33062481	rs6543679	4.63114	-2.28566	-0.78281	TTC27\x3bLINC00486	ncRNA_intronic	.	.
BRA	2:33080659	rs17012350	4.60228	-2.25899	-0.792927	TTC27\x3bLINC00486	ncRNA_intronic	.	.
BRA	2:33080673	rs1455974	4.43393	-2.25899	-0.66417	TTC27\x3bLINC00486	ncRNA_intronic	.	.
BRA	2:33088544	rs6759807	4.43393	-2.25899	-0.66417	TTC27\x3bLINC00486	ncRNA_intronic	.	.
BRA	2:33088870	rs6760225	4.43393	-2.25899	-0.66417	TTC27\x3bLINC00486	ncRNA_intronic	.	.
BRA	2:33090667	rs6710845	4.43393	-2.25899	-0.66417	TTC27\x3bLINC00486	ncRNA_intronic	.	.
BRA	2:33099380	rs10202440	4.43393	-2.25899	-0.66417	TTC27\x3bLINC00486	ncRNA_intronic	.	.
BRA	2:33102494	rs35930275	4.43393	-2.25899	-0.66417	TTC27\x3bLINC00486	ncRNA_intronic	.	.
BRA	2:33108465	rs4952315	4.46219	-2.17861	-0.78281	LINC00486	ncRNA_intronic	.	.
BRA	2:33114118	rs4952316	4.46219	-2.17861	-0.78281	LINC00486	ncRNA_intronic	.	.
BRA	2:33119383	rs13033107	4.49065	-2.20509	-0.772621	LINC00486	ncRNA_intronic	.	.
BRA	2:33121494	rs17012363	4.49065	-2.20509	-0.772621	LINC00486	ncRNA_intronic	.	.
BRA	2:33121504	rs6728021	4.63114	-2.28566	-0.78281	LINC00486	ncRNA_intronic	.	.
BRA	2:33122143	rs7607940	4.63114	-2.28566	-0.78281	LINC00486	ncRNA_intronic	.	.
BRA	2:33127080	rs6716986	4.51932	-2.23175	-0.762358	LINC00486	ncRNA_intronic	.	.
BRA	2:33138551	rs2219232	4.49065	-2.20509	-0.772621	LINC00486	ncRNA_intronic	.	.
BRA	2:33144085	rs7578053	4.32109	-2.09766	-0.772621	LINC00486	ncRNA_intronic	.	.
BRA	2:33148131	rs7606849	4.32109	-2.09766	-0.772621	LINC00486	ncRNA_intronic	.	.
BRA	2:33150932	rs897509	4.32109	-1.99023	-0.902301	LINC00486	ncRNA_exonic	.	.
BRA	2:33152042	rs979050	4.32109	-1.99023	-0.902301	LOC100271832\x3bLINC00486	upstream\x3bdownstream	dist\x3d152\x3bdist\x3d282	.
BRA	2:33160794	rs150707	4.49065	-2.09766	-0.902301	LOC100271832	intergenic	dist\x3d7322\x3bdist\x3d9612	.
BRA	2:33163650	rs12618959	4.49065	-2.09766	-0.902301	LOC100271832	intergenic	dist\x3d10178\x3bdist\x3d6756	.
BRA	2:33169809	rs150719	4.49065	-2.09766	-0.902301	LOC100271832	downstream	dist\x3d597	.
BRA	2:33173465	rs7594155	4.51932	-2.01612	-1.02265	LTBP1	intronic	.	.
BRA	2:33173552	rs6745339	4.51932	-2.01612	-1.02265	LTBP1	intronic	.	.
BRA	2:33179432	rs150656	4.37741	-2.0422	-0.882638	LTBP1	intronic	.	.
BRA	2:33181959	rs150660	4.37741	-2.0422	-0.882638	LTBP1	intronic	.	.
BRA	2:33183497	rs219435	4.37741	-2.0422	-0.882638	LTBP1	intronic	.	.
BRA	2:33183606	rs219436	4.37741	-2.0422	-0.882638	LTBP1	intronic	.	.
BRA	2:33185302	rs4952324	4.40587	-2.06847	-0.8727	LTBP1	intronic	.	.
BRA	2:33187557	rs17396246	4.40587	-2.06847	-0.8727	LTBP1	intronic	.	.
BRA	2:33187739	rs150689	4.40587	-2.06847	-0.8727	LTBP1	intronic	.	.
BRA	2:33189370	rs17012409	4.40587	-2.06847	-0.8727	LTBP1	intronic	.	.
BRA	2:33202098	rs107195	4.11811	-1.9028	-0.852606	LTBP1	intronic	.	.
BRA	2:33206458	rs6714901	4.09049	-1.98594	-0.731123	LTBP1	intronic	.	.
BRA	2:33215833	rs219152	4.06307	-1.95987	-0.74161	LTBP1	intronic	.	.
BRA	2:33216626	rs219154	4.03584	-1.934	-0.752022	LTBP1	intronic	.	.
BRA	2:33218037	rs219158	4.03584	-1.934	-0.752022	LTBP1	intronic	.	.
BRA	2:33219147	rs13417287	4.06307	-1.85128	-0.8727	LTBP1	intronic	.	.
BRA	2:33220291	rs743237	4.06307	-1.85128	-0.8727	LTBP1	intronic	.	.
BRA	2:33228292	rs219174	4.06307	-1.85128	-0.8727	LTBP1	intronic	.	.
BRA	2:33230086	rs219176	4.03584	-1.8258	-0.882638	LTBP1	intronic	.	.
BRA	2:33233715	rs4952279	4.03584	-1.8258	-0.882638	LTBP1	intronic	.	.
BRA	2:33233902	rs4952280	4.03584	-1.8258	-0.882638	LTBP1	intronic	.	.
BRA	2:33234117	rs219180	4.03584	-1.8258	-0.882638	LTBP1	intronic	.	.
BRA	2:33235028	rs436882	4.03584	-1.8258	-0.882638	LTBP1	intronic	.	.
BRA	2:33235324	rs219183	4.03584	-1.8258	-0.882638	LTBP1	intronic	.	.
BRA	2:33246491	rs219195	3.91846	-1.87695	-0.731123	LTBP1	intronic	.	.
BRA	2:33248325	rs2168064	3.91846	-1.87695	-0.731123	LTBP1	intronic	.	.
BRA	2:33249542	rs219205	3.91846	-1.87695	-0.731123	LTBP1	intronic	.	.
BRA	2:33250571	rs4952336	3.77281	-1.79341	-0.72056	LTBP1	intronic	.	.
BRA	2:33250843	rs219206	3.77281	-1.79341	-0.72056	LTBP1	intronic	.	.
BRA	2:33252278	rs219208	3.74644	-1.87695	-0.599557	LTBP1	intronic	.	.
BRA	2:33255437	rs3769554	3.74644	-1.87695	-0.599557	LTBP1	intronic	.	.
BRA	2:33260019	rs1028598	3.74644	-1.87695	-0.599557	LTBP1	intronic	.	.
BRA	2:33284382	rs6753484	3.74644	-1.87695	-0.599557	LTBP1	ncRNA_intronic	.	.
BRA	2:33289577	rs219082	3.86506	-1.934	-0.621406	LTBP1	intronic	.	.
BRA	2:33294232	rs397997	3.86506	-1.934	-0.621406	LTBP1	intronic	.	.
BRA	2:33295402	rs17324986	3.86506	-1.934	-0.621406	LTBP1	intronic	.	.
BRA	2:33295631	rs439416	3.98197	-1.99023	-0.642941	LTBP1	intronic	.	.
BRA	2:33296774	rs368858	3.98197	-1.99023	-0.642941	LTBP1	intronic	.	.
BRA	2:33297583	rs438695	3.98197	-1.99023	-0.642941	LTBP1	intronic	.	.
BRA	2:33297929	rs11896749	3.98197	-1.99023	-0.642941	LTBP1	intronic	.	.
BRA	2:33300735	rs402402	3.98197	-1.99023	-0.642941	LTBP1	intronic	.	.
BRA	2:33302342	rs377892	3.98197	-1.99023	-0.642941	LTBP1	intronic	.	.
BRA	2:33304365	rs496600	3.98197	-1.99023	-0.642941	LTBP1	intronic	.	.
BRA	2:33307784	rs219099	3.98197	-1.99023	-0.642941	LTBP1	intronic	.	.
BRA	2:33310894	rs219104	3.95533	-1.96453	-0.653593	LTBP1	intronic	.	.
BRA	2:33319539	rs13027016	3.95533	-1.96453	-0.653593	LTBP1	intronic	.	.
BRA	2:33320957	rs218209	3.95533	-1.96453	-0.653593	LTBP1	intronic	.	.
BRA	2:33322587	rs218211	3.95533	-1.96453	-0.653593	LTBP1	intronic	.	.
BRA	2:33324783	rs10195741	3.95533	-1.96453	-0.653593	LTBP1	intronic	.	.
BRA	2:33324978	rs218214	3.95533	-1.96453	-0.653593	LTBP1	intronic	.	.
BRA	2:33326484	rs17012565	4.07036	-2.01995	-0.674671	LTBP1	intronic	.	.
BRA	2:33329957	rs11124305	4.09722	-2.04567	-0.66417	LTBP1	intronic	.	.
BRA	2:33332938	rs10490450	4.12428	-1.85748	-0.912027	LTBP1	intronic	.	.
BRA	2:33334699	rs11904654	4.12428	-1.85748	-0.912027	LTBP1	intronic	.	.
BRA	2:33334879	rs218224	3.98197	-1.77538	-0.902301	LTBP1	intronic	.	.
BRA	2:33335818	rs17012574	3.95533	-1.75044	-0.912027	LTBP1	exonic	.	synonymous_SNV
BRA	2:33336309	rs11124307	3.98197	-1.66795	-1.03198	LTBP1	intronic	.	.
BRA	2:33338110	rs11124308	3.98197	-1.66795	-1.03198	LTBP1	intronic	.	.
BRA	2:33338736	rs17325551	3.98197	-1.66795	-1.03198	LTBP1	intronic	.	.
BRA	2:33339626	rs218186	3.98197	-1.66795	-1.03198	LTBP1	intronic	.	.
BRA	2:33341172	rs7583121	3.98197	-1.66795	-1.03198	LTBP1	intronic	.	.
BRA	2:33344570	rs218193	3.98197	-1.56052	-1.16166	LTBP1	intronic	.	.
BRA	2:33348581	rs218197	3.95533	-1.53635	-1.17046	LTBP1	intronic	.	.
BRA	2:33358079	rs897090	3.95533	-1.42931	-1.29968	LTBP1	intronic	.	.
BRA	2:33359457	rs12620839	3.95533	-1.42931	-1.29968	LTBP1	intronic	.	.
BRA	2:33360338	rs1545552	3.83864	-1.36924	-1.28294	LTBP1	intronic	.	.
BRA	2:33362643	rs6705263	3.69427	-1.28478	-1.27449	LTBP1	intronic	.	.
BRA	2:33369582	rs1902049	3.66847	-1.15361	-1.41309	LTBP1	intronic	.	.
BRA	2:33370516	rs17012602	3.64285	-1.13082	-1.42102	LTBP1	intronic	.	.
BRA	2:33383754	rs13417676	3.64285	-1.13082	-1.42102	LTBP1	intronic	.	.
BRA	2:33391901	rs1947444	3.64285	-1.13082	-1.42102	LTBP1	intronic	.	.
BRA	2:33392911	rs6728094	3.64285	-1.13082	-1.42102	LTBP1	intronic	.	.
BRA	2:33403294	rs17012645	3.61742	-1.10818	-1.42889	LTBP1	intronic	.	.
BRA	2:33405978	rs10201620	3.61742	-1.10818	-1.42889	LTBP1	intronic	.	.
BRA	2:33412077	rs1065324	3.61742	-1.10818	-1.42889	LTBP1	exonic	.	synonymous_SNV
BRA	2:33412535	rs6707962	3.61742	-1.10818	-1.42889	LTBP1	intronic	.	.
BRA	2:33413640	rs6712473	3.61742	-1.10818	-1.42889	LTBP1	intronic	.	.
BRA	2:33430110	rs10201412	3.61742	-1.10818	-1.42889	LTBP1	intronic	.	.
BRA	2:33447092	rs6706122	3.52349	-0.85197	-1.66633	LTBP1	intronic	.	.
BRA	2:33447202	rs2290448	3.54886	-0.873925	-1.65924	LTBP1	exonic	.	synonymous_SNV
BRA	2:33464066	rs10188688	3.32813	-0.614547	-1.80353	LTBP1	intronic	.	.
BRA	2:33470656	rs817535	3.18192	-0.419159	-1.92757	LTBP1	intronic	.	.
BRA	2:33474645	rs921705	3.18192	-0.419159	-1.92757	LTBP1	intronic	.	.
BRA	2:33474713	rs3769529	3.15796	-0.39892	-1.93367	LTBP1	intronic	.	.
BRA	2:33477964	rs3731575	3.15796	-0.39892	-1.93367	LTBP1	intronic	.	.
BRA	2:33484210	rs3769531	3.15796	-0.39892	-1.93367	LTBP1	intronic	.	.
BRA	2:33486902	rs3769536	3.13418	-0.378825	-1.93974	LTBP1	intronic	.	.
BRA	2:33488419	rs12468099	3.18192	-0.310956	-2.05818	LTBP1	exonic	.	synonymous_SNV
BRA	2:33491608	rs11883651	3.18192	-0.310956	-2.05818	LTBP1	intronic	.	.
BRA	2:33497335	rs817529	3.23036	-0.2421	-2.17835	LTBP1	intronic	.	.
BRA	2:33497656	rs817530	3.20605	-0.33095	-2.0525	LTBP1	intronic	.	.
BRA	2:33499107	rs3754829	3.20605	-0.33095	-2.0525	LTBP1	intronic	.	.
BRA	2:33502505	rs3769541	3.20605	-0.33095	-2.0525	LTBP1	intronic	.	.
BRA	2:33505139	rs2290427	3.20605	-0.33095	-2.0525	LTBP1	exonic	.	nonsynonymous_SNV
BRA	2:33509219	rs6722904	3.20605	-0.33095	-2.0525	LTBP1	intronic	.	.
BRA	2:33514753	rs11685108	3.20605	-0.33095	-2.0525	LTBP1	intronic	.	.
BRA	2:33532820	rs1463313	3.20605	-0.33095	-2.0525	LTBP1	intronic	.	.
BRA	2:33536151	rs3769545	3.23036	-0.35109	-2.04678	LTBP1	intronic	.	.
BRA	2:33540138	rs2276591	3.23036	-0.35109	-2.04678	LTBP1	intronic	.	.
BRA	2:33540248	rs1058840	3.23036	-0.35109	-2.04678	LTBP1	exonic	.	synonymous_SNV
BRA	2:33541702	rs723042	3.23036	-0.35109	-2.04678	LTBP1	intronic	.	.
BRA	2:33547339	rs7557379	3.08219	-0.261989	-2.04102	LTBP1	intronic	.	.
BRA	2:33555177	rs2167973	3.05834	-0.35109	-1.91522	LTBP1	intronic	.	.
BRA	2:119134468	rs4849699	-0.49082	-2.25937	3.10275	Mir_544\x3bEN1	intergenic	dist\x3d190506\x3bdist\x3d456808	.
BRA	2:119138025	rs6542456	-0.49082	-2.25937	3.10275	Mir_544\x3bEN1	intergenic	dist\x3d194063\x3bdist\x3d453251	.
BRA	2:119140415	rs10209170	-0.4803	-2.28566	3.12645	Mir_544\x3bEN1	intergenic	dist\x3d196453\x3bdist\x3d450861	.
BRA	2:119141118	rs4313994	-0.4803	-2.28566	3.12645	Mir_544\x3bEN1	intergenic	dist\x3d197156\x3bdist\x3d450158	.
BRA	2:119141494	rs6753124	-0.4803	-2.28566	3.12645	Mir_544\x3bEN1	intergenic	dist\x3d197532\x3bdist\x3d449782	.
BRA	2:119144621	rs13426000	-0.4803	-2.28566	3.12645	Mir_544\x3bEN1	intergenic	dist\x3d200659\x3bdist\x3d446655	.
BRA	2:119147509	rs6708595	-0.4803	-2.28566	3.12645	Mir_544\x3bEN1	intergenic	dist\x3d203547\x3bdist\x3d443767	.
BRA	2:119161638	rs4073566	-0.4803	-2.28566	3.12645	Mir_544\x3bEN1	intergenic	dist\x3d217676\x3bdist\x3d429638	.
BRA	2:119166127	rs13388423	-0.49082	-2.25937	3.10275	Mir_544\x3bEN1	intergenic	dist\x3d222165\x3bdist\x3d425149	.
BRA	2:119174985	rs6741265	-0.49082	-2.25937	3.10275	Mir_544\x3bEN1	intergenic	dist\x3d231023\x3bdist\x3d416291	.
BRA	2:119176836	rs10496546	-0.49082	-2.25937	3.10275	Mir_544\x3bEN1	intergenic	dist\x3d232874\x3bdist\x3d414440	.
BRA	2:119182917	rs6542461	-0.49082	-2.25937	3.10275	Mir_544\x3bEN1	intergenic	dist\x3d238955\x3bdist\x3d408359	.
BRA	2:156928123	rs6730147	3.08331	-0.206942	-2.10832	BC032407	intergenic	dist\x3d37531\x3bdist\x3d252821	.
BRA	2:156928496	rs6748197	3.08331	-0.206942	-2.10832	BC032407	intergenic	dist\x3d37904\x3bdist\x3d252448	.
BRA	2:157126321	rs16840135	3.12592	-0.436724	-1.86353	BC032407\x3bNR4A2	intergenic	dist\x3d235729\x3bdist\x3d54623	.
BRA	2:157126964	rs4369815	3.12592	-0.436724	-1.86353	BC032407\x3bNR4A2	intergenic	dist\x3d236372\x3bdist\x3d53980	.
BRA	2:157127044	rs16840137	3.12592	-0.436724	-1.86353	BC032407\x3bNR4A2	intergenic	dist\x3d236452\x3bdist\x3d53900	.
BRA	2:157141280	rs1030599	3.12592	-0.436724	-1.86353	BC032407\x3bNR4A2	intergenic	dist\x3d250688\x3bdist\x3d39664	.
BRA	2:157143309	rs7589499	3.12592	-0.436724	-1.86353	BC032407\x3bNR4A2	intergenic	dist\x3d252717\x3bdist\x3d37635	.
BRA	2:157145030	rs13417852	3.12592	-0.436724	-1.86353	BC032407\x3bNR4A2	intergenic	dist\x3d254438\x3bdist\x3d35914	.
BRA	2:157148002	rs6436290	3.12592	-0.436724	-1.86353	BC032407\x3bNR4A2	intergenic	dist\x3d257410\x3bdist\x3d32942	.
BRA	2:157172237	rs1150140	3.14743	-0.455109	-1.85779	BC032407\x3bNR4A2	intergenic	dist\x3d281645\x3bdist\x3d8707	.
BRA	2:157178503	rs1150144	3.14743	-0.552738	-1.73994	BC032407\x3bNR4A2	intergenic	dist\x3d287911\x3bdist\x3d2441	.
BRA	2:157178959	rs13392759	3.14743	-0.552738	-1.73994	BC032407\x3bNR4A2	intergenic	dist\x3d288367\x3bdist\x3d1985	.
BRA	2:157180255	rs1150146	3.14743	-0.552738	-1.73994	NR4A2	downstream	dist\x3d689	.
BRA	2:157181925	rs12803	3.12592	-0.631349	-1.62859	NR4A2	UTR3	ENST00000339562:c.*331T>G\x3bENST00000426264:c.*331T>G\x3bENST00000409572:c.*331T>G\x3bENST00000417972:c.*639T>G\x3bENST00000417764:c.*639T>G\x3bENST00000539077:c.*331T>G	.
BRA	2:157188145	rs834835	3.12592	-0.631349	-1.62859	NR4A2	intronic	.	.
BRA	2:157192613	rs13428968	3.12592	-0.631349	-1.62859	AK128708	intronic	.	.
BRA	2:157197931	rs1107005	3.12592	-0.631349	-1.62859	AK128708	intronic	.	.
BRA	2:157214370	rs707132	3.12592	-0.631349	-1.62859	AK128708\x3bTRNA_Ala	intergenic	dist\x3d15510\x3bdist\x3d52286	.
BRA	2:157216692	rs10166471	3.10454	-0.612453	-1.63505	AK128708\x3bTRNA_Ala	intergenic	dist\x3d17832\x3bdist\x3d49964	.
BRA	2:157252095	rs6436373	3.06221	-0.6714	-1.53152	AK128708\x3bTRNA_Ala	intergenic	dist\x3d53235\x3bdist\x3d14561	.
BRA	2:157260338	rs511511	3.06221	-0.6714	-1.53152	TRNA_Gly\x3bGPD2	intergenic	dist\x3d61478\x3bdist\x3d6318	.
BRA	2:157280645	rs298291	3.06221	-0.6714	-1.53152	TRNA_Gly\x3bGPD2	intergenic	dist\x3d1834\x3bdist\x3d11157	.
BRA	2:157285151	rs6721605	3.04124	-0.748623	-1.42227	TRNA_Gly\x3bGPD2	intergenic	dist\x3d6340\x3bdist\x3d6651	.
BRA	2:157290356	rs6732240	3.06221	-0.6714	-1.53152	TRNA_Gly\x3bGPD2	intergenic	dist\x3d11545\x3bdist\x3d1446	.
BRA	2:157302180	rs13425879	3.06221	-0.6714	-1.53152	GPD2	intronic	.	.
BRA	2:157315748	rs4664206	3.06221	-0.6714	-1.53152	GPD2	intronic	.	.
BRA	2:157322133	rs298256	3.06221	-0.6714	-1.53152	GPD2	intronic	.	.
BRA	2:157328313	rs13430640	3.06221	-0.6714	-1.53152	GPD2	intronic	.	.
BRA	2:157588429	rs4664212	3.01449	-0.865407	-1.26083	GPD2\x3bMir_548	intergenic	dist\x3d118182\x3bdist\x3d45789	.
BRA	2:157591413	rs1031808	3.01449	-0.865407	-1.26083	GPD2\x3bMir_548	intergenic	dist\x3d121166\x3bdist\x3d42805	.
BRA	2:157592784	rs1381693	3.14743	-0.943255	-1.26853	GPD2\x3bMir_548	intergenic	dist\x3d122537\x3bdist\x3d41434	.
BRA	2:157593363	rs6716032	3.12592	-1.0206	-1.15871	GPD2\x3bMir_548	intergenic	dist\x3d123116\x3bdist\x3d40855	.
BRA	2:157596697	rs10167258	3.08331	-1.17379	-0.941204	GPD2\x3bMir_548	intergenic	dist\x3d126450\x3bdist\x3d37521	.
BRA	2:157598678	rs8179646	3.08331	-1.17379	-0.941204	GPD2\x3bMir_548	intergenic	dist\x3d128431\x3bdist\x3d35540	.
BRA	2:157599502	rs6743360	3.08331	-1.17379	-0.941204	GPD2\x3bMir_548	intergenic	dist\x3d129255\x3bdist\x3d34716	.
BRA	2:157617191	rs6712741	3.08331	-1.17379	-0.941204	GPD2\x3bMir_548	intergenic	dist\x3d146944\x3bdist\x3d17027	.
BRA	2:157617340	rs6716024	3.08331	-1.17379	-0.941204	GPD2\x3bMir_548	intergenic	dist\x3d147093\x3bdist\x3d16878	.
BRA	2:157619688	rs7560963	3.08331	-1.17379	-0.941204	GPD2\x3bMir_548	intergenic	dist\x3d149441\x3bdist\x3d14530	.
BRA	2:157622147	rs12620493	3.08331	-1.17379	-0.941204	GPD2\x3bMir_548	intergenic	dist\x3d151900\x3bdist\x3d12071	.
BRA	2:157634151	rs6436638	3.08331	-1.17379	-0.941204	GPD2\x3bMir_548	downstream	dist\x3d67	.
BRA	2:157635569	rs16840830	3.08331	-1.17379	-0.941204	GPD2\x3bMir_548	upstream	dist\x3d685	.
BRA	2:157642017	rs7565809	3.08331	-1.17379	-0.941204	GPD2\x3bMir_548	intergenic	dist\x3d7133\x3bdist\x3d229667	.
BRA	2:178481818	rs10497497	3.01449	-2.33463	0.512734	TTC30A	exonic	.	synonymous_SNV
BRA	2:178487729	rs2293471	3.01449	-2.33463	0.512734	PDE11A	downstream	dist\x3d251	.
BRA	2:178488028	rs2293473	3.01449	-2.33463	0.512734	PDE11A	UTR3	ENST00000286063:c.*6107C>T	.
BRA	2:178492722	rs6730406	3.01449	-2.33463	0.512734	PDE11A	UTR3	ENST00000286063:c.*1413A>G	.
BRA	2:178493301	rs13034886	3.01449	-2.33463	0.512734	PDE11A	UTR3	ENST00000286063:c.*834A>C\x3bENST00000358450:c.*834A>C	.
BRA	2:178493713	rs6705405	3.01449	-2.33463	0.512734	PDE11A	UTR3	ENST00000286063:c.*422C>T\x3bENST00000358450:c.*422C>T\x3bENST00000450799:c.*422C>T\x3bENST00000436700:c.*422C>T	.
BRA	2:178493731	rs6734528	3.01449	-2.33463	0.512734	PDE11A	UTR3	ENST00000286063:c.*404T>C\x3bENST00000358450:c.*404T>C\x3bENST00000450799:c.*404T>C\x3bENST00000436700:c.*404T>C	.
BRA	2:178496874	rs4893972	3.01449	-2.33463	0.512734	PDE11A	intronic	.	.
BRA	2:178498015	rs10469714	3.03578	-2.35936	0.526302	PDE11A	intronic	.	.
BRA	2:178552788	rs13032794	3.10049	-2.23603	0.327939	PDE11A	intronic	.	.
BRA	2:178556278	rs16865604	3.05721	-2.28566	0.420944	PDE11A	intronic	.	.
BRA	2:178558967	rs1438054	3.05721	-2.28566	0.420944	PDE11A	intronic	.	.
BRA	2:178561295	rs16865645	3.05721	-2.28566	0.420944	PDE11A	intronic	.	.
BRA	2:178563430	rs1469973	3.01449	-2.23668	0.394496	PDE11A	ncRNA_intronic	.	.
BRA	2:178565079	rs2033761	3.01449	-2.23668	0.394496	PDE11A	ncRNA_intronic	.	.
BRA	2:178566437	rs12989020	3.01449	-2.23668	0.394496	PDE11A	ncRNA_intronic	.	.
BRA	2:178572811	rs16865703	3.01449	-2.23668	0.394496	PDE11A	ncRNA_intronic	.	.
BRA	2:178623315	rs7579625	3.08331	-2.23732	0.342625	PDE11A	intronic	.	.
BRA	2:178627664	rs3754996	3.21432	-2.30975	0.329865	PDE11A	intronic	.	.
BRA	2:178631142	rs6755503	3.21432	-2.30975	0.329865	PDE11A	intronic	.	.
BRA	2:178632479	rs934798	3.25764	-2.26141	0.238377	PDE11A	intronic	.	.
BRA	2:178635553	rs7605091	3.25764	-2.26141	0.238377	PDE11A	intronic	.	.
BRA	2:178640880	rs1438040	3.25764	-2.26141	0.238377	PDE11A	intronic	.	.
BRA	2:178643119	rs6718860	3.25764	-2.26141	0.238377	PDE11A	intronic	.	.
BRA	2:178681534	rs6433698	3.21432	-2.21338	0.213529	PDE11A	intronic	.	.
BRA	2:178682603	rs6720891	3.21432	-2.21338	0.213529	PDE11A	exonic	.	synonymous_SNV
BRA	2:178682655	rs3821010	3.21432	-2.21338	0.213529	PDE11A	intronic	.	.
BRA	2:178683973	rs1438060	3.21432	-2.21338	0.213529	PDE11A	intronic	.	.
BRA	2:178690786	rs934803	3.19287	-2.18959	0.201224	PDE11A	intronic	.	.
BRA	2:178696741	rs13007187	3.21432	-2.117	0.0971922	PDE11A	intronic	.	.
BRA	2:178703583	rs1370661	3.21432	-2.117	0.0971922	PDE11A	intronic	.	.
BRA	2:178708156	rs16865825	3.21432	-2.117	0.0971922	PDE11A	intronic	.	.
BRA	2:178710984	rs1438051	3.21432	-2.117	0.0971922	PDE11A	intronic	.	.
BRA	2:178711358	rs6758473	3.21432	-2.117	0.0971922	PDE11A	intronic	.	.
BRA	2:178712283	rs7570981	3.08331	-2.04395	0.109201	PDE11A	intronic	.	.
BRA	2:178717517	rs16865846	3.08331	-2.04395	0.109201	PDE11A	intronic	.	.
BRA	2:178744177	rs6750238	3.08331	-2.04395	0.109201	PDE11A	intronic	.	.
BRA	2:178748294	rs1405648	3.08331	-2.04395	0.109201	PDE11A	intronic	.	.
BRA	2:178768683	rs17401468	3.10454	-1.97042	0.00419834	PDE11A	intronic	.	.
BRA	2:178774704	rs13419437	3.10454	-1.97042	0.00419834	PDE11A	intronic	.	.
BRA	2:178781124	rs3108476	3.10454	-1.97042	0.00419834	PDE11A	intronic	.	.
BRA	2:178783330	rs10208501	3.10454	-1.97042	0.00419834	PDE11A	intronic	.	.
BRA	2:178818102	rs17401916	3.12592	-1.99372	0.0159833	PDE11A	ncRNA_intronic	.	.
BRA	2:178818812	rs7595479	3.12592	-1.99372	0.0159833	PDE11A	ncRNA_intronic	.	.
BRA	2:178833261	rs10497479	3.12592	-1.99372	0.0159833	PDE11A	ncRNA_intronic	.	.
BRA	2:178836333	rs2573085	3.12592	-1.99372	0.0159833	PDE11A	ncRNA_intronic	.	.
BRA	2:178851177	rs10497477	3.14743	-1.91955	-0.0900072	PDE11A	ncRNA_intronic	.	.
BRA	2:178856900	rs13003047	3.14743	-1.91955	-0.0900072	PDE11A	ncRNA_intronic	.	.
BRA	2:178862560	rs13002245	3.14743	-1.91955	-0.0900072	PDE11A	ncRNA_exonic	.	.
BRA	2:178870030	rs1020010	3.16909	-1.84489	-0.19669	PDE11A	ncRNA_intronic	.	.
BRA	2:178877602	rs1534290	3.16909	-1.84489	-0.19669	PDE11A	intronic	.	.
BRA	2:178881409	rs6726477	3.16909	-1.84489	-0.19669	PDE11A	intronic	.	.
BRA	2:178884948	rs6741976	3.19088	-1.86801	-0.185448	PDE11A	intronic	.	.
BRA	2:178890529	rs959775	3.19088	-1.86801	-0.185448	PDE11A	intronic	.	.
BRA	2:178907633	rs7608073	3.19088	-1.86801	-0.185448	PDE11A	intronic	.	.
BRA	2:178920669	rs2009303	3.19088	-1.86801	-0.185448	PDE11A	intronic	.	.
BRA	2:178938805	rs920094	3.21282	-1.89129	-0.174132	PDE11A	intronic	.	.
BRA	2:178939528	rs11676719	3.2349	-1.91471	-0.162741	PDE11A	intronic	.	.
BRA	2:178942302	rs6710329	3.2349	-1.8158	-0.282149	PDE11A	intronic	.	.
BRA	2:178942789	rs1435572	3.2349	-1.8158	-0.282149	PDE11A	intronic	.	.
BRA	2:178957158	rs6433712	3.2349	-1.8158	-0.282149	PDE11A	intronic	.	.
BRA	2:178958540	rs1435571	3.2349	-1.8158	-0.282149	PDE11A	ncRNA_intronic	.	.
BRA	2:178973008	rs12989423	3.2349	-1.8158	-0.282149	PDE11A	UTR5	ENST00000358450:c.-3818G>A	.
BRA	2:178976514	rs10176475	3.21282	-1.79269	-0.293147	RBM45	upstream	dist\x3d668	.
BRA	2:178979984	rs13408924	3.21282	-1.79269	-0.293147	RBM45	intronic	.	.
BRA	2:178983208	rs11692993	3.21282	-1.79269	-0.293147	RBM45	intronic	.	.
BRA	2:178993213	rs2366366	3.21282	-1.79269	-0.293147	RBM45	intronic	.	.
BRA	2:178993562	rs2163647	3.21282	-1.79269	-0.293147	RBM45	intronic	.	.
BRA	2:179000291	rs334062	3.21282	-1.79269	-0.293147	RBM45\x3bOSBPL6	intronic	.	.
BRA	2:179003272	rs334066	3.21282	-1.79269	-0.293147	RBM45\x3bOSBPL6	UTR3	ENST00000455903:c.*2091T>C	.
BRA	2:179017996	rs17638592	3.19088	-1.67147	-0.422698	RBM45\x3bOSBPL6	intergenic	dist\x3d10618\x3bdist\x3d41212	.
BRA	2:179021948	rs11690846	3.21282	-1.6941	-0.412162	RBM45\x3bOSBPL6	intergenic	dist\x3d14570\x3bdist\x3d37260	.
BRA	2:179022596	rs334089	3.21282	-1.6941	-0.412162	RBM45\x3bOSBPL6	intergenic	dist\x3d15218\x3bdist\x3d36612	.
BRA	2:179022610	rs16866133	3.21282	-1.6941	-0.412162	RBM45\x3bOSBPL6	intergenic	dist\x3d15232\x3bdist\x3d36598	.
BRA	2:179022751	rs10203979	3.21282	-1.6941	-0.412162	RBM45\x3bOSBPL6	intergenic	dist\x3d15373\x3bdist\x3d36457	.
BRA	2:179026301	rs334092	3.21282	-1.6941	-0.412162	RBM45\x3bOSBPL6	intergenic	dist\x3d18923\x3bdist\x3d32907	.
BRA	2:179029309	rs13013858	3.21282	-1.6941	-0.412162	RBM45\x3bOSBPL6	intergenic	dist\x3d21931\x3bdist\x3d29899	.
BRA	2:179034697	rs438027	3.21282	-1.6941	-0.412162	RBM45\x3bOSBPL6	intergenic	dist\x3d27319\x3bdist\x3d24511	.
BRA	2:179037071	rs334126	3.2349	-1.71688	-0.401557	RBM45\x3bOSBPL6	intergenic	dist\x3d29693\x3bdist\x3d22137	.
BRA	2:179042627	rs11883528	3.2349	-1.71688	-0.401557	RBM45\x3bOSBPL6	intergenic	dist\x3d35249\x3bdist\x3d16581	.
BRA	2:179051952	rs930191	3.2349	-1.71688	-0.401557	RBM45\x3bOSBPL6	intergenic	dist\x3d44574\x3bdist\x3d7256	.
BRA	2:179056079	rs10930827	3.2349	-1.71688	-0.401557	RBM45\x3bOSBPL6	intergenic	dist\x3d48701\x3bdist\x3d3129	.
BRA	2:179057919	rs368767	3.2349	-1.71688	-0.401557	RBM45\x3bOSBPL6	intergenic	dist\x3d50541\x3bdist\x3d1289	.
BRA	2:179060313	rs334102	3.2349	-1.71688	-0.401557	OSBPL6	intronic	.	.
BRA	2:179066443	rs334110	3.2349	-1.71688	-0.401557	OSBPL6	intronic	.	.
BRA	2:179071826	rs7419749	3.2349	-1.71688	-0.401557	OSBPL6	intronic	.	.
BRA	2:179072181	rs334113	3.25713	-1.73981	-0.390882	OSBPL6	intronic	.	.
BRA	2:179082987	rs7581504	3.25713	-1.73981	-0.390882	OSBPL6	intronic	.	.
BRA	2:179085615	rs334030	3.25713	-1.73981	-0.390882	OSBPL6	intronic	.	.
BRA	2:179086079	rs334032	3.25713	-1.73981	-0.390882	OSBPL6	intronic	.	.
BRA	2:179097483	rs334042	3.25713	-1.64056	-0.510685	OSBPL6	intronic	.	.
BRA	2:179097620	rs13003146	3.25713	-1.64056	-0.510685	OSBPL6	intronic	.	.
BRA	2:179102232	rs334044	3.25713	-1.64056	-0.510685	OSBPL6	intronic	.	.
BRA	2:179104988	rs6433715	3.25713	-1.64056	-0.510685	OSBPL6	intronic	.	.
BRA	2:179127829	rs919682	3.25713	-1.64056	-0.510685	OSBPL6	intronic	.	.
BRA	2:179129455	rs9989738	3.25713	-1.64056	-0.510685	OSBPL6	intronic	.	.
BRA	2:179130831	rs333989	3.25713	-1.64056	-0.510685	OSBPL6	intronic	.	.
BRA	2:179131541	rs13383307	3.25713	-1.64056	-0.510685	OSBPL6	intronic	.	.
BRA	2:179134960	rs333985	3.27951	-1.66331	-0.500337	OSBPL6	intronic	.	.
BRA	2:179138517	rs16866204	3.25713	-1.64056	-0.510685	OSBPL6	intronic	.	.
BRA	2:179144028	rs333993	3.27951	-1.56374	-0.620538	OSBPL6	intronic	.	.
BRA	2:179146883	rs12471986	3.30204	-1.4864	-0.731123	OSBPL6	intronic	.	.
BRA	2:179156878	rs1434080	3.1665	-1.40855	-0.721443	OSBPL6	intronic	.	.
BRA	2:179157946	rs836882	3.1665	-1.40855	-0.721443	OSBPL6	intronic	.	.
BRA	2:179160218	rs11680778	3.1665	-1.40855	-0.721443	OSBPL6	intronic	.	.
BRA	2:179166160	rs13400738	3.1665	-1.40855	-0.721443	OSBPL6	intronic	.	.
BRA	2:179173378	rs7576995	3.1665	-1.40855	-0.721443	OSBPL6	intronic	.	.
BRA	2:179182695	rs993598	3.14435	-1.38649	-0.731123	OSBPL6	intronic	.	.
BRA	2:179185051	rs12478760	3.12235	-1.36459	-0.740739	OSBPL6	UTR5	ENST00000315022:c.-40A>G	.
BRA	2:179186529	rs7592114	3.12235	-1.36459	-0.740739	OSBPL6	intronic	.	.
BRA	2:179187786	rs4133879	3.12235	-1.36459	-0.740739	OSBPL6	intronic	.	.
BRA	2:198901395	rs1147169	0.641656	-2.91411	3.02699	PLCL1	intronic	.	.
BRA	2:198904914	rs2196176	0.641656	-2.91411	3.02699	PLCL1	intronic	.	.
BRA	2:198906354	rs1440086	0.641656	-2.91411	3.02699	PLCL1	intronic	.	.
BRA	2:198921201	rs1837495	0.654991	-2.94039	3.04852	PLCL1	intronic	.	.
BRA	2:198925980	rs1866665	0.654991	-2.94039	3.04852	PLCL1	intronic	.	.
BRA	2:198929716	rs6434954	0.654991	-2.94039	3.04852	PLCL1	intronic	.	.
BRA	2:198946551	rs6434955	0.654991	-2.94039	3.04852	PLCL1	intronic	.	.
BRA	2:198950029	rs2228135	0.654991	-2.94039	3.04852	PLCL1	exonic	.	synonymous_SNV
BRA	2:198950240	rs1064213	0.654991	-2.94039	3.04852	PLCL1	exonic	.	nonsynonymous_SNV
BRA	2:198952637	rs2033570	0.641656	-2.91411	3.02699	PLCL1	intronic	.	.
BRA	2:198959603	rs3755333	0.137191	-3.00155	3.51837	PLCL1	intronic	.	.
BRA	2:198962243	rs7595412	0.137191	-3.00155	3.51837	PLCL1	intronic	.	.
BRA	2:198962295	rs10497815	0.137191	-3.00155	3.51837	PLCL1	intronic	.	.
BRA	2:198962831	rs3771362	0.137191	-3.00155	3.51837	PLCL1	intronic	.	.
BRA	2:198965495	rs2880366	0.137191	-3.00155	3.51837	PLCL1	intronic	.	.
BRA	2:198966257	rs3732231	0.148743	-3.02778	3.5412	PLCL1	intronic	.	.
BRA	2:198969583	rs1304358	0.148743	-3.02778	3.5412	PLCL1	intronic	.	.
BRA	2:198977821	rs892515	0.148743	-3.02778	3.5412	PLCL1	intronic	.	.
BRA	2:198977987	rs11681576	0.148743	-3.02778	3.5412	PLCL1	intronic	.	.
BRA	2:198978661	rs1808850	0.148743	-3.02778	3.5412	PLCL1	intronic	.	.
BRA	2:198988387	rs10173738	0.148743	-3.02778	3.5412	PLCL1	intronic	.	.
BRA	2:198996212	rs11884188	0.148743	-3.02778	3.5412	PLCL1	intronic	.	.
BRA	2:199006634	rs16827896	0.148743	-3.02778	3.5412	PLCL1	intronic	.	.
BRA	2:199008506	rs11674075	0.160369	-2.95811	3.4482	PLCL1	intronic	.	.
BRA	2:199023800	rs714644	0.160369	-2.95811	3.4482	PLCL1\x3bAK096499	intergenic	dist\x3d9192\x3bdist\x3d28726	.
BRA	2:199027024	rs992603	0.160369	-2.95811	3.4482	PLCL1\x3bAK096499	intergenic	dist\x3d12416\x3bdist\x3d25502	.
BRA	2:199032498	rs1434288	0.17207	-2.88799	3.35461	PLCL1\x3bAK096499	intergenic	dist\x3d17890\x3bdist\x3d20028	.
BRA	2:199043041	rs10210770	0.17207	-2.88799	3.35461	PLCL1\x3bAK096499	intergenic	dist\x3d28433\x3bdist\x3d9485	.
BRA	2:199047173	rs13421143	0.195699	-2.84339	3.2827	PLCL1\x3bAK096499	intergenic	dist\x3d32565\x3bdist\x3d5353	.
BRA	2:199047626	rs9789480	0.195699	-2.84339	3.2827	PLCL1\x3bAK096499	intergenic	dist\x3d33018\x3bdist\x3d4900	.
BRA	2:199049108	rs6434957	0.195699	-2.84339	3.2827	PLCL1\x3bAK096499	intergenic	dist\x3d34500\x3bdist\x3d3418	.
BRA	2:199050278	rs13406633	0.207629	-2.86953	3.30513	PLCL1\x3bAK096499	intergenic	dist\x3d35670\x3bdist\x3d2248	.
BRA	2:199056513	rs6742863	0.33645	-3.01079	3.37713	PLCL1\x3bAK096499	upstream	dist\x3d268	.
BRA	2:199068929	rs6716214	0.33645	-3.01079	3.37713	PLCL1\x3bAK096499	intergenic	dist\x3d12684\x3bdist\x3d95158	.
BRA	2:199070749	rs1456549	0.324183	-2.98437	3.35461	PLCL1\x3bAK096499	intergenic	dist\x3d14504\x3bdist\x3d93338	.
BRA	2:199082114	rs10199534	0.324183	-2.98437	3.35461	PLCL1\x3bAK096499	intergenic	dist\x3d25869\x3bdist\x3d81973	.
BRA	2:199083237	rs2342756	0.324183	-2.98437	3.35461	PLCL1\x3bAK096499	intergenic	dist\x3d26992\x3bdist\x3d80850	.
BRA	2:199084258	rs11682314	0.324183	-2.98437	3.35461	PLCL1\x3bAK096499	intergenic	dist\x3d28013\x3bdist\x3d79829	.
BRA	2:199085661	rs4850833	0.324183	-2.98437	3.35461	PLCL1\x3bAK096499	intergenic	dist\x3d29416\x3bdist\x3d78426	.
BRA	2:199086265	rs1350208	0.324183	-2.98437	3.35461	PLCL1\x3bAK096499	intergenic	dist\x3d30020\x3bdist\x3d77822	.
BRA	2:199089270	rs2342757	0.324183	-2.98437	3.35461	PLCL1\x3bAK096499	intergenic	dist\x3d33025\x3bdist\x3d74817	.
BRA	2:199089918	rs17799440	0.33645	-3.01079	3.37713	PLCL1\x3bAK096499	intergenic	dist\x3d33673\x3bdist\x3d74169	.
BRA	2:199091237	rs17737578	0.324183	-2.98437	3.35461	PLCL1\x3bAK096499	intergenic	dist\x3d34992\x3bdist\x3d72850	.
BRA	2:199092326	rs11899160	0.324183	-2.98437	3.35461	PLCL1\x3bAK096499	intergenic	dist\x3d36081\x3bdist\x3d71761	.
BRA	2:199094168	rs10181932	0.324183	-2.98437	3.35461	PLCL1\x3bAK096499	intergenic	dist\x3d37923\x3bdist\x3d69919	.
BRA	2:199095862	rs9808268	0.324183	-2.98437	3.35461	PLCL1\x3bAK096499	intergenic	dist\x3d39617\x3bdist\x3d68225	.
BRA	2:199097154	rs1531180	0.373731	-2.79821	3.092	PLCL1\x3bAK096499	intergenic	dist\x3d40909\x3bdist\x3d66933	.
BRA	2:199099576	rs12693837	0.373731	-2.79821	3.092	PLCL1\x3bAK096499	intergenic	dist\x3d43331\x3bdist\x3d64511	.
BRA	2:219221846	rs4324314	-0.541268	-2.23668	3.11396	C2orf62	exonic	.	synonymous_SNV
BRA	2:219229641	rs11696005	-0.531637	-2.26109	3.13605	C2orf62	intronic	.	.
BRA	2:219229762	rs6745037	-0.531637	-2.26109	3.13605	C2orf62	intronic	.	.
BRA	2:219229842	rs6745172	-0.531637	-2.26109	3.13605	C2orf62	intronic	.	.
BRA	2:219231807	rs3845833	-0.531637	-2.26109	3.13605	C2orf62	exonic	.	synonymous_SNV
BRA	2:219233452	rs7586267	-0.531637	-2.26109	3.13605	BC038211\x3bC2orf62	upstream\x3bdownstream	dist\x3d635\x3bdist\x3d635	.
BRA	2:219233864	rs7576929	-0.531637	-2.26109	3.13605	C2orf62\x3bSLC11A1	intergenic	dist\x3d1047\x3bdist\x3d12888	.
BRA	2:219234705	rs11695562	-0.531637	-2.26109	3.13605	C2orf62\x3bSLC11A1	intergenic	dist\x3d1888\x3bdist\x3d12047	.
BRA	2:219242862	rs4674301	-0.4725	-2.21048	3.02973	C2orf62\x3bSLC11A1	intergenic	dist\x3d10045\x3bdist\x3d3890	.
BRA	2:219246707	rs7573065	-0.4725	-2.21048	3.02973	SLC11A1	upstream	dist\x3d45	.
BRA	2:219249013	rs2276631	-0.324831	-2.28566	3.00754	SLC11A1	exonic	.	synonymous_SNV
BRA	2:219252208	rs3731863	-0.324831	-2.28566	3.00754	SLC11A1	intronic	.	.
BRA	2:219264107	rs2739049	-0.376533	-2.26109	3.01743	CTDSP1	intronic	.	.
BRA	2:219266204	rs2252235	-0.376533	-2.26109	3.01743	CTDSP1	intronic	.	.
BRA	2:219266423	rs2227251	-0.376533	-2.26109	3.01743	CTDSP1	exonic	.	synonymous_SNV
BRA	2:219267781	rs2227255	-0.376533	-2.26109	3.01743	CTDSP1	exonic	.	synonymous_SNV
BRA	2:219283097	rs16858987	-0.356057	-2.40931	3.18068	VIL1	upstream	dist\x3d718	.
BRA	2:219287276	rs10189479	-0.210713	-2.48284	3.1583	VIL1	intronic	.	.
BRA	2:219287370	rs10165754	-0.210713	-2.48284	3.1583	VIL1	intronic	.	.
BRA	2:219288137	rs6717434	-0.210713	-2.48284	3.1583	VIL1	intronic	.	.
BRA	2:219295249	rs3821031	-0.221428	-2.5559	3.25468	VIL1	intronic	.	.
BRA	2:219300855	rs6726798	-0.221428	-2.5559	3.25468	VIL1	intronic	.	.
BRA	2:219310483	rs4674308	-0.221428	-2.5559	3.25468	VIL1	intronic	.	.
BRA	2:219315057	rs1106412	-0.221428	-2.5559	3.25468	USP37	UTR3	ENST00000248444:c.*998G>A\x3bENST00000258399:c.*4596C>T	.
BRA	2:219338789	rs523396	-0.221428	-2.5559	3.25468	USP37	intronic	.	.
BRA	2:219353195	rs10932782	-0.221428	-2.5559	3.25468	USP37	intronic	.	.
BRA	2:219409308	rs632554	-0.242647	-2.70058	3.44556	USP37	intronic	.	.
BRA	2:219412531	rs16859049	-0.242647	-2.70058	3.44556	USP37	intronic	.	.
BRA	2:219415462	rs9784032	-0.242647	-2.70058	3.44556	USP37	intronic	.	.
BRA	2:219428080	rs12991539	-0.242647	-2.70058	3.44556	USP37	intronic	.	.
BRA	2:219432995	rs500422	-0.242647	-2.70058	3.44556	USP37	UTR5	ENST00000258399:c.-9619T>G\x3bENST00000454775:c.-9619T>G\x3bENST00000415516:c.-14608T>G\x3bENST00000418019:c.-9619T>G\x3bENST00000338465:c.-9619T>G	.
BRA	2:219439315	rs6730089	-0.242647	-2.70058	3.44556	RQCD1	intronic	.	.
BRA	2:219450089	rs487780	-0.242647	-2.70058	3.44556	RQCD1	intronic	.	.
BRA	2:219472325	rs611203	-0.242647	-2.70058	3.44556	PLCD4	upstream	dist\x3d163	.
BRA	2:219472734	rs3731867	-0.242647	-2.70058	3.44556	PLCD4	UTR5	ENST00000450993:c.-7729G>A\x3bENST00000446503:c.-7729G>A\x3bENST00000444453:c.-7729G>A\x3bENST00000417849:c.-7729G>A	.
BRA	2:219492924	rs612874	-0.242647	-2.70058	3.44556	PLCD4	exonic	.	synonymous_SNV
BRA	2:219497928	rs12989189	-0.242647	-2.70058	3.44556	PLCD4	intronic	.	.
BRA	2:219498759	rs7574429	-0.242647	-2.70058	3.44556	PLCD4	intronic	.	.
BRA	2:219500879	rs6710896	-0.242647	-2.70058	3.44556	PLCD4	intronic	.	.
BRA	2:219501133	rs2278530	-0.242647	-2.70058	3.44556	PLCD4	intronic	.	.
BRA	2:219501328	rs1055816	-0.242647	-2.70058	3.44556	PLCD4	UTR3	ENST00000450993:c.*28A>G\x3bENST00000432688:c.*28A>G	.
BRA	2:219507302	rs3821033	-0.242647	-2.70058	3.44556	ZNF142	exonic	.	nonsynonymous_SNV
BRA	2:219508988	rs3770214	-0.242647	-2.70058	3.44556	ZNF142	exonic	.	synonymous_SNV
BRA	2:219513282	rs6723570	-0.232072	-2.62848	3.35043	ZNF142	intronic	.	.
BRA	2:219513782	rs4674322	-0.242647	-2.70058	3.44556	ZNF142	exonic	.	synonymous_SNV
BRA	2:219520895	rs3731872	-0.242647	-2.70058	3.44556	ZNF142	exonic	.	synonymous_SNV
BRA	2:219528995	rs13022721	-0.232072	-2.62848	3.35043	RNF25	exonic	.	synonymous_SNV
BRA	2:219529838	rs2303563	-0.221428	-2.5559	3.25468	RNF25	intronic	.	.
BRA	2:219533378	rs16859170	-0.221428	-2.5559	3.25468	RNF25	exonic	.	synonymous_SNV
BRA	2:219536127	rs13009016	-0.221428	-2.5559	3.25468	RNF25	intronic	.	.
BRA	2:219541056	rs2556388	-0.221428	-2.5559	3.25468	STK36	intronic	.	.
BRA	2:219543433	rs2710251	-0.221428	-2.5559	3.25468	STK36	intronic	.	.
BRA	2:219544388	rs1863703	-0.221428	-2.5559	3.25468	STK36	exonic	.	nonsynonymous_SNV
BRA	2:219553468	rs16859180	-0.221428	-2.5559	3.25468	STK36	exonic	.	nonsynonymous_SNV
BRA	2:219553721	rs7576129	-0.221428	-2.5559	3.25468	STK36	intronic	.	.
BRA	2:219555262	rs1344642	-0.221428	-2.5559	3.25468	STK36	exonic	.	nonsynonymous_SNV
BRA	2:219555292	rs1427444	-0.232072	-2.62848	3.35043	STK36	intronic	.	.
BRA	2:219557014	rs6709303	-0.232072	-2.62848	3.35043	STK36	exonic	.	nonsynonymous_SNV
BRA	2:219562675	rs1863704	-0.232072	-2.62848	3.35043	STK36	exonic	.	nonsynonymous_SNV
BRA	2:219563602	rs12993599	-0.232072	-2.62848	3.35043	STK36	exonic	.	nonsynonymous_SNV
BRA	2:219583858	rs16859228	-0.232072	-2.62848	3.35043	TTLL4	intronic	.	.
BRA	2:219602819	rs3731876	-0.221428	-2.5559	3.25468	TTLL4	exonic	.	synonymous_SNV
BRA	2:219609762	rs2272192	-0.221428	-2.5559	3.25468	TTLL4	intronic	.	.
BRA	2:219610433	rs586194	-0.221428	-2.5559	3.25468	TTLL4	exonic	.	synonymous_SNV
BRA	2:219623504	rs12613545	-0.221428	-2.5559	3.25468	TTLL4\x3bCYP27A1	intergenic	dist\x3d3365\x3bdist\x3d22975	.
BRA	2:219640125	rs6436086	-0.221428	-2.5559	3.25468	TTLL4\x3bCYP27A1	intergenic	dist\x3d19986\x3bdist\x3d6354	.
BRA	2:219642601	rs7603709	-0.221428	-2.5559	3.25468	TTLL4\x3bCYP27A1	intergenic	dist\x3d22462\x3bdist\x3d3878	.
BRA	2:219647455	rs4646534	-0.221428	-2.5559	3.25468	CYP27A1	intronic	.	.
BRA	2:219647487	rs4674338	-0.221428	-2.5559	3.25468	CYP27A1	intronic	.	.
BRA	2:219650296	rs13423806	-0.221428	-2.5559	3.25468	CYP27A1	intronic	.	.
BRA	2:219650616	rs933994	-0.221428	-2.5559	3.25468	CYP27A1	intronic	.	.
BRA	2:219651349	rs1996992	-0.210713	-2.48284	3.1583	CYP27A1	intronic	.	.
BRA	2:219664519	rs7566656	-0.199928	-2.40931	3.06128	CYP27A1	intronic	.	.
BRA	2:219664663	rs4646535	-0.199928	-2.40931	3.06128	CYP27A1	intronic	.	.
BRA	2:219664977	rs12694443	-0.199928	-2.40931	3.06128	CYP27A1	intronic	.	.
BRA	2:219666509	rs13033409	-0.199928	-2.40931	3.06128	CYP27A1	intronic	.	.
BRA	2:219668813	rs6436089	-0.199928	-2.40931	3.06128	CYP27A1	intronic	.	.
BRA	2:219673249	rs691414	-0.210713	-2.38425	3.03928	CYP27A1	intronic	.	.
BRA	2:219673779	rs10206109	-0.210713	-2.38425	3.03928	CYP27A1	intronic	.	.
BRA	2:219674004	rs691960	-0.210713	-2.38425	3.03928	CYP27A1	intronic	.	.
BRA	2:219674150	rs691968	-0.232072	-2.53053	3.23219	CYP27A1	intronic	.	.
BRA	2:219675067	rs6709815	-0.232072	-2.53053	3.23219	CYP27A1	intronic	.	.
BRA	2:219675245	rs692258	-0.210713	-2.48284	3.1583	CYP27A1	intronic	.	.
BRA	2:219675563	rs692290	-0.199928	-2.50822	3.18068	CYP27A1	intronic	.	.
BRA	2:219676241	rs11884277	-0.189071	-2.53377	3.20322	CYP27A1	intronic	.	.
BRA	2:219680163	rs6730078	-0.189071	-2.53377	3.20322	CYP27A1	downstream	dist\x3d147	.
BRA	2:219682257	rs645163	-0.178142	-2.45991	3.10571	CYP27A1\x3bAX748340	intergenic	dist\x3d2241\x3bdist\x3d1156	.
BRA	2:219878756	rs9967806	-0.210713	-2.38425	3.03928	CCDC108\x3bLOC100129175	exonic	.	nonsynonymous_SNV
BRA	2:219888293	rs359978	-0.210713	-2.38425	3.03928	CCDC108	intronic	.	.
BRA	2:242143741	rs11683405	3.11468	-2.52063	0.660634	ANO7	intronic	.	.
BRA	2:242144828	rs2012160	3.11468	-2.52063	0.660634	ANO7	intronic	.	.
BRA	2:242164246	rs3732225	3.2096	-2.64739	0.741054	ANO7	UTR3	ENST00000274979:c.*678G>A	.
BRA	2:242164557	rs4675979	3.34918	-2.7234	0.726049	ANO7	UTR3	ENST00000274979:c.*989G>T	.
BRA	2:242164562	rs7568928	3.2096	-2.64739	0.741054	ANO7	UTR3	ENST00000274979:c.*994C>T	.
BRA	2:242166550	rs1677	3.18662	-2.6204	0.726049	HDLBP	upstream\x3bdownstream	dist\x3d129\x3bdist\x3d129	.
BRA	2:242167337	rs1064767	3.18662	-2.5174	0.601717	HDLBP	UTR5\x3bUTR3	ENST00000601871:c.-236T>C\x3bENST00000391975:c.*1679A>G	.
BRA	2:242168976	rs15129	3.18662	-2.5174	0.601717	HDLBP	UTR3	ENST00000391975:c.*40A>G\x3bENST00000310931:c.*40A>G\x3bENST00000391976:c.*40A>G\x3bENST00000427183:c.*40A>G\x3bENST00000373292:c.*40A>G\x3bENST00000442730:c.*203A>G	.
BRA	2:242173882	rs3755326	3.18662	-2.5174	0.601717	HDLBP	intronic	.	.
BRA	2:242175331	rs6437249	3.18662	-2.5174	0.601717	HDLBP	intronic	.	.
BRA	2:242177565	rs2289795	3.18662	-2.5174	0.601717	HDLBP	intronic	.	.
BRA	2:242192848	rs7578199	3.18662	-2.5174	0.601717	HDLBP	exonic	.	nonsynonymous_SNV
BRA	2:242197095	rs4675973	3.18662	-2.5174	0.601717	HDLBP	intronic	.	.
BRA	2:242197173	rs4675971	3.2096	-2.54404	0.616293	HDLBP	intronic	.	.
BRA	2:242204286	rs3771343	3.2096	-2.54404	0.616293	HDLBP	intronic	.	.
BRA	2:242212672	rs6705421	3.2096	-2.54404	0.616293	HDLBP	intronic	.	.
BRA	2:242239918	rs7559564	3.2096	-2.54404	0.616293	HDLBP	intronic	.	.
BRA	2:242245570	rs6757876	3.2096	-2.54404	0.616293	HDLBP	intronic	.	.
BRA	2:242253995	rs10185319	3.2096	-2.54404	0.616293	HDLBP	intronic	.	.
BRA	2:242259614	rs6745662	3.2096	-2.54404	0.616293	2002-09-01	intronic	.	.
BRA	2:242286747	rs10933553	3.2096	-2.54404	0.616293	2002-09-01	intronic	.	.
BRA	2:242287487	rs12619647	3.2096	-2.54404	0.616293	2002-09-01	intronic	.	.
BRA	2:242291743	rs7568	3.2096	-2.54404	0.616293	2002-09-01	ncRNA_intronic	.	.
BRA	2:242293209	rs3755394	3.2096	-2.54404	0.616293	2002-09-01	UTR3	ENST00000391973:c.*1857C>A\x3bENST00000360051:c.*1857C>A\x3bENST00000391971:c.*1857C>A\x3bENST00000407971:c.*1857C>A\x3bENST00000402092:c.*1857C>A	.
BRA	2:242315636	rs3771551	3.2096	-2.54404	0.616293	FARP2	intronic	.	.
BRA	2:242322667	rs6723363	3.06905	-2.46715	0.630971	FARP2	intronic	.	.
BRA	2:242344333	rs11681497	3.06905	-2.46715	0.630971	FARP2	intronic	.	.
BRA	2:242350630	rs2074772	3.06905	-2.46715	0.630971	FARP2	intronic	.	.
BRA	2:242350937	rs2055566	3.06905	-2.46715	0.630971	FARP2	intronic	.	.
BRA	2:242351379	rs16843642	3.06905	-2.46715	0.630971	FARP2	intronic	.	.
BRA	3:74796435	rs11712042	-0.167141	-2.38557	3.00754	CNTN3\x3bMIR4444-1	intergenic	dist\x3d212413\x3bdist\x3d336871	.
BRA	3:74805509	rs9846280	-0.167141	-2.38557	3.00754	CNTN3\x3bMIR4444-1	intergenic	dist\x3d221487\x3bdist\x3d327797	.
BRA	3:74812287	rs1918398	-0.167141	-2.38557	3.00754	CNTN3\x3bMIR4444-1	intergenic	dist\x3d228265\x3bdist\x3d321019	.
BRA	3:74813794	rs2141178	-0.167141	-2.38557	3.00754	CNTN3\x3bMIR4444-1	intergenic	dist\x3d229772\x3bdist\x3d319512	.
BRA	3:74813935	rs7636142	-0.167141	-2.38557	3.00754	CNTN3\x3bMIR4444-1	intergenic	dist\x3d229913\x3bdist\x3d319371	.
BRA	3:74815778	rs6798028	-0.167141	-2.38557	3.00754	CNTN3\x3bMIR4444-1	intergenic	dist\x3d231756\x3bdist\x3d317528	.
BRA	3:74821600	rs2049623	-0.167141	-2.38557	3.00754	CNTN3\x3bMIR4444-1	intergenic	dist\x3d237578\x3bdist\x3d311706	.
BRA	3:74831395	rs7621878	-0.167141	-2.38557	3.00754	CNTN3\x3bMIR4444-1	intergenic	dist\x3d247373\x3bdist\x3d301911	.
BRA	3:74832729	rs7646769	-0.167141	-2.38557	3.00754	CNTN3\x3bMIR4444-1	intergenic	dist\x3d248707\x3bdist\x3d300577	.
BRA	3:74835572	rs11914454	-0.167141	-2.38557	3.00754	CNTN3\x3bMIR4444-1	intergenic	dist\x3d251550\x3bdist\x3d297734	.
BRA	3:74836374	rs7651319	-0.167141	-2.38557	3.00754	CNTN3\x3bMIR4444-1	intergenic	dist\x3d252352\x3bdist\x3d296932	.
BRA	3:74853611	rs7627286	-0.167141	-2.38557	3.00754	CNTN3\x3bMIR4444-1	intergenic	dist\x3d269589\x3bdist\x3d279695	.
BRA	3:74861269	rs6549659	-0.167141	-2.38557	3.00754	CNTN3\x3bMIR4444-1	intergenic	dist\x3d277247\x3bdist\x3d272037	.
BRA	3:74865631	rs6549660	-0.156066	-2.41096	3.02973	CNTN3\x3bMIR4444-1	intergenic	dist\x3d281609\x3bdist\x3d267675	.
BRA	3:75322243	rs9843930	-0.282212	-2.38692	3.09718	MIR4444-1\x3bDQ584669	intergenic	dist\x3d57456\x3bdist\x3d55457	.
BRA	3:75344973	rs4677489	-0.282212	-2.38692	3.09718	MIR4444-1\x3bDQ584669	intergenic	dist\x3d80186\x3bdist\x3d32727	.
BRA	3:75345050	rs11706176	-0.282212	-2.38692	3.09718	MIR4444-1\x3bDQ584669	intergenic	dist\x3d80263\x3bdist\x3d32650	.
BRA	3:75353238	rs9849051	-0.282212	-2.38692	3.09718	MIR4444-1\x3bDQ584669	intergenic	dist\x3d88451\x3bdist\x3d24462	.
BRA	3:75358613	rs12492640	-0.282212	-2.38692	3.09718	MIR4444-1\x3bDQ584669	intergenic	dist\x3d93826\x3bdist\x3d19087	.
BRA	3:75372071	rs9831266	-0.144916	-2.43652	3.05206	MIR4444-1\x3bDQ584669	intergenic	dist\x3d107284\x3bdist\x3d5629	.
BRA	3:75374095	rs6768580	-0.144916	-2.43652	3.05206	MIR4444-1\x3bDQ584669	intergenic	dist\x3d109308\x3bdist\x3d3605	.
BRA	3:75561341	rs17028208	-0.592102	-2.20946	3.11997	FAM86DP\x3bMIR1324	intergenic	dist\x3d20988\x3bdist\x3d9613	.
BRA	3:75803471	rs3887345	-0.592102	-2.20946	3.11997	ZNF717	intronic	.	.
BRA	3:75861696	rs7633390	-0.592102	-2.20946	3.11997	ZNF717\x3bROBO2	intergenic	dist\x3d26962\x3bdist\x3d94150	.
BRA	3:75875239	rs7627370	-0.592102	-2.20946	3.11997	ZNF717\x3bROBO2	intergenic	dist\x3d40505\x3bdist\x3d80607	.
BRA	3:75923055	rs9834641	-0.592102	-2.20946	3.11997	ZNF717\x3bROBO2	intergenic	dist\x3d88321\x3bdist\x3d32791	.
BRA	3:75926961	rs2078354	-0.592102	-2.20946	3.11997	ZNF717\x3bROBO2	intergenic	dist\x3d92227\x3bdist\x3d28885	.
BRA	3:75941650	rs9878838	-0.61154	-2.26043	3.19636	ZNF717\x3bROBO2	intergenic	dist\x3d106916\x3bdist\x3d14196	.
BRA	3:75945600	rs17028613	-0.61154	-2.26043	3.19636	ZNF717\x3bROBO2	intergenic	dist\x3d110866\x3bdist\x3d10246	.
BRA	3:75953505	rs2203217	-0.61154	-2.26043	3.19636	ZNF717\x3bROBO2	intergenic	dist\x3d118771\x3bdist\x3d2341	.
BRA	3:75961218	rs9310350	-0.61154	-2.26043	3.19636	ZNF717\x3bROBO2	intronic	.	.
BRA	3:75963401	rs9310351	-0.61154	-2.26043	3.19636	ZNF717\x3bROBO2	intronic	.	.
BRA	3:75963686	rs4856024	-0.61154	-2.26043	3.19636	ZNF717\x3bROBO2	intronic	.	.
BRA	3:75974251	rs7611923	-0.61154	-2.26043	3.19636	ZNF717\x3bROBO2	intronic	.	.
BRA	3:75991451	rs4095546	-0.61154	-2.26043	3.19636	ROBO2	intronic	.	.
BRA	3:76000442	rs6766044	-0.601854	-2.1844	3.09718	ROBO2	intronic	.	.
BRA	3:76005683	rs12488213	-0.601854	-2.1844	3.09718	ROBO2	intronic	.	.
BRA	3:76011920	rs643476	-0.582284	-2.13274	3.01985	ROBO2	intronic	.	.
BRA	3:105717770	rs7610198	-1.05263	-1.81906	3.00092	CBLB\x3bLINC00882	intergenic	dist\x3d129374\x3bdist\x3d326814	.
BRA	3:105722581	rs17194003	-1.04371	-1.84489	3.02528	CBLB\x3bLINC00882	intergenic	dist\x3d134185\x3bdist\x3d322003	.
BRA	3:105723046	rs340058	-0.869789	-1.95508	3.02528	CBLB\x3bLINC00882	intergenic	dist\x3d134650\x3bdist\x3d321538	.
BRA	3:105727133	rs6802262	-0.869789	-1.95508	3.02528	CBLB\x3bLINC00882	intergenic	dist\x3d138737\x3bdist\x3d317451	.
BRA	3:105729385	rs966147	-0.869789	-1.95508	3.02528	CBLB\x3bLINC00882	intergenic	dist\x3d140989\x3bdist\x3d315199	.
BRA	3:105731726	rs7642557	-0.869789	-1.95508	3.02528	CBLB\x3bLINC00882	intergenic	dist\x3d143330\x3bdist\x3d312858	.
BRA	3:105731843	rs7642650	-0.869789	-1.95508	3.02528	CBLB\x3bLINC00882	intergenic	dist\x3d143447\x3bdist\x3d312741	.
BRA	3:105736306	rs9846331	-0.869789	-1.95508	3.02528	CBLB\x3bLINC00882	intergenic	dist\x3d147910\x3bdist\x3d308278	.
BRA	3:105737878	rs7653576	-0.869789	-1.95508	3.02528	CBLB\x3bLINC00882	intergenic	dist\x3d149482\x3bdist\x3d306706	.
BRA	3:105741844	rs6437639	-0.869789	-1.95508	3.02528	CBLB\x3bLINC00882	intergenic	dist\x3d153448\x3bdist\x3d302740	.
BRA	3:105743873	rs16851976	-0.869789	-1.95508	3.02528	CBLB\x3bLINC00882	intergenic	dist\x3d155477\x3bdist\x3d300711	.
BRA	3:105744979	rs6803334	-0.869789	-1.95508	3.02528	CBLB\x3bLINC00882	intergenic	dist\x3d156583\x3bdist\x3d299605	.
BRA	3:105749376	rs12485870	-0.879345	-1.92885	3.00092	CBLB\x3bLINC00882	intergenic	dist\x3d160980\x3bdist\x3d295208	.
BRA	3:105759149	rs1159290	-0.879345	-1.92885	3.00092	CBLB\x3bLINC00882	intergenic	dist\x3d170753\x3bdist\x3d285435	.
BRA	3:105762360	rs2399060	-0.879345	-1.92885	3.00092	CBLB\x3bLINC00882	intergenic	dist\x3d173964\x3bdist\x3d282224	.
BRA	3:105765123	rs9840375	-0.879345	-1.92885	3.00092	CBLB\x3bLINC00882	intergenic	dist\x3d176727\x3bdist\x3d279461	.
BRA	3:105765517	rs7632765	-0.860162	-1.98151	3.04982	CBLB\x3bLINC00882	intergenic	dist\x3d177121\x3bdist\x3d279067	.
BRA	3:105769227	rs2127089	-0.532774	-2.14842	3.00092	CBLB\x3bLINC00882	intergenic	dist\x3d180831\x3bdist\x3d275357	.
BRA	3:105783456	rs9833579	-0.726224	-2.20392	3.21586	CBLB\x3bLINC00882	intergenic	dist\x3d195060\x3bdist\x3d261128	.
BRA	3:105807324	rs6793499	-0.736196	-2.28566	3.32216	CBLB\x3bLINC00882	intergenic	dist\x3d218928\x3bdist\x3d237260	.
BRA	3:105807773	rs767152	-0.736196	-2.28566	3.32216	CBLB\x3bLINC00882	intergenic	dist\x3d219377\x3bdist\x3d236811	.
BRA	3:105809730	rs2035254	-0.736196	-2.28566	3.32216	CBLB\x3bLINC00882	intergenic	dist\x3d221334\x3bdist\x3d234854	.
BRA	3:105813832	rs16852025	-0.726224	-2.20392	3.21586	CBLB\x3bLINC00882	intergenic	dist\x3d225436\x3bdist\x3d230752	.
BRA	3:105841011	rs16852060	-0.726224	-2.20392	3.21586	CBLB\x3bLINC00882	intergenic	dist\x3d252615\x3bdist\x3d203573	.
BRA	3:105846933	rs17201890	-0.888832	-2.12158	3.24082	CBLB\x3bLINC00882	intergenic	dist\x3d258537\x3bdist\x3d197651	.
BRA	3:105847367	rs4894982	-0.879345	-2.14842	3.26598	CBLB\x3bLINC00882	intergenic	dist\x3d258971\x3bdist\x3d197217	.
BRA	3:105851489	rs2169865	-0.879345	-2.14842	3.26598	CBLB\x3bLINC00882	intergenic	dist\x3d263093\x3bdist\x3d193095	.
BRA	3:105851672	rs4894843	-0.879345	-2.14842	3.26598	CBLB\x3bLINC00882	intergenic	dist\x3d263276\x3bdist\x3d192912	.
BRA	3:105857527	rs6437646	-0.888832	-2.12158	3.24082	CBLB\x3bLINC00882	intergenic	dist\x3d269131\x3bdist\x3d187057	.
BRA	3:105894098	rs7628390	-0.726224	-2.20392	3.21586	CBLB\x3bLINC00882	intergenic	dist\x3d305702\x3bdist\x3d150486	.
BRA	3:105895352	rs9838807	-0.726224	-2.20392	3.21586	CBLB\x3bLINC00882	intergenic	dist\x3d306956\x3bdist\x3d149232	.
BRA	3:105897477	rs1871272	-0.716178	-2.12158	3.10878	CBLB\x3bLINC00882	intergenic	dist\x3d309081\x3bdist\x3d147107	.
BRA	3:105897816	rs6793744	-0.716178	-2.12158	3.10878	CBLB\x3bLINC00882	intergenic	dist\x3d309420\x3bdist\x3d146768	.
BRA	3:105903409	rs9843927	-0.716178	-2.12158	3.10878	CBLB\x3bLINC00882	intergenic	dist\x3d315013\x3bdist\x3d141175	.
BRA	3:105911052	rs9790068	-0.716178	-2.12158	3.10878	CBLB\x3bLINC00882	intergenic	dist\x3d322656\x3bdist\x3d133532	.
BRA	3:105912130	rs12487066	-0.716178	-2.12158	3.10878	CBLB\x3bLINC00882	intergenic	dist\x3d323734\x3bdist\x3d132454	.
BRA	3:105916460	rs12488982	-0.695866	-2.06527	3.02528	CBLB\x3bLINC00882	intergenic	dist\x3d328064\x3bdist\x3d128124	.
BRA	3:105992865	rs2077909	-0.685598	-2.09211	3.04982	CBLB\x3bLINC00882	intergenic	dist\x3d404469\x3bdist\x3d51719	.
BRA	3:105996376	rs6788725	-0.685598	-2.09211	3.04982	CBLB\x3bLINC00882	intergenic	dist\x3d407980\x3bdist\x3d48208	.
BRA	3:106016673	rs4429664	-0.532774	-2.14842	3.00092	CBLB\x3bLINC00882	intergenic	dist\x3d428277\x3bdist\x3d27911	.
BRA	3:106021500	rs7614488	-0.532774	-2.14842	3.00092	CBLB\x3bLINC00882	intergenic	dist\x3d433104\x3bdist\x3d23084	.
BRA	3:123473110	rs9837215	2.07756	-3.03999	2.08077	MYLK	intronic	.	.
BRA	3:123475680	rs7620887	2.142	-3.29957	2.34483	MYLK	intronic	.	.
BRA	3:123476314	rs13327325	2.142	-3.29957	2.34483	MYLK	intronic	.	.
BRA	3:123477167	rs4677902	2.27913	-3.37018	2.32519	MYLK	intronic	.	.
BRA	3:123480074	rs6778111	2.29813	-3.29957	2.22542	MYLK	intronic	.	.
BRA	3:123486169	rs9850359	2.53105	-3.57925	2.38489	MYLK	intronic	.	.
BRA	3:123493190	rs9867910	2.53105	-3.57925	2.38489	MYLK	intronic	.	.
BRA	3:123497656	rs1869863	2.53105	-3.57925	2.38489	MYLK	intronic	.	.
BRA	3:123508596	rs9839970	2.66514	-3.64803	2.36538	MYLK	intronic	.	.
BRA	3:123509338	rs875521	2.64525	-3.61937	2.34599	MYLK	intronic	.	.
BRA	3:123514927	rs1947510	2.6255	-3.5909	2.32672	MYLK	intronic	.	.
BRA	3:123516240	rs4678060	2.60587	-3.65898	2.42392	MYLK	intronic	.	.
BRA	3:123526911	rs2124508	2.49216	-3.61937	2.46308	MYLK	intronic	.	.
BRA	3:123532046	rs10511418	2.49216	-3.61937	2.46308	MYLK	intronic	.	.
BRA	3:123534283	rs17373884	2.35795	-3.55072	2.48284	MYLK	intronic	.	.
BRA	3:123535336	rs10511417	2.37696	-3.48162	2.38489	MYLK	intronic	.	.
BRA	3:123544576	rs2682215	2.37696	-3.48162	2.38489	MYLK	intronic	.	.
BRA	3:123549029	rs2605416	2.37696	-3.48162	2.38489	MYLK	intronic	.	.
BRA	3:123550463	rs2700352	2.37696	-3.48162	2.38489	MYLK	UTR5	ENST00000360772:c.-37775C>T\x3bENST00000359169:c.-37775C>T\x3bENST00000360304:c.-37775C>T\x3bENST00000464489:c.-37775C>T\x3bENST00000346322:c.-37775C>T	.
BRA	3:123584231	rs4118366	2.37696	-3.48162	2.38489	MYLK	intronic	.	.
BRA	3:123584488	rs16834826	2.2415	-3.41206	2.40453	MYLK	intronic	.	.
BRA	3:123587569	rs3863980	2.2415	-3.41206	2.40453	MYLK	intronic	.	.
BRA	3:123593561	rs4118370	2.2415	-3.41206	2.40453	MYLK	intronic	.	.
BRA	3:123595432	rs2700408	2.2415	-3.41206	2.40453	MYLK	UTR5	ENST00000360772:c.-82744T>C\x3bENST00000359169:c.-82744T>C\x3bENST00000360304:c.-82744T>C\x3bENST00000464489:c.-82744T>C\x3bENST00000346322:c.-82744T>C	.
BRA	3:123624252	rs12496579	2.2415	-3.41206	2.40453	MYLK\x3bCCDC14	intronic	.	.
BRA	3:123624279	rs2700367	2.22286	-3.48162	2.50274	MYLK\x3bCCDC14	intronic	.	.
BRA	3:123632122	rs7611960	2.22286	-3.48162	2.50274	CCDC14	intronic	.	.
BRA	3:123632973	rs9838637	2.20435	-3.55072	2.60031	CCDC14	UTR3	ENST00000310351:c.*653A>G\x3bENST00000488653:c.*653A>G\x3bENST00000485727:c.*653A>G\x3bENST00000409657:c.*3255A>G\x3bENST00000489746:c.*653A>G	.
BRA	3:123633220	rs2700372	2.22286	-3.57925	2.62059	CCDC14	UTR3	ENST00000310351:c.*406A>C\x3bENST00000488653:c.*406A>C\x3bENST00000485727:c.*406A>C\x3bENST00000409657:c.*3008A>C\x3bENST00000489746:c.*406A>C\x3bENST00000433542:c.*406A>C	.
BRA	3:123633612	rs11551801	2.22286	-3.57925	2.62059	CCDC14	UTR3	ENST00000310351:c.*14C>T\x3bENST00000488653:c.*14C>T\x3bENST00000485727:c.*14C>T\x3bENST00000409657:c.*2616C>T\x3bENST00000489746:c.*14C>T\x3bENST00000433542:c.*14C>T\x3bENST00000409697:c.*14C>T	.
BRA	3:123634046	rs2700373	2.22286	-3.57925	2.62059	CCDC14	exonic	.	synonymous_SNV
BRA	3:123645834	rs2091662	2.22286	-3.57925	2.62059	CCDC14	intronic	.	.
BRA	3:123671866	rs2700361	2.2415	-3.51001	2.52277	CCDC14	UTR5	ENST00000485727:c.-3991G>A	.
BRA	3:123672008	rs2682198	2.2415	-3.51001	2.52277	CCDC14	UTR5	ENST00000485727:c.-4133A>G	.
BRA	3:123672378	rs2700357	2.2415	-3.51001	2.52277	CCDC14	UTR5	ENST00000485727:c.-4503A>G	.
BRA	3:123672874	rs2700351	2.2415	-3.51001	2.52277	CCDC14	UTR5	ENST00000485727:c.-4999T>C	.
BRA	3:123673213	rs4677909	2.2415	-3.51001	2.52277	CCDC14	UTR5	ENST00000485727:c.-5338T>G	.
BRA	3:123674627	rs2700409	2.2415	-3.51001	2.52277	CCDC14	UTR5	ENST00000485727:c.-6752A>G	.
BRA	3:123686157	rs12695434	2.2415	-3.51001	2.52277	CCDC14\x3bROPN1	intergenic	dist\x3d5593\x3bdist\x3d1211	.
BRA	3:123687254	rs4355229	2.26025	-3.53859	2.54293	ROPN1	downstream	dist\x3d114	.
BRA	3:123688032	rs17842475	2.26025	-3.53859	2.54293	ROPN1	exonic	.	synonymous_SNV
BRA	3:123695229	rs16834947	2.26025	-3.63686	2.66155	ROPN1	intronic	.	.
BRA	3:123699823	rs17310770	1.98587	-3.4974	2.70305	DKFZp434B1222	intronic	.	.
BRA	3:123702716	rs7621877	1.98587	-3.4974	2.70305	DKFZp434B1222	intronic	.	.
BRA	3:123702960	rs9881117	1.98587	-3.4974	2.70305	DKFZp434B1222	intronic	.	.
BRA	3:123704039	rs6770339	1.9679	-3.46877	2.68223	DKFZp434B1222	intronic	.	.
BRA	3:123708048	rs2332717	2.29813	-3.79416	2.82246	DKFZp434B1222	intronic	.	.
BRA	3:123712966	rs2332719	2.27913	-3.76455	2.80125	DKFZp434B1222\x3bKALRN	intergenic	dist\x3d1941\x3bdist\x3d67875	.
BRA	3:123728685	rs9866970	2.27913	-3.76455	2.80125	DKFZp434B1222\x3bKALRN	intergenic	dist\x3d17660\x3bdist\x3d52156	.
BRA	3:123738355	rs4485668	2.27913	-3.76455	2.80125	DKFZp434B1222\x3bKALRN	intergenic	dist\x3d27330\x3bdist\x3d42486	.
BRA	3:123744470	rs12634530	2.27913	-3.76455	2.80125	DKFZp434B1222\x3bKALRN	intergenic	dist\x3d33445\x3bdist\x3d36371	.
BRA	3:123764705	rs2332740	2.27913	-3.76455	2.80125	DKFZp434B1222\x3bKALRN	intergenic	dist\x3d53680\x3bdist\x3d16136	.
BRA	3:123767922	rs2332690	2.27913	-3.76455	2.80125	DKFZp434B1222\x3bKALRN	intergenic	dist\x3d56897\x3bdist\x3d12919	.
BRA	3:123774078	rs9289231	2.27913	-3.76455	2.80125	DKFZp434B1222\x3bKALRN	intergenic	dist\x3d63053\x3bdist\x3d6763	.
BRA	3:123776606	rs16835038	2.27913	-3.76455	2.80125	DKFZp434B1222\x3bKALRN	intergenic	dist\x3d65581\x3bdist\x3d4235	.
BRA	3:123777536	rs6808290	2.27913	-3.76455	2.80125	DKFZp434B1222\x3bKALRN	intergenic	dist\x3d66511\x3bdist\x3d3305	.
BRA	3:123805421	rs6773078	2.142	-3.69524	2.82246	DKFZp434B1222\x3bKALRN	intronic	.	.
BRA	3:123807012	rs11721323	2.142	-3.69524	2.82246	DKFZp434B1222\x3bKALRN	intronic	.	.
BRA	3:123810460	rs4678082	2.142	-3.69524	2.82246	DKFZp434B1222\x3bKALRN	intronic	.	.
BRA	3:123812836	rs10934657	2.02218	-3.65482	2.8653	KALRN	intronic	.	.
BRA	3:123824333	rs16835100	2.02218	-3.65482	2.8653	KALRN	intronic	.	.
BRA	3:123831367	rs4678085	2.02218	-3.65482	2.8653	KALRN	intronic	.	.
BRA	3:123834347	rs1320182	2.05898	-3.51362	2.66671	KALRN	intronic	.	.
BRA	3:123836107	rs16835110	2.04052	-3.58445	2.76634	KALRN	intronic	.	.
BRA	3:123858749	rs10512620	2.02218	-3.65482	2.8653	KALRN	intronic	.	.
BRA	3:123878673	rs6786840	2.02218	-3.65482	2.8653	KALRN	intronic	.	.
BRA	3:123880441	rs4678090	2.02218	-3.65482	2.8653	KALRN	intronic	.	.
BRA	3:123897358	rs12488684	2.02218	-3.65482	2.8653	KALRN	intronic	.	.
BRA	3:123904275	rs7625739	2.02218	-3.65482	2.8653	KALRN	intronic	.	.
BRA	3:123916071	rs2141665	2.02218	-3.65482	2.8653	KALRN	intronic	.	.
BRA	3:123916644	rs6778978	1.90076	-3.61386	2.90872	KALRN	intronic	.	.
BRA	3:123923922	rs1444768	1.90076	-3.61386	2.90872	KALRN	intronic	.	.
BRA	3:123925295	rs1822791	1.90076	-3.61386	2.90872	KALRN	intronic	.	.
BRA	3:123927948	rs2084017	1.90076	-3.61386	2.90872	KALRN	intronic	.	.
BRA	3:123930542	rs1444757	1.88283	-3.58445	2.88694	KALRN	intronic	.	.
BRA	3:123935369	rs963385	1.88283	-3.58445	2.88694	KALRN	intronic	.	.
BRA	3:123939607	rs1444755	1.7777	-3.47143	2.8309	KALRN	intronic	.	.
BRA	3:123940692	rs9843963	1.7777	-3.37051	2.70908	KALRN	intronic	.	.
BRA	3:123941100	rs1920623	1.7777	-3.37051	2.70908	KALRN	intronic	.	.
BRA	3:123941982	rs6788809	1.7777	-3.37051	2.70908	KALRN	intronic	.	.
BRA	3:123942353	rs6789224	1.7777	-3.37051	2.70908	KALRN	intronic	.	.
BRA	3:123943740	rs9859929	1.7777	-3.37051	2.70908	KALRN	intronic	.	.
BRA	3:123944955	rs9858797	1.79546	-3.39949	2.73048	KALRN	intronic	.	.
BRA	3:123951884	rs1920634	1.81334	-3.42866	2.75203	KALRN	intronic	.	.
BRA	3:123952217	rs17286604	1.81334	-3.42866	2.75203	KALRN	intronic	.	.
BRA	3:123952276	rs3772728	1.81334	-3.42866	2.75203	KALRN	intronic	.	.
BRA	3:123954939	rs9846518	1.81334	-3.42866	2.75203	KALRN	intronic	.	.
BRA	3:123956596	rs4678095	1.79546	-3.50075	2.85272	KALRN	intronic	.	.
BRA	3:123956804	rs4321476	1.79546	-3.50075	2.85272	KALRN	intronic	.	.
BRA	3:123957163	rs1031158	1.81334	-3.42866	2.75203	KALRN	intronic	.	.
BRA	3:123958568	rs895062	1.79546	-3.39949	2.73048	KALRN	intronic	.	.
BRA	3:123958971	rs7648526	1.79546	-3.39949	2.73048	KALRN	intronic	.	.
BRA	3:123959585	rs7616435	1.79546	-3.39949	2.73048	KALRN	intronic	.	.
BRA	3:123960730	rs4678097	1.79546	-3.39949	2.73048	KALRN	intronic	.	.
BRA	3:123966566	rs2332768	1.52655	-3.18073	2.67208	KALRN	intronic	.	.
BRA	3:123967952	rs6781700	1.52655	-3.07844	2.5486	KALRN	intronic	.	.
BRA	3:123970685	rs6438837	1.52655	-3.07844	2.5486	KALRN	intronic	.	.
BRA	3:123970864	rs13321072	1.52655	-3.07844	2.5486	KALRN	intronic	.	.
BRA	3:123974407	rs13320544	1.52655	-3.07844	2.5486	KALRN	intronic	.	.
BRA	4:16498825	rs16893547	-0.636868	-2.10032	3.02246	TAPT1-AS1\x3bLDB2	ncRNA_intronic	.	.
BRA	4:16521723	rs6843498	-0.459035	-2.23252	3.04603	LDB2	intronic	.	.
BRA	4:16522293	rs12510434	-0.29128	-2.3388	3.04603	LDB2	intronic	.	.
BRA	4:16524379	rs11732672	-0.29128	-2.3388	3.04603	LDB2	intronic	.	.
BRA	4:16526736	rs4698491	-0.29128	-2.3388	3.04603	LDB2	intronic	.	.
BRA	4:16527611	rs10020336	-0.13538	-2.52395	3.1503	LDB2	intronic	.	.
BRA	4:16530079	rs10019178	-0.147152	-2.60227	3.25384	LDB2	intronic	.	.
BRA	4:16530791	rs17488750	-0.147152	-2.60227	3.25384	LDB2	intronic	.	.
BRA	4:16531401	rs10805350	-0.147152	-2.60227	3.25384	LDB2	intronic	.	.
BRA	4:16531505	rs10805351	-0.147152	-2.60227	3.25384	LDB2	intronic	.	.
BRA	4:16531797	rs12498169	-0.147152	-2.60227	3.25384	LDB2	intronic	.	.
BRA	4:16533376	rs13138387	-0.158841	-2.68003	3.35665	LDB2	intronic	.	.
BRA	4:16537510	rs16893606	-0.158841	-2.68003	3.35665	LDB2	intronic	.	.
BRA	4:16540004	rs11947427	-0.147152	-2.60227	3.25384	LDB2	intronic	.	.
BRA	4:16546672	rs13110049	-0.147152	-2.7078	3.38124	LDB2	intronic	.	.
BRA	4:16546995	rs6819114	-0.13538	-2.62986	3.27815	LDB2	intronic	.	.
BRA	4:16549115	rs6855048	-0.13538	-2.62986	3.27815	LDB2	intronic	.	.
BRA	4:16550094	rs13133023	-0.13538	-2.62986	3.27815	LDB2	intronic	.	.
BRA	4:16551411	rs1501145	-0.13538	-2.62986	3.27815	LDB2	intronic	.	.
BRA	4:16551576	rs13113158	-0.147152	-2.7078	3.38124	LDB2	intronic	.	.
BRA	4:16551836	rs12233679	-0.147152	-2.7078	3.38124	LDB2	intronic	.	.
BRA	4:16553922	rs16893622	-0.147152	-2.7078	3.38124	LDB2	intronic	.	.
BRA	4:16554662	rs1501127	-0.147152	-2.7078	3.38124	LDB2	intronic	.	.
BRA	4:16557143	rs2055418	-0.147152	-2.7078	3.38124	LDB2	intronic	.	.
BRA	4:16565404	rs12508513	-0.158841	-2.68003	3.35665	LDB2	intronic	.	.
BRA	4:16572822	rs11725152	-0.158841	-2.68003	3.35665	LDB2	intronic	.	.
BRA	4:16578179	rs4698494	-0.147152	-2.7078	3.38124	LDB2	intronic	.	.
BRA	4:16581810	rs13120039	-0.20479	-2.77828	3.5104	LDB2	intronic	.	.
BRA	4:16585618	rs3935821	-0.216079	-2.8541	3.61055	LDB2	intronic	.	.
BRA	4:16585917	rs4072813	-0.227291	-2.92939	3.71002	LDB2	intronic	.	.
BRA	4:16587201	rs7669580	-0.227291	-2.92939	3.71002	LDB2	intronic	.	.
BRA	4:16590588	rs11945652	-0.227291	-2.92939	3.71002	LDB2	intronic	.	.
BRA	4:16591598	rs2135442	-0.227291	-2.92939	3.71002	LDB2	intronic	.	.
BRA	4:16592117	rs6812263	-0.227291	-2.92939	3.71002	LDB2	intronic	.	.
BRA	4:16594879	rs10017860	-0.216079	-2.8541	3.61055	LDB2	intronic	.	.
BRA	4:16598510	rs2173074	-0.216079	-2.8541	3.61055	MIR548AX	intronic	.	.
BRA	4:16599234	rs1496747	-0.216079	-2.8541	3.61055	MIR548AX	intronic	.	.
BRA	4:16600664	rs6818414	-0.216079	-2.8541	3.61055	MIR548AX	intronic	.	.
BRA	4:16601009	rs11931315	-0.227291	-2.82639	3.58569	MIR548AX	intronic	.	.
BRA	4:16604093	rs924156	-0.238425	-2.79888	3.56099	MIR548AX	intronic	.	.
BRA	4:16605178	rs17490415	-0.238425	-2.79888	3.56099	MIR548AX	intronic	.	.
BRA	4:16608497	rs13118746	-0.238425	-2.79888	3.56099	MIR548AX	intronic	.	.
BRA	4:16610295	rs33948812	-0.227291	-2.82639	3.58569	MIR548AX	intronic	.	.
BRA	4:16624209	rs1496750	-0.227291	-2.82639	3.58569	LDB2	intronic	.	.
BRA	4:16627989	rs6829729	-0.227291	-2.82639	3.58569	LDB2	intronic	.	.
BRA	4:16637714	rs17425382	-0.227291	-2.82639	3.58569	LDB2	intronic	.	.
BRA	4:16637779	rs12506426	-0.227291	-2.82639	3.58569	LDB2	intronic	.	.
BRA	4:16638981	rs7693848	-0.238425	-3.00417	3.8088	LDB2	intronic	.	.
BRA	4:16642464	rs4698502	-0.238425	-3.00417	3.8088	LDB2	intronic	.	.
BRA	4:16646025	rs12642363	-0.238425	-3.00417	3.8088	LDB2	intronic	.	.
BRA	4:16646358	rs10023986	-0.238425	-3.00417	3.8088	LDB2	intronic	.	.
BRA	4:16647943	rs3763967	-0.227291	-3.03239	3.83435	LDB2	intronic	.	.
BRA	4:16648246	rs3763969	-0.227291	-3.03239	3.83435	LDB2	intronic	.	.
BRA	4:16650090	rs1566066	-0.227291	-3.03239	3.83435	LDB2	intronic	.	.
BRA	4:16656682	rs9996576	-0.400436	-2.90152	3.8088	LDB2	intronic	.	.
BRA	4:16666332	rs1027784	-0.122391	-3.09572	3.83057	LDB2	intronic	.	.
BRA	4:16668043	rs6449262	-0.122391	-3.09572	3.83057	LDB2	intronic	.	.
BRA	4:16671394	rs10939683	-0.122391	-3.09572	3.83057	LDB2	intronic	.	.
BRA	4:16674801	rs6851110	0.0255914	-3.16868	3.80547	LDB2	intronic	.	.
BRA	4:16677019	rs17492017	0.0493489	-3.12386	3.7332	LDB2	intronic	.	.
BRA	4:16677182	rs7660353	0.03743	-3.19697	3.83057	LDB2	intronic	.	.
BRA	4:16677557	rs10027272	0.03743	-3.19697	3.83057	LDB2	intronic	.	.
BRA	4:16680651	rs6848653	0.0493489	-3.12386	3.7332	LDB2	intronic	.	.
BRA	4:16680736	rs7661729	0.0493489	-3.12386	3.7332	LDB2	intronic	.	.
BRA	4:16681217	rs1395291	0.0493489	-3.12386	3.7332	LDB2	intronic	.	.
BRA	4:16681543	rs7692454	0.0493489	-3.12386	3.7332	LDB2	intronic	.	.
BRA	4:16686361	rs16893782	0.197251	-3.29823	3.83057	LDB2	intronic	.	.
BRA	4:16694863	rs16893797	0.197251	-3.29823	3.83057	LDB2	intronic	.	.
BRA	4:16694900	rs13110423	0.197251	-3.29823	3.83057	LDB2	intronic	.	.
BRA	4:16698184	rs283029	0.197251	-3.29823	3.83057	LDB2	intronic	.	.
BRA	4:16705698	rs11930466	0.197251	-3.29823	3.83057	LDB2	intronic	.	.
BRA	4:16713075	rs157619	0.357072	-3.29823	3.70834	LDB2	intronic	.	.
BRA	4:16717423	rs283038	0.357072	-3.29823	3.70834	LDB2	intronic	.	.
BRA	4:16719156	rs17428815	0.357072	-3.29823	3.70834	LDB2	intronic	.	.
BRA	4:16723640	rs1514644	0.357072	-3.29823	3.70834	LDB2	intronic	.	.
BRA	4:16726650	rs16893890	0.222257	-3.25415	3.75823	LDB2	intronic	.	.
BRA	4:16736065	rs533825	0.209712	-3.22546	3.7332	LDB2	intronic	.	.
BRA	4:16739648	rs283019	0.209712	-3.22546	3.7332	LDB2	intronic	.	.
BRA	4:16740168	rs283018	0.209712	-3.22546	3.7332	LDB2	intronic	.	.
BRA	4:16744084	rs883086	0.0613488	-3.1522	3.75823	LDB2	intronic	.	.
BRA	4:16747687	rs1546182	0.0855952	-3.20946	3.8088	LDB2	intronic	.	.
BRA	4:16753012	rs157630	0.0734307	-3.07844	3.65995	LDB2	intronic	.	.
BRA	4:16753863	rs283027	0.0734307	-3.07844	3.65995	LDB2	intronic	.	.
BRA	4:16773323	rs207685	0.0734307	-3.07844	3.65995	LDB2	intronic	.	.
BRA	4:16786351	rs207699	0.197251	-3.29823	3.83057	LDB2	intronic	.	.
BRA	4:16786858	rs207701	0.197251	-3.29823	3.83057	LDB2	intronic	.	.
BRA	4:16789915	rs17757703	0.197251	-3.29823	3.83057	LDB2	intronic	.	.
BRA	4:16794008	rs10489106	0.184874	-3.26959	3.80547	LDB2	intronic	.	.
BRA	4:16801041	rs158278	0.184874	-3.26959	3.80547	LDB2	intronic	.	.
BRA	4:16823900	rs123043	0.344157	-3.16868	3.56182	LDB2	intronic	.	.
BRA	4:16828794	rs207703	0.344157	-3.16868	3.56182	LDB2	intronic	.	.
BRA	4:16834640	rs207710	0.344157	-3.16868	3.56182	LDB2	intronic	.	.
BRA	4:16837966	rs629782	0.344157	-3.16868	3.56182	LDB2	intronic	.	.
BRA	4:16839420	rs158260	0.344157	-3.16868	3.56182	LDB2	intronic	.	.
BRA	4:16842716	rs12503223	0.344157	-3.16868	3.56182	LDB2	intronic	.	.
BRA	4:16843910	rs2108935	0.344157	-3.16868	3.56182	LDB2	intronic	.	.
BRA	4:16851024	rs207713	0.344157	-3.16868	3.56182	LDB2	intronic	.	.
BRA	4:16855730	rs13135819	0.331329	-3.14057	3.53771	LDB2	intronic	.	.
BRA	4:16856564	rs6839117	0.331329	-3.14057	3.53771	LDB2	intronic	.	.
BRA	4:16861512	rs6829935	0.331329	-3.14057	3.53771	LDB2	intronic	.	.
BRA	4:16865939	rs13113385	0.318587	-3.11265	3.51375	LDB2	intronic	.	.
BRA	4:16867757	rs11734663	0.318587	-3.11265	3.51375	LDB2	intronic	.	.
BRA	4:16871315	rs13104451	0.318587	-3.11265	3.51375	LDB2	intronic	.	.
BRA	4:16873743	rs10939693	0.318587	-3.11265	3.51375	LDB2	intronic	.	.
BRA	4:16877760	rs16894138	0.318587	-3.11265	3.51375	LDB2	intronic	.	.
BRA	4:16888776	rs10014964	0.331329	-3.03999	3.41629	LDB2	intronic	.	.
BRA	4:16892585	rs1483009	0.318587	-3.01241	3.39274	LDB2	intronic	.	.
BRA	4:16893893	rs1483012	0.318587	-3.01241	3.39274	LDB2	intronic	.	.
BRA	4:16899946	rs7690911	0.318587	-3.01241	3.39274	LDB2	intronic	.	.
BRA	4:16906388	rs992704	0.318587	-3.01241	3.39274	LDB2\x3bBC029598	intergenic	dist\x3d5956\x3bdist\x3d68510	.
BRA	4:16913766	rs6816423	0.318587	-3.01241	3.39274	LDB2\x3bBC029598	intergenic	dist\x3d13334\x3bdist\x3d61132	.
BRA	4:16914239	rs13126845	0.318587	-3.01241	3.39274	LDB2\x3bBC029598	intergenic	dist\x3d13807\x3bdist\x3d60659	.
BRA	4:16914874	rs2108937	0.318587	-3.01241	3.39274	LDB2\x3bBC029598	intergenic	dist\x3d14442\x3bdist\x3d60024	.
BRA	4:16915245	rs13129387	0.318587	-3.01241	3.39274	LDB2\x3bBC029598	intergenic	dist\x3d14813\x3bdist\x3d59653	.
BRA	4:16922182	rs4698165	0.331329	-2.93941	3.29488	LDB2\x3bBC029598	intergenic	dist\x3d21750\x3bdist\x3d52716	.
BRA	4:16927427	rs16894172	0.331329	-2.93941	3.29488	LDB2\x3bBC029598	intergenic	dist\x3d26995\x3bdist\x3d47471	.
BRA	4:16929643	rs725858	0.344157	-2.86593	3.19636	LDB2\x3bBC029598	intergenic	dist\x3d29211\x3bdist\x3d45255	.
BRA	4:16932945	rs2872565	0.476804	-2.91217	3.15073	LDB2\x3bBC029598	intergenic	dist\x3d32513\x3bdist\x3d41953	.
BRA	4:16935552	rs917494	0.607688	-2.95779	3.10571	LDB2\x3bBC029598	intergenic	dist\x3d35120\x3bdist\x3d39346	.
BRA	4:16942990	rs1949292	0.607688	-2.95779	3.10571	LDB2\x3bBC029598	intergenic	dist\x3d42558\x3bdist\x3d31908	.
BRA	4:16960123	rs1514996	0.635022	-2.91217	3.02973	LDB2\x3bBC029598	intergenic	dist\x3d59691\x3bdist\x3d14775	.
BRA	4:16985245	rs6414774	0.635022	-2.91217	3.02973	LDB2\x3bBC029598	ncRNA_intronic	.	.
BRA	4:16992028	rs4698527	0.621309	-2.98501	3.12814	LDB2\x3bBC029598	ncRNA_intronic	.	.
BRA	4:16992876	rs16894222	0.621309	-2.98501	3.12814	LDB2\x3bBC029598	ncRNA_intronic	.	.
BRA	4:16993463	rs4698528	0.621309	-2.98501	3.12814	LDB2\x3bBC029598	ncRNA_intronic	.	.
BRA	4:16995023	rs13109226	0.621309	-2.98501	3.12814	LDB2\x3bBC029598	ncRNA_intronic	.	.
BRA	4:16995752	rs4698529	0.621309	-2.98501	3.12814	LDB2\x3bBC029598	ncRNA_intronic	.	.
BRA	4:16997327	rs2314597	0.621309	-2.98501	3.12814	LDB2\x3bBC029598	ncRNA_intronic	.	.
BRA	4:17016263	rs6858060	0.621309	-2.98501	3.12814	LDB2\x3bBC029598	ncRNA_intronic	.	.
BRA	4:17025691	rs2102702	0.621309	-2.98501	3.12814	LDB2\x3bBC029598	ncRNA_intronic	.	.
BRA	4:17031095	rs9291651	0.463619	-2.8851	3.12814	LDB2\x3bBC029598	ncRNA_intronic	.	.
BRA	4:17035562	rs11730753	0.463619	-2.8851	3.12814	LDB2\x3bBC029598	ncRNA_intronic	.	.
BRA	4:17036244	rs6449275	0.463619	-2.8851	3.12814	LDB2\x3bBC029598	ncRNA_intronic	.	.
BRA	4:17041687	rs11724970	0.476804	-2.91217	3.15073	LDB2\x3bBC029598	ncRNA_intronic	.	.
BRA	4:17042063	rs1514989	0.476804	-2.91217	3.15073	LDB2\x3bBC029598	ncRNA_intronic	.	.
BRA	4:17043787	rs13353571	0.476804	-2.91217	3.15073	LDB2\x3bBC029598	ncRNA_intronic	.	.
BRA	4:17044466	rs16894247	0.476804	-2.91217	3.15073	LDB2\x3bBC029598	ncRNA_intronic	.	.
BRA	4:17044760	rs13107569	0.476804	-2.91217	3.15073	LDB2\x3bBC029598	ncRNA_intronic	.	.
BRA	4:17045368	rs4426772	0.476804	-2.91217	3.15073	LDB2\x3bBC029598	ncRNA_intronic	.	.
BRA	4:22737356	rs7688368	1.21967	-3.00417	2.69365	GBA3	intronic	.	.
BRA	4:22757756	rs17540321	1.21967	-3.10681	2.81755	GBA3	intronic	.	.
BRA	4:22758659	rs4697335	1.21967	-3.10681	2.81755	GBA3	intronic	.	.
BRA	4:22762166	rs16873132	1.21967	-3.10681	2.81755	GBA3	intronic	.	.
BRA	4:22770299	rs1385760	1.34861	-3.25415	2.89679	GBA3	intronic	.	.
BRA	4:22774617	rs4103518	1.34861	-3.25415	2.89679	GBA3	intronic	.	.
BRA	4:22786034	rs10000431	1.33225	-3.22546	2.87468	GBA3	intronic	.	.
BRA	4:22793164	rs6854336	1.33225	-3.22546	2.87468	GBA3	intronic	.	.
BRA	4:22793514	rs358255	1.34861	-3.1522	2.77372	GBA3	intronic	.	.
BRA	4:22793528	rs183084	1.34861	-3.1522	2.77372	GBA3	intronic	.	.
BRA	4:22794601	rs358254	1.34861	-3.1522	2.77372	GBA3	intronic	.	.
BRA	4:22803174	rs370843	1.36509	-3.18073	2.79556	GBA3	intronic	.	.
BRA	4:22812879	rs358238	1.36509	-3.18073	2.79556	GBA3	intronic	.	.
BRA	4:22819747	rs358233	1.36509	-3.18073	2.79556	GBA3	intronic	.	.
BRA	4:22824021	rs3099557	1.36509	-3.18073	2.79556	GBA3\x3bMir_340	intergenic	dist\x3d2823\x3bdist\x3d175153	.
BRA	4:22832447	rs430976	1.23581	-3.13538	2.83969	GBA3\x3bMir_340	intergenic	dist\x3d11249\x3bdist\x3d166727	.
BRA	4:23002014	rs10938926	1.17189	-3.02226	2.75203	Mir_340\x3bMIR548AJ2	ncRNA_intronic	.	.
BRA	4:23009296	rs4697359	1.17189	-3.02226	2.75203	Mir_340\x3bMIR548AJ2	ncRNA_intronic	.	.
BRA	4:23015784	rs4391017	1.17189	-3.02226	2.75203	Mir_340\x3bMIR548AJ2	ncRNA_intronic	.	.
BRA	4:23018704	rs7664442	1.17189	-3.02226	2.75203	Mir_340\x3bMIR548AJ2	ncRNA_intronic	.	.
BRA	4:23129245	rs4607200	1.14057	-3.06776	2.8309	Mir_340\x3bMIR548AJ2	intergenic	dist\x3d4135\x3bdist\x3d107003	.
BRA	4:23160661	rs11733138	1.14057	-3.06776	2.8309	Mir_340\x3bMIR548AJ2	intergenic	dist\x3d35551\x3bdist\x3d75587	.
BRA	4:23169854	rs7676830	0.981289	-3.06776	2.95272	Mir_340\x3bMIR548AJ2	intergenic	dist\x3d44744\x3bdist\x3d66394	.
BRA	4:23173926	rs4498120	0.981289	-3.06776	2.95272	Mir_340\x3bMIR548AJ2	intergenic	dist\x3d48816\x3bdist\x3d62322	.
BRA	4:23175107	rs10805240	0.981289	-3.06776	2.95272	Mir_340\x3bMIR548AJ2	intergenic	dist\x3d49997\x3bdist\x3d61141	.
BRA	4:23230869	rs10517006	0.951456	-3.01241	2.90872	Mir_340\x3bMIR548AJ2	intergenic	dist\x3d105759\x3bdist\x3d5379	.
BRA	4:23235331	rs20414	0.951456	-3.01241	2.90872	Mir_340\x3bMIR548AJ2	downstream	dist\x3d917	.
BRA	4:23251514	rs16873390	0.951456	-3.01241	2.90872	Mir_340\x3bMIR548AJ2	ncRNA_intronic	.	.
BRA	4:23266728	rs10938932	0.778999	-2.98501	3.00754	Mir_340\x3bMIR548AJ2	ncRNA_intronic	.	.
BRA	4:23267131	rs16873417	0.778999	-2.98501	3.00754	Mir_340\x3bMIR548AJ2	ncRNA_intronic	.	.
BRA	4:23272693	rs10020391	0.778999	-2.98501	3.00754	Mir_340\x3bMIR548AJ2	ncRNA_intronic	.	.
BRA	4:23288742	rs7658635	0.778999	-2.98501	3.00754	Mir_340\x3bMIR548AJ2	intergenic	dist\x3d1546\x3bdist\x3d227821	.
BRA	4:23289721	rs10050029	0.922021	-3.05737	2.98551	Mir_340\x3bMIR548AJ2	intergenic	dist\x3d2525\x3bdist\x3d226842	.
BRA	4:23293043	rs12503311	0.778999	-2.98501	3.00754	Mir_340\x3bMIR548AJ2	intergenic	dist\x3d5847\x3bdist\x3d223520	.
BRA	4:23296159	rs10938939	0.778999	-2.98501	3.00754	Mir_340\x3bMIR548AJ2	intergenic	dist\x3d8963\x3bdist\x3d220404	.
BRA	4:23301509	rs10517009	0.778999	-2.98501	3.00754	Mir_340\x3bMIR548AJ2	intergenic	dist\x3d14313\x3bdist\x3d215054	.
BRA	4:23307693	rs12507992	0.778999	-2.98501	3.00754	Mir_340\x3bMIR548AJ2	intergenic	dist\x3d20497\x3bdist\x3d208870	.
BRA	4:23307920	rs2036713	0.778999	-2.98501	3.00754	Mir_340\x3bMIR548AJ2	intergenic	dist\x3d20724\x3bdist\x3d208643	.
BRA	4:23313796	rs16873489	0.778999	-2.98501	3.00754	Mir_340\x3bMIR548AJ2	intergenic	dist\x3d26600\x3bdist\x3d202767	.
BRA	4:23317124	rs2175069	0.778999	-2.98501	3.00754	Mir_340\x3bMIR548AJ2	intergenic	dist\x3d29928\x3bdist\x3d199439	.
BRA	4:23320940	rs16873495	0.778999	-2.98501	3.00754	Mir_340\x3bMIR548AJ2	intergenic	dist\x3d33744\x3bdist\x3d195623	.
BRA	4:27388554	rs4355380	1.65958	-3.21176	2.60779	STIM2\x3bDQ571874	intergenic	dist\x3d104707\x3bdist\x3d198213	.
BRA	4:27390449	rs6448518	1.51985	-3.1622	2.65484	STIM2\x3bDQ571874	intergenic	dist\x3d106602\x3bdist\x3d196318	.
BRA	4:27405561	rs7672972	1.51985	-3.1622	2.65484	STIM2\x3bDQ571874	intergenic	dist\x3d121714\x3bdist\x3d181206	.
BRA	4:27406076	rs11934618	1.51985	-3.1622	2.65484	STIM2\x3bDQ571874	intergenic	dist\x3d122229\x3bdist\x3d180691	.
BRA	4:27406431	rs210755	1.51985	-3.1622	2.65484	STIM2\x3bDQ571874	intergenic	dist\x3d122584\x3bdist\x3d180336	.
BRA	4:27412242	rs210760	1.51985	-3.1622	2.65484	STIM2\x3bDQ571874	intergenic	dist\x3d128395\x3bdist\x3d174525	.
BRA	4:27412694	rs210761	1.55786	-3.22585	2.7026	STIM2\x3bDQ571874	intergenic	dist\x3d128847\x3bdist\x3d174073	.
BRA	4:27419092	rs10014971	1.55786	-3.22585	2.7026	STIM2\x3bDQ571874	intergenic	dist\x3d135245\x3bdist\x3d167675	.
BRA	4:27432523	rs210777	1.55786	-3.22585	2.7026	STIM2\x3bDQ571874	intergenic	dist\x3d148676\x3bdist\x3d154244	.
BRA	4:27438947	rs210749	1.53878	-3.30744	2.81568	STIM2\x3bDQ571874	intergenic	dist\x3d155100\x3bdist\x3d147820	.
BRA	4:27440377	rs16879368	1.53878	-3.30744	2.81568	STIM2\x3bDQ571874	intergenic	dist\x3d156530\x3bdist\x3d146390	.
BRA	4:27442060	rs2110177	1.53878	-3.30744	2.81568	STIM2\x3bDQ571874	intergenic	dist\x3d158213\x3bdist\x3d144707	.
BRA	4:27448881	rs10489017	1.53878	-3.30744	2.81568	STIM2\x3bDQ571874	intergenic	dist\x3d165034\x3bdist\x3d137886	.
BRA	4:27450750	rs210782	1.53878	-3.30744	2.81568	STIM2\x3bDQ571874	intergenic	dist\x3d166903\x3bdist\x3d136017	.
BRA	4:27459128	rs10025989	1.53878	-3.30744	2.81568	STIM2\x3bDQ571874	intergenic	dist\x3d175281\x3bdist\x3d127639	.
BRA	4:27471892	rs11935805	1.53878	-3.30744	2.81568	STIM2\x3bDQ571874	intergenic	dist\x3d188045\x3bdist\x3d114875	.
BRA	4:27474865	rs6849304	1.53878	-3.30744	2.81568	STIM2\x3bDQ571874	intergenic	dist\x3d191018\x3bdist\x3d111902	.
BRA	4:27490495	rs10461103	1.53878	-3.30744	2.81568	STIM2\x3bDQ571874	intergenic	dist\x3d206648\x3bdist\x3d96272	.
BRA	4:27496294	rs1378788	1.55786	-3.22585	2.7026	STIM2\x3bDQ571874	intergenic	dist\x3d212447\x3bdist\x3d90473	.
BRA	4:27496410	rs1993400	1.55786	-3.22585	2.7026	STIM2\x3bDQ571874	intergenic	dist\x3d212563\x3bdist\x3d90357	.
BRA	4:27509411	rs12505179	1.55786	-3.22585	2.7026	STIM2\x3bDQ571874	intergenic	dist\x3d225564\x3bdist\x3d77356	.
BRA	4:27520046	rs12108234	1.53878	-3.30744	2.81568	STIM2\x3bDQ571874	intergenic	dist\x3d236199\x3bdist\x3d66721	.
BRA	4:27530174	rs12506982	1.53878	-3.30744	2.81568	STIM2\x3bDQ571874	intergenic	dist\x3d246327\x3bdist\x3d56593	.
BRA	4:27534772	rs1375757	1.53878	-3.30744	2.81568	STIM2\x3bDQ571874	intergenic	dist\x3d250925\x3bdist\x3d51995	.
BRA	4:27534917	rs9992655	1.53878	-3.30744	2.81568	STIM2\x3bDQ571874	intergenic	dist\x3d251070\x3bdist\x3d51850	.
BRA	4:27539764	rs12504241	1.53878	-3.30744	2.81568	STIM2\x3bDQ571874	intergenic	dist\x3d255917\x3bdist\x3d47003	.
BRA	4:27542201	rs16879469	1.57708	-3.25804	2.72675	STIM2\x3bDQ571874	intergenic	dist\x3d258354\x3bdist\x3d44566	.
BRA	4:27542684	rs1449756	1.55786	-3.22585	2.7026	STIM2\x3bDQ571874	intergenic	dist\x3d258837\x3bdist\x3d44083	.
BRA	4:27548905	rs10009898	1.55786	-3.22585	2.7026	STIM2\x3bDQ571874	intergenic	dist\x3d265058\x3bdist\x3d37862	.
BRA	4:27553045	rs13124025	1.53878	-3.30744	2.81568	STIM2\x3bDQ571874	intergenic	dist\x3d269198\x3bdist\x3d33722	.
BRA	4:27560693	rs10506518	1.53878	-3.30744	2.81568	STIM2\x3bDQ571874	intergenic	dist\x3d276846\x3bdist\x3d26074	.
BRA	4:27570669	rs16879491	1.53878	-3.30744	2.81568	STIM2\x3bDQ571874	intergenic	dist\x3d286822\x3bdist\x3d16098	.
BRA	4:27584802	rs6856564	1.53878	-3.19391	2.67863	STIM2\x3bDQ571874	intergenic	dist\x3d300955\x3bdist\x3d1965	.
BRA	4:27584821	rs10049673	1.53878	-3.19391	2.67863	STIM2\x3bDQ571874	intergenic	dist\x3d300974\x3bdist\x3d1946	.
BRA	4:27591317	rs16879540	1.53878	-3.19391	2.67863	STIM2\x3bDQ571874	intergenic	dist\x3d3551\x3bdist\x3d378028	.
BRA	4:27592104	rs16879550	1.53878	-3.19391	2.67863	STIM2\x3bDQ571874	intergenic	dist\x3d4338\x3bdist\x3d377241	.
BRA	4:27595859	rs16879558	1.53878	-3.19391	2.67863	STIM2\x3bDQ571874	intergenic	dist\x3d8093\x3bdist\x3d373486	.
BRA	4:27600788	rs4599400	1.53878	-3.19391	2.67863	STIM2\x3bDQ571874	intergenic	dist\x3d13022\x3bdist\x3d368557	.
BRA	4:27601868	rs1375761	1.53878	-3.19391	2.67863	STIM2\x3bDQ571874	intergenic	dist\x3d14102\x3bdist\x3d367477	.
BRA	4:27602132	rs16879587	1.55786	-3.11189	2.56503	STIM2\x3bDQ571874	intergenic	dist\x3d14366\x3bdist\x3d367213	.
BRA	4:27602249	rs7658517	1.55786	-3.11189	2.56503	STIM2\x3bDQ571874	intergenic	dist\x3d14483\x3bdist\x3d367096	.
BRA	4:27603144	rs6847492	1.55786	-3.11189	2.56503	STIM2\x3bDQ571874	intergenic	dist\x3d15378\x3bdist\x3d366201	.
BRA	4:27606650	rs10212920	1.55786	-3.11189	2.56503	STIM2\x3bDQ571874	intergenic	dist\x3d18884\x3bdist\x3d362695	.
BRA	4:34370370	rs4859319	1.31391	-3.02027	2.64101	BC036345\x3bNONE	intergenic	dist\x3d99001\x3bdist\x3d18006	.
BRA	4:34397464	rs7665973	1.28279	-3.06416	2.71778	BC036345\x3bNONE	intergenic	dist\x3d9005\x3bdist\x3d261764	.
BRA	4:34398073	rs10017869	1.28279	-3.06416	2.71778	BC036345\x3bNONE	intergenic	dist\x3d9614\x3bdist\x3d261155	.
BRA	4:34410712	rs10008623	1.28279	-3.06416	2.71778	BC036345\x3bNONE	intergenic	dist\x3d22253\x3bdist\x3d248516	.
BRA	4:34413064	rs6822676	1.28279	-3.06416	2.71778	BC036345\x3bNONE	intergenic	dist\x3d24605\x3bdist\x3d246164	.
BRA	4:34415056	rs2217013	1.28279	-3.06416	2.71778	BC036345\x3bNONE	intergenic	dist\x3d26597\x3bdist\x3d244172	.
BRA	4:34451311	rs6855693	1.28279	-3.06416	2.71778	BC036345\x3bNONE	intergenic	dist\x3d62852\x3bdist\x3d207917	.
BRA	4:34462800	rs10517312	1.2983	-3.0911	2.73845	BC036345\x3bNONE	intergenic	dist\x3d74341\x3bdist\x3d196428	.
BRA	4:34466283	rs1480978	1.31391	-3.11822	2.75924	BC036345\x3bNONE	intergenic	dist\x3d77824\x3bdist\x3d192945	.
BRA	4:34472258	rs10517316	1.31391	-3.11822	2.75924	BC036345\x3bNONE	intergenic	dist\x3d83799\x3bdist\x3d186970	.
BRA	4:34473606	rs16989731	1.31391	-3.11822	2.75924	BC036345\x3bNONE	intergenic	dist\x3d85147\x3bdist\x3d185622	.
BRA	4:34478767	rs10011680	1.31391	-3.11822	2.75924	BC036345\x3bNONE	intergenic	dist\x3d90308\x3bdist\x3d180461	.
BRA	4:34488990	rs10019000	1.31391	-3.11822	2.75924	BC036345\x3bNONE	intergenic	dist\x3d100531\x3bdist\x3d170238	.
BRA	4:34490327	rs12647612	1.31391	-3.11822	2.75924	BC036345\x3bNONE	intergenic	dist\x3d101868\x3bdist\x3d168901	.
BRA	4:34492968	rs1904897	1.31391	-3.11822	2.75924	BC036345\x3bNONE	intergenic	dist\x3d104509\x3bdist\x3d166260	.
BRA	4:34498265	rs6817183	1.2983	-3.0911	2.73845	BC036345\x3bNONE	intergenic	dist\x3d109806\x3bdist\x3d160963	.
BRA	4:34500856	rs6858830	1.28279	-3.06416	2.71778	BC036345\x3bNONE	intergenic	dist\x3d112397\x3bdist\x3d158372	.
BRA	4:34526858	rs10024915	1.15931	-3.02027	2.75924	BC036345\x3bNONE	intergenic	dist\x3d138399\x3bdist\x3d132370	.
BRA	4:34529796	rs7693554	1.15931	-3.02027	2.75924	BC036345\x3bNONE	intergenic	dist\x3d141337\x3bdist\x3d129432	.
BRA	4:34534283	rs1380341	1.15931	-3.02027	2.75924	BC036345\x3bNONE	intergenic	dist\x3d145824\x3bdist\x3d124945	.
BRA	4:34539188	rs10001592	1.15931	-3.02027	2.75924	BC036345\x3bNONE	intergenic	dist\x3d150729\x3bdist\x3d120040	.
BRA	4:34540177	rs1380337	1.15931	-3.02027	2.75924	BC036345\x3bNONE	intergenic	dist\x3d151718\x3bdist\x3d119051	.
BRA	4:39116911	rs3733276	1.34861	-3.05025	2.65066	KLHL5	exonic	.	synonymous_SNV
BRA	4:39119753	rs12499266	1.34861	-3.05025	2.65066	KLHL5	ncRNA_intronic	.	.
BRA	4:39120883	rs9997089	1.34861	-3.05025	2.65066	KLHL5	ncRNA_intronic	.	.
BRA	4:39121414	rs9990742	1.34861	-3.05025	2.65066	KLHL5	ncRNA_intronic	.	.
BRA	4:39122697	rs3733275	1.34861	-3.05025	2.65066	KLHL5	ncRNA_intronic	.	.
BRA	4:39134371	rs12646251	1.34861	-3.05025	2.65066	KLHL5\x3bWDR19	intergenic	dist\x3d5894\x3bdist\x3d1162	.
BRA	4:39135564	rs10018622	1.34861	-3.05025	2.65066	KLHL5\x3bWDR19	ncRNA_exonic	.	.
BRA	4:39151353	rs2711991	1.316	-3.09572	2.73048	KLHL5\x3bWDR19	intergenic	dist\x3d14125\x3bdist\x3d32671	.
BRA	4:39162457	rs2711935	1.316	-3.09572	2.73048	KLHL5\x3bWDR19	intergenic	dist\x3d25229\x3bdist\x3d21567	.
BRA	4:39183447	rs1451820	1.33225	-3.12386	2.75203	WDR19	upstream	dist\x3d577	.
BRA	4:39205365	rs1451817	1.33225	-3.12386	2.75203	WDR19	intronic	.	.
BRA	4:39207318	rs17584431	1.34861	-3.1522	2.77372	WDR19	exonic	.	synonymous_SNV
BRA	4:39212010	rs2381349	1.33225	-3.22546	2.87468	WDR19	intronic	.	.
BRA	4:39216221	rs2167494	1.33225	-3.22546	2.87468	WDR19	exonic	.	synonymous_SNV
BRA	4:39217289	rs16995187	1.33225	-3.22546	2.87468	WDR19	intronic	.	.
BRA	4:39219593	rs16995189	1.33225	-3.22546	2.87468	WDR19	intronic	.	.
BRA	4:39229771	rs11730558	1.33225	-3.22546	2.87468	WDR19	intronic	.	.
BRA	4:39231457	rs11932351	1.33225	-3.22546	2.87468	WDR19	intronic	.	.
BRA	4:39231495	rs6845945	1.33225	-3.22546	2.87468	WDR19	intronic	.	.
BRA	4:39263814	rs6531698	1.33225	-3.22546	2.87468	WDR19	intronic	.	.
BRA	4:39266464	rs4975001	1.18771	-3.1522	2.89679	WDR19	intronic	.	.
BRA	4:39267749	rs16995209	1.18771	-3.1522	2.89679	WDR19	exonic	.	nonsynonymous_SNV
BRA	4:39271541	rs3733280	1.18771	-3.1522	2.89679	WDR19	intronic	.	.
BRA	4:39276022	rs2167493	1.18771	-3.1522	2.89679	WDR19	intronic	.	.
BRA	4:39280655	rs746678	1.18771	-3.1522	2.89679	WDR19	intronic	.	.
BRA	4:39282303	rs2381373	1.18771	-3.1522	2.89679	WDR19	intronic	.	.
BRA	4:39284652	rs6531705	1.18771	-3.1522	2.89679	WDR19	intronic	.	.
BRA	4:39286766	rs2062229	1.17189	-3.12386	2.87468	WDR19	intronic	.	.
BRA	4:39289473	rs1057807	1.17189	-3.12386	2.87468	RFC1	UTR3	ENST00000381897:c.*908T>C\x3bENST00000349703:c.*908T>C	.
BRA	4:39297200	rs2306597	1.17189	-3.12386	2.87468	RFC1	intronic	.	.
BRA	4:39297328	rs17335452	1.17189	-3.12386	2.87468	RFC1	exonic	.	nonsynonymous_SNV
BRA	4:39301572	rs6531708	1.17189	-3.12386	2.87468	RFC1	intronic	.	.
BRA	4:39302029	rs2066786	1.17189	-3.12386	2.87468	RFC1	exonic	.	synonymous_SNV
BRA	4:39318706	rs2066790	1.34861	-3.05025	2.65066	RFC1	intronic	.	.
BRA	4:39329102	rs11096992	1.34861	-3.05025	2.65066	RFC1	intronic	.	.
BRA	4:39351147	rs4975006	1.34861	-3.05025	2.65066	RFC1	intronic	.	.
BRA	4:39358058	rs11096995	1.34861	-3.05025	2.65066	RFC1	intronic	.	.
BRA	4:39364856	rs17584703	1.34861	-3.05025	2.65066	RFC1	intronic	.	.
BRA	4:39366590	rs6844176	1.34861	-3.05025	2.65066	RFC1	intronic	.	.
BRA	4:39367654	rs6851075	1.34861	-3.05025	2.65066	RFC1	intronic	.	.
BRA	4:39377405	rs13123782	1.34861	-3.05025	2.65066	RFC1\x3bKLB	intergenic	dist\x3d9410\x3bdist\x3d23364	.
BRA	4:39377646	rs2062228	1.34861	-3.05025	2.65066	RFC1\x3bKLB	intergenic	dist\x3d9651\x3bdist\x3d23123	.
BRA	4:39385821	rs6823497	1.4152	-3.0608	2.61247	RFC1\x3bKLB	intergenic	dist\x3d17826\x3bdist\x3d14948	.
BRA	4:41712381	rs6847601	1.0491	-3.00281	2.82246	LIMCH1\x3bPHOX2B	intergenic	dist\x3d10320\x3bdist\x3d12174	.
BRA	4:41714272	rs9990806	1.0491	-3.00281	2.82246	LIMCH1\x3bPHOX2B	intergenic	dist\x3d12211\x3bdist\x3d10283	.
BRA	4:41714558	rs4861003	1.0491	-3.00281	2.82246	LIMCH1\x3bPHOX2B	intergenic	dist\x3d12497\x3bdist\x3d9997	.
BRA	4:41714627	rs1371301	1.0491	-3.00281	2.82246	LIMCH1\x3bPHOX2B	intergenic	dist\x3d12566\x3bdist\x3d9928	.
BRA	4:41718139	rs2043905	1.0491	-3.00281	2.82246	LIMCH1\x3bPHOX2B	intergenic	dist\x3d16078\x3bdist\x3d6416	.
BRA	4:41730976	rs16853557	1.0491	-3.00281	2.82246	LIMCH1\x3bPHOX2B	intergenic	dist\x3d5447\x3bdist\x3d15123	.
BRA	4:41733493	rs17529323	1.0491	-3.00281	2.82246	LIMCH1\x3bPHOX2B	intergenic	dist\x3d7964\x3bdist\x3d12606	.
BRA	4:41736897	rs11731281	1.0491	-3.00281	2.82246	LIMCH1\x3bPHOX2B	intergenic	dist\x3d11368\x3bdist\x3d9202	.
BRA	4:41737080	rs11733037	1.0491	-3.00281	2.82246	LIMCH1\x3bPHOX2B	intergenic	dist\x3d11551\x3bdist\x3d9019	.
BRA	4:41737309	rs17444900	1.0491	-3.00281	2.82246	LIMCH1\x3bPHOX2B	intergenic	dist\x3d11780\x3bdist\x3d8790	.
BRA	4:41746460	rs6826373	1.0491	-3.00281	2.82246	PHOX2B	UTR3	ENST00000226382:c.*1364G>A	.
BRA	4:41753130	rs16853571	1.0491	-3.00281	2.82246	PHOX2B\x3bBC025350	ncRNA_intronic	.	.
BRA	4:41758803	rs9283670	1.0491	-3.00281	2.82246	PHOX2B\x3bBC025350	ncRNA_intronic	.	.
BRA	4:41764707	rs11729701	1.0491	-3.00281	2.82246	PHOX2B\x3bBC025350	ncRNA_intronic	.	.
BRA	4:41766595	rs6842806	1.0491	-3.00281	2.82246	PHOX2B\x3bBC025350	ncRNA_intronic	.	.
BRA	4:41774747	rs5020056	1.01941	-3.04725	2.8988	PHOX2B\x3bBC025350	ncRNA_intronic	.	.
BRA	4:41782996	rs9999953	1.01941	-3.04725	2.8988	PHOX2B\x3bBC025350	ncRNA_intronic	.	.
BRA	4:41786214	rs1540499	1.01941	-3.04725	2.8988	PHOX2B\x3bBC025350	ncRNA_intronic	.	.
BRA	4:41787858	rs11931088	1.01941	-3.04725	2.8988	PHOX2B\x3bBC025350	ncRNA_intronic	.	.
BRA	4:41790191	rs1439483	1.03421	-3.0744	2.92026	PHOX2B\x3bBC025350	ncRNA_intronic	.	.
BRA	4:41790600	rs9997912	1.03421	-3.0744	2.92026	PHOX2B\x3bBC025350	ncRNA_intronic	.	.
BRA	4:41791492	rs1154598	1.03421	-3.0744	2.92026	PHOX2B\x3bBC025350	ncRNA_intronic	.	.
BRA	4:41793898	rs1898889	1.03421	-3.0744	2.92026	PHOX2B\x3bBC025350	ncRNA_intronic	.	.
BRA	4:41798793	rs1439479	1.0491	-3.10173	2.94187	PHOX2B\x3bBC025350	ncRNA_intronic	.	.
BRA	4:41799127	rs6822112	1.03421	-3.0744	2.92026	PHOX2B\x3bBC025350	ncRNA_intronic	.	.
BRA	4:41801286	rs1371307	1.06409	-3.03	2.84381	PHOX2B\x3bBC025350	ncRNA_intronic	.	.
BRA	4:41805686	rs6834302	1.0491	-3.00281	2.82246	PHOX2B\x3bBC025350	ncRNA_intronic	.	.
BRA	4:41836529	rs4388122	0.594157	-2.93075	3.08342	PHOX2B\x3bBC025350	intergenic	dist\x3d10393\x3bdist\x3d7642	.
BRA	4:41841334	rs6838275	0.594157	-2.93075	3.08342	PHOX2B\x3bBC025350	intergenic	dist\x3d15198\x3bdist\x3d2837	.
BRA	4:41850006	rs6839810	0.594157	-2.93075	3.08342	PHOX2B\x3bBC025350	intergenic	dist\x3d4039\x3bdist\x3d28492	.
BRA	4:41855573	rs6447118	0.594157	-2.93075	3.08342	PHOX2B\x3bBC025350	intergenic	dist\x3d9606\x3bdist\x3d22925	.
BRA	4:41882964	rs4861149	0.594157	-2.93075	3.08342	BC025350	ncRNA_intronic	.	.
BRA	4:41883483	rs9993759	0.594157	-2.93075	3.08342	BC025350	ncRNA_intronic	.	.
BRA	4:41889237	rs6821891	0.594157	-2.93075	3.08342	BC025350\x3bTMEM33	ncRNA_intronic	.	.
BRA	4:41889667	rs7660832	0.594157	-2.93075	3.08342	BC025350\x3bTMEM33	ncRNA_intronic	.	.
BRA	4:41892087	rs10517012	0.580716	-3.00281	3.18068	BC025350\x3bTMEM33	ncRNA_intronic	.	.
BRA	4:41901368	rs1983138	0.580716	-3.00281	3.18068	BC025350\x3bTMEM33	intergenic	dist\x3d4772\x3bdist\x3d24829	.
BRA	4:41930732	rs11933062	0.580716	-3.00281	3.18068	BC025350\x3bTMEM33	intergenic	dist\x3d4335\x3bdist\x3d6405	.
BRA	4:41933626	rs4861151	0.580716	-3.00281	3.18068	BC025350\x3bTMEM33	intergenic	dist\x3d7229\x3bdist\x3d3511	.
BRA	4:41940132	rs16853775	0.594157	-2.93075	3.08342	TMEM33	intronic	.	.
BRA	4:41956313	rs6830514	0.594157	-2.93075	3.08342	TMEM33	UTR3	ENST00000504986:c.*97A>G\x3bENST00000264452:c.*446A>G\x3bENST00000513702:c.*97A>G\x3bENST00000325094:c.*97A>G	.
BRA	4:41956413	rs1507086	0.594157	-2.93075	3.08342	TMEM33	UTR3	ENST00000504986:c.*197T>C\x3bENST00000264452:c.*546T>C\x3bENST00000325094:c.*197T>C	.
BRA	4:41965136	rs11942311	0.594157	-2.93075	3.08342	TMEM33\x3bDCAF4L1	intergenic	dist\x3d2547\x3bdist\x3d18577	.
BRA	4:43350370	rs1398200	-0.850464	-1.97345	3.03267	GRXCR1\x3bKCTD8	intergenic	dist\x3d2753\x3bdist\x3d61688	.
BRA	4:43352577	rs17596310	-0.850464	-1.97345	3.03267	GRXCR1\x3bKCTD8	intergenic	dist\x3d4960\x3bdist\x3d59481	.
BRA	4:43353022	rs920693	-0.850464	-1.97345	3.03267	GRXCR1\x3bKCTD8	intergenic	dist\x3d5405\x3bdist\x3d59036	.
BRA	4:43360332	rs17596399	-0.850464	-1.97345	3.03267	GRXCR1\x3bKCTD8	intergenic	dist\x3d12715\x3bdist\x3d51726	.
BRA	4:43363694	rs7657677	-0.859558	-1.9486	3.00963	GRXCR1\x3bKCTD8	intergenic	dist\x3d16077\x3bdist\x3d48364	.
BRA	4:43365592	rs16855942	-0.859558	-1.9486	3.00963	GRXCR1\x3bKCTD8	intergenic	dist\x3d17975\x3bdist\x3d46466	.
BRA	4:43432922	rs2347044	-0.877559	-2.00242	3.08836	GRXCR1\x3bKCTD8	intergenic	dist\x3d19968\x3bdist\x3d26622	.
BRA	4:43438919	rs6447271	-0.859558	-2.15602	3.26001	GRXCR1\x3bKCTD8	intergenic	dist\x3d25965\x3bdist\x3d20625	.
BRA	4:43440641	rs9994327	-0.859558	-2.15602	3.26001	GRXCR1\x3bKCTD8	intergenic	dist\x3d27687\x3bdist\x3d18903	.
BRA	4:43442648	rs528582	-0.850464	-2.18159	3.28392	GRXCR1\x3bKCTD8	intergenic	dist\x3d29694\x3bdist\x3d16896	.
BRA	4:43468632	rs10021165	-0.686204	-2.38973	3.40955	GRXCR1\x3bKCTD8	ncRNA_intronic	.	.
BRA	4:43469328	rs10000949	-0.695866	-2.46715	3.5104	GRXCR1\x3bKCTD8	ncRNA_intronic	.	.
BRA	4:43481992	rs6447273	-0.695866	-2.46715	3.5104	GRXCR1\x3bKCTD8	ncRNA_intronic	.	.
BRA	4:43484250	rs7694215	-0.695866	-2.46715	3.5104	GRXCR1\x3bKCTD8	ncRNA_intronic	.	.
BRA	4:43502330	rs473726	-0.686204	-2.59787	3.6608	GRXCR1\x3bKCTD8	intergenic	dist\x3d7770\x3bdist\x3d86015	.
BRA	4:43520590	rs4861284	-0.686204	-2.59787	3.6608	GRXCR1\x3bKCTD8	intergenic	dist\x3d26030\x3bdist\x3d67755	.
BRA	4:43523299	rs13117635	-0.686204	-2.59787	3.6608	GRXCR1\x3bKCTD8	intergenic	dist\x3d28739\x3bdist\x3d65046	.
BRA	4:43523444	rs13136012	-0.686204	-2.59787	3.6608	GRXCR1\x3bKCTD8	intergenic	dist\x3d28884\x3bdist\x3d64901	.
BRA	4:43526808	rs9992804	-0.686204	-2.59787	3.6608	GRXCR1\x3bKCTD8	intergenic	dist\x3d32248\x3bdist\x3d61537	.
BRA	4:43533668	rs16856147	-0.686204	-2.59787	3.6608	GRXCR1\x3bKCTD8	intergenic	dist\x3d39108\x3bdist\x3d54677	.
BRA	4:43561857	rs11939659	-0.686204	-2.59787	3.6608	GRXCR1\x3bKCTD8	intergenic	dist\x3d67297\x3bdist\x3d26488	.
BRA	4:43564831	rs6816987	-0.686204	-2.59787	3.6608	GRXCR1\x3bKCTD8	intergenic	dist\x3d70271\x3bdist\x3d23514	.
BRA	4:43595446	rs6447283	-0.686204	-2.59787	3.6608	GRXCR1\x3bKCTD8	intergenic	dist\x3d5332\x3bdist\x3d5113	.
BRA	4:43599872	rs9291237	-0.532174	-2.67457	3.63559	GRXCR1\x3bKCTD8	downstream	dist\x3d687	.
BRA	4:43609761	rs6813203	-0.532174	-2.67457	3.63559	GRXCR1\x3bKCTD8	intergenic	dist\x3d8907\x3bdist\x3d255530	.
BRA	4:43634967	rs2013357	-0.532174	-2.67457	3.63559	GRXCR1\x3bKCTD8	intergenic	dist\x3d34113\x3bdist\x3d230324	.
BRA	4:43635055	rs985774	-0.532174	-2.67457	3.63559	GRXCR1\x3bKCTD8	intergenic	dist\x3d34201\x3bdist\x3d230236	.
BRA	4:43648726	rs10011190	-0.532174	-2.67457	3.63559	GRXCR1\x3bKCTD8	intergenic	dist\x3d47872\x3bdist\x3d216565	.
BRA	4:43652124	rs16856331	-0.532174	-2.67457	3.63559	GRXCR1\x3bKCTD8	intergenic	dist\x3d51270\x3bdist\x3d213167	.
BRA	4:43654867	rs16856334	-0.532174	-2.67457	3.63559	GRXCR1\x3bKCTD8	intergenic	dist\x3d54013\x3bdist\x3d210424	.
BRA	4:43656260	rs12649203	-0.532174	-2.67457	3.63559	GRXCR1\x3bKCTD8	intergenic	dist\x3d55406\x3bdist\x3d209031	.
BRA	4:43664997	rs1962872	-0.532174	-2.67457	3.63559	GRXCR1\x3bKCTD8	intergenic	dist\x3d64143\x3bdist\x3d200294	.
BRA	4:43665919	rs16856368	-0.532174	-2.67457	3.63559	GRXCR1\x3bKCTD8	intergenic	dist\x3d65065\x3bdist\x3d199372	.
BRA	4:43666123	rs13138756	-0.532174	-2.67457	3.63559	GRXCR1\x3bKCTD8	intergenic	dist\x3d65269\x3bdist\x3d199168	.
BRA	4:43666139	rs13137462	-0.532174	-2.67457	3.63559	GRXCR1\x3bKCTD8	intergenic	dist\x3d65285\x3bdist\x3d199152	.
BRA	4:43680722	rs1594921	-0.532174	-2.67457	3.63559	GRXCR1\x3bKCTD8	intergenic	dist\x3d79868\x3bdist\x3d184569	.
BRA	4:43685461	rs1648082	-0.532174	-2.67457	3.63559	GRXCR1\x3bKCTD8	intergenic	dist\x3d84607\x3bdist\x3d179830	.
BRA	4:43689885	rs1713517	-0.521943	-2.70194	3.6608	GRXCR1\x3bKCTD8	intergenic	dist\x3d89031\x3bdist\x3d175406	.
BRA	4:43702376	rs7659996	-0.521943	-2.70194	3.6608	GRXCR1\x3bKCTD8	intergenic	dist\x3d101522\x3bdist\x3d162915	.
BRA	4:43705885	rs1648078	-0.521943	-2.70194	3.6608	GRXCR1\x3bKCTD8	intergenic	dist\x3d105031\x3bdist\x3d159406	.
BRA	4:43714649	rs1369175	-0.511641	-2.7295	3.68619	GRXCR1\x3bKCTD8	intergenic	dist\x3d113795\x3bdist\x3d150642	.
BRA	4:43722400	rs1550046	-0.501267	-2.65245	3.58525	GRXCR1\x3bKCTD8	intergenic	dist\x3d121546\x3bdist\x3d142891	.
BRA	4:43731044	rs7340999	-0.501267	-2.65245	3.58525	GRXCR1\x3bKCTD8	intergenic	dist\x3d130190\x3bdist\x3d134247	.
BRA	4:43739772	rs1369177	-0.501267	-2.65245	3.58525	GRXCR1\x3bKCTD8	intergenic	dist\x3d138918\x3bdist\x3d125519	.
BRA	4:43751098	rs1583408	-0.49082	-2.57486	3.4836	GRXCR1\x3bKCTD8	intergenic	dist\x3d150244\x3bdist\x3d114193	.
BRA	4:43761213	rs2347345	-0.501267	-2.54765	3.45875	GRXCR1\x3bKCTD8	intergenic	dist\x3d160359\x3bdist\x3d104078	.
BRA	4:43772856	rs3849587	-0.521943	-2.4938	3.40955	GRXCR1\x3bKCTD8	intergenic	dist\x3d172002\x3bdist\x3d92435	.
BRA	4:43775511	rs2162128	-0.521943	-2.4938	3.40955	GRXCR1\x3bKCTD8	intergenic	dist\x3d174657\x3bdist\x3d89780	.
BRA	4:43777370	rs1713511	-0.521943	-2.4938	3.40955	GRXCR1\x3bKCTD8	intergenic	dist\x3d176516\x3bdist\x3d87921	.
BRA	4:43781839	rs10938307	-0.521943	-2.4938	3.40955	GRXCR1\x3bKCTD8	intergenic	dist\x3d180985\x3bdist\x3d83452	.
BRA	4:43786489	rs2347347	-0.521943	-2.4938	3.40955	GRXCR1\x3bKCTD8	intergenic	dist\x3d185635\x3bdist\x3d78802	.
BRA	4:43791881	rs1648095	-0.511641	-2.4162	3.308	GRXCR1\x3bKCTD8	intergenic	dist\x3d191027\x3bdist\x3d73410	.
BRA	4:43792690	rs10938308	-0.501267	-2.44285	3.33224	GRXCR1\x3bKCTD8	intergenic	dist\x3d191836\x3bdist\x3d72601	.
BRA	4:43798822	rs2678759	-0.49082	-2.4697	3.35665	GRXCR1\x3bKCTD8	intergenic	dist\x3d197968\x3bdist\x3d66469	.
BRA	4:43815025	rs10938310	-0.49082	-2.4697	3.35665	GRXCR1\x3bKCTD8	intergenic	dist\x3d214171\x3bdist\x3d50266	.
BRA	4:43823868	rs4695155	-0.335858	-2.54765	3.33224	GRXCR1\x3bKCTD8	intergenic	dist\x3d223014\x3bdist\x3d41423	.
BRA	4:43832158	rs1460613	-0.335858	-2.54765	3.33224	GRXCR1\x3bKCTD8	intergenic	dist\x3d231304\x3bdist\x3d33133	.
BRA	4:43840138	rs7675193	-0.335858	-2.54765	3.33224	GRXCR1\x3bKCTD8	intergenic	dist\x3d239284\x3bdist\x3d25153	.
BRA	4:43851228	rs6853428	-0.324831	-2.57486	3.35665	GRXCR1\x3bKCTD8	intergenic	dist\x3d250374\x3bdist\x3d14063	.
BRA	4:43853032	rs2722147	-0.324831	-2.57486	3.35665	GRXCR1\x3bKCTD8	intergenic	dist\x3d252178\x3bdist\x3d12259	.
BRA	4:43853511	rs1460608	-0.324831	-2.57486	3.35665	GRXCR1\x3bKCTD8	intergenic	dist\x3d252657\x3bdist\x3d11780	.
BRA	4:43854629	rs9790652	-0.324831	-2.57486	3.35665	GRXCR1\x3bKCTD8	intergenic	dist\x3d253775\x3bdist\x3d10662	.
BRA	4:43857651	rs17537488	-0.324831	-2.57486	3.35665	GRXCR1\x3bKCTD8	intergenic	dist\x3d256797\x3bdist\x3d7640	.
BRA	4:43857879	rs7660461	-0.346809	-2.62506	3.43406	GRXCR1\x3bKCTD8	intergenic	dist\x3d257025\x3bdist\x3d7412	.
BRA	4:43866979	rs2722136	-0.357683	-2.70194	3.53518	GRXCR1\x3bKCTD8	intergenic	dist\x3d1416\x3bdist\x3d33495	.
BRA	4:43872019	rs1460614	-0.346809	-2.52063	3.308	GRXCR1\x3bKCTD8	intergenic	dist\x3d6456\x3bdist\x3d28455	.
BRA	4:43888799	rs6834369	-0.346809	-2.52063	3.308	GRXCR1\x3bKCTD8	intergenic	dist\x3d23236\x3bdist\x3d11675	.
BRA	4:43891003	rs10008858	-0.346809	-2.52063	3.308	GRXCR1\x3bKCTD8	intergenic	dist\x3d25440\x3bdist\x3d9471	.
BRA	4:43900285	rs898573	-0.346809	-2.52063	3.308	GRXCR1\x3bKCTD8	upstream	dist\x3d189	.
BRA	4:43900434	rs6828926	-0.346809	-2.52063	3.308	GRXCR1\x3bKCTD8	upstream	dist\x3d40	.
BRA	4:43903247	rs11931045	-0.346809	-2.52063	3.308	GRXCR1\x3bKCTD8	intergenic	dist\x3d1879\x3bdist\x3d78776	.
BRA	4:43907884	rs2347669	-0.335858	-2.54765	3.33224	GRXCR1\x3bKCTD8	intergenic	dist\x3d6516\x3bdist\x3d74139	.
BRA	4:43911686	rs7679442	-0.335858	-2.54765	3.33224	GRXCR1\x3bKCTD8	intergenic	dist\x3d10318\x3bdist\x3d70337	.
BRA	4:43913465	rs12644632	-0.170449	-2.54765	3.20573	GRXCR1\x3bKCTD8	intergenic	dist\x3d12097\x3bdist\x3d68558	.
BRA	4:43914603	rs12513382	-0.170449	-2.54765	3.20573	GRXCR1\x3bKCTD8	intergenic	dist\x3d13235\x3bdist\x3d67420	.
BRA	4:43927834	rs1037855	-0.324831	-2.4697	3.2297	GRXCR1\x3bKCTD8	intergenic	dist\x3d26466\x3bdist\x3d54189	.
BRA	4:43934098	rs4426822	-0.324831	-2.4697	3.2297	GRXCR1\x3bKCTD8	intergenic	dist\x3d32730\x3bdist\x3d47925	.
BRA	4:43935421	rs11737698	-0.324831	-2.4697	3.2297	GRXCR1\x3bKCTD8	intergenic	dist\x3d34053\x3bdist\x3d46602	.
BRA	4:43941075	rs11934528	-0.335858	-2.44285	3.20573	GRXCR1\x3bKCTD8	intergenic	dist\x3d39707\x3bdist\x3d40948	.
BRA	4:43941731	rs11725899	-0.335858	-2.44285	3.20573	GRXCR1\x3bKCTD8	intergenic	dist\x3d40363\x3bdist\x3d40292	.
BRA	4:43944901	rs1870645	-0.49082	-2.36453	3.2297	GRXCR1\x3bKCTD8	intergenic	dist\x3d43533\x3bdist\x3d37122	.
BRA	4:43951966	rs2881695	-0.501267	-2.44285	3.33224	GRXCR1\x3bKCTD8	intergenic	dist\x3d50598\x3bdist\x3d30057	.
BRA	4:43952928	rs1460639	-0.49082	-2.36453	3.2297	GRXCR1\x3bKCTD8	intergenic	dist\x3d51560\x3bdist\x3d29095	.
BRA	4:43958230	rs2085806	-0.49082	-2.36453	3.2297	GRXCR1\x3bKCTD8	intergenic	dist\x3d56862\x3bdist\x3d23793	.
BRA	4:43960180	rs4385106	-0.49082	-2.36453	3.2297	GRXCR1\x3bKCTD8	intergenic	dist\x3d58812\x3bdist\x3d21843	.
BRA	4:43963518	rs991382	-0.666676	-2.12846	3.07923	GRXCR1\x3bKCTD8	intergenic	dist\x3d62150\x3bdist\x3d18505	.
BRA	4:43968054	rs1460634	-0.686204	-2.07752	3.03267	GRXCR1\x3bKCTD8	intergenic	dist\x3d66686\x3bdist\x3d13969	.
BRA	4:43971237	rs17598761	-0.695866	-2.05231	3.00963	GRXCR1\x3bKCTD8	intergenic	dist\x3d69869\x3bdist\x3d10786	.
BRA	4:43974714	rs7700023	-0.695866	-2.05231	3.00963	GRXCR1\x3bKCTD8	intergenic	dist\x3d73346\x3bdist\x3d7309	.
BRA	4:43982267	rs7694541	-0.695866	-2.05231	3.00963	GRXCR1\x3bKCTD8	ncRNA_exonic	.	.
BRA	4:43982530	rs10010379	-0.695866	-2.05231	3.00963	GRXCR1\x3bKCTD8	ncRNA_intronic	.	.
BRA	4:43986534	rs11942913	-0.695866	-2.05231	3.00963	GRXCR1\x3bKCTD8	intergenic	dist\x3d2897\x3bdist\x3d32344	.
BRA	4:44016954	rs4323141	-0.686204	-2.07752	3.03267	GRXCR1\x3bKCTD8	intergenic	dist\x3d33317\x3bdist\x3d1924	.
BRA	4:44024196	rs13107489	-0.686204	-2.07752	3.03267	GRXCR1\x3bKCTD8	downstream	dist\x3d116	.
BRA	4:48018229	rs321631	0.312523	-2.7295	3.05587	CNGA1	intronic	.	.
BRA	4:48018529	rs321633	0.312523	-2.7295	3.05587	CNGA1	UTR5	ENST00000514170:c.-63811G>A\x3bENST00000513178:c.-63811G>A	.
BRA	4:48052003	rs17470528	0.449978	-2.77828	3.00963	NIPAL1\x3bTXK	intergenic	dist\x3d9815\x3bdist\x3d16407	.
BRA	4:48060694	rs1507925	0.449978	-2.77828	3.00963	NIPAL1\x3bTXK	intergenic	dist\x3d18506\x3bdist\x3d7716	.
BRA	4:48066864	rs6839501	0.449978	-2.77828	3.00963	NIPAL1\x3bTXK	intergenic	dist\x3d24676\x3bdist\x3d1546	.
BRA	4:48068783	rs1567217	0.449978	-2.77828	3.00963	TXK	UTR3	ENST00000264316:c.*871C>T\x3bENST00000514937:c.*1052C>T	.
BRA	4:48069725	rs9996535	0.449978	-2.77828	3.00963	TXK	intronic	.	.
BRA	4:48078593	rs6850108	0.247606	-2.79888	3.18927	TXK	intronic	.	.
BRA	4:48083021	rs12647931	0.247606	-2.79888	3.18927	TXK	intronic	.	.
BRA	4:48088446	rs6858664	0.247606	-2.79888	3.18927	TXK	intronic	.	.
BRA	4:48094275	rs13118073	0.247606	-2.79888	3.18927	TXK	intronic	.	.
BRA	4:48100497	rs6822209	0.247606	-2.79888	3.18927	TXK	intronic	.	.
BRA	4:48115264	rs7658300	0.26041	-2.82639	3.21269	TXK	exonic	.	nonsynonymous_SNV
BRA	4:48126086	rs2704439	0.286286	-2.88199	3.26001	TXK	intronic	.	.
BRA	4:48132891	rs885443	0.299359	-2.91008	3.28392	TXK	intronic	.	.
BRA	4:48134118	rs11931912	0.299359	-2.91008	3.28392	TXK	intronic	.	.
BRA	4:48138235	rs3805184	0.299359	-2.91008	3.28392	TEC	UTR3	ENST00000381501:c.*1198C>T	.
BRA	4:48138374	rs16861029	0.299359	-2.91008	3.28392	TEC	UTR3	ENST00000381501:c.*1059G>A	.
BRA	4:48143201	rs17470892	0.299359	-2.91008	3.28392	TEC	intronic	.	.
BRA	4:48146864	rs996223	0.299359	-2.91008	3.28392	TEC	intronic	.	.
BRA	4:48147309	rs17574371	0.299359	-2.91008	3.28392	TEC	exonic	.	synonymous_SNV
BRA	4:48147774	rs2661548	0.286286	-3.08941	3.5104	TEC	intronic	.	.
BRA	4:48161944	rs2704436	0.286286	-3.08941	3.5104	TEC	intronic	.	.
BRA	4:48164537	rs3792622	0.286286	-3.19312	3.63559	TEC	intronic	.	.
BRA	4:48165757	rs16861083	0.286286	-3.19312	3.63559	TEC	exonic	.	synonymous_SNV
BRA	4:48165834	rs13104849	0.286286	-3.19312	3.63559	TEC	intronic	.	.
BRA	4:48172266	rs2271173	0.286286	-3.19312	3.63559	TEC	exonic	.	synonymous_SNV
BRA	4:48182433	rs4312730	0.286286	-3.19312	3.63559	TEC	intronic	.	.
BRA	4:48186152	rs7693779	0.286286	-3.19312	3.63559	TEC	intronic	.	.
BRA	4:48190141	rs4695356	0.286286	-3.19312	3.63559	TEC	intronic	.	.
BRA	4:48191491	rs17655249	0.286286	-3.19312	3.63559	TEC	intronic	.	.
BRA	4:48192185	rs16861108	0.299359	-3.11822	3.53518	TEC	intronic	.	.
BRA	4:48195725	rs17471142	0.325778	-3.07164	3.45875	TEC	intronic	.	.
BRA	4:48195942	rs16861112	0.173138	-2.99553	3.4836	TEC	intronic	.	.
BRA	4:48197767	rs2352593	0.173138	-2.99553	3.4836	TEC	intronic	.	.
BRA	4:48198986	rs6829390	0.00714815	-2.99553	3.61055	TEC	intronic	.	.
BRA	4:48199814	rs2704425	-0.00503989	-3.07164	3.71176	TEC	intronic	.	.
BRA	4:48200584	rs2457415	-0.00503989	-3.07164	3.71176	TEC	intronic	.	.
BRA	4:48204594	rs2017242	-0.00503989	-3.07164	3.71176	TEC	intronic	.	.
BRA	4:48205942	rs11942525	-0.00503989	-3.07164	3.71176	TEC	intronic	.	.
BRA	4:48210653	rs1912163	-0.00503989	-3.07164	3.71176	TEC	intronic	.	.
BRA	4:48213011	rs1509657	-0.0291621	-3.01415	3.6608	TEC	intronic	.	.
BRA	4:48225077	rs16861128	-0.0291621	-3.01415	3.6608	TEC	intronic	.	.
BRA	4:48226267	rs4694890	-0.0291621	-3.01415	3.6608	TEC	intronic	.	.
BRA	4:48227782	rs2704423	-0.017143	-3.14723	3.81226	TEC	intronic	.	.
BRA	4:48228266	rs2704421	-0.181976	-3.04279	3.81226	TEC	intronic	.	.
BRA	4:48229886	rs2664017	-0.193423	-3.11822	3.91206	TEC	intronic	.	.
BRA	4:48230206	rs2664019	-0.20479	-3.19312	4.01117	TEC	intronic	.	.
BRA	4:48231311	rs6849860	-0.20479	-3.19312	4.01117	TEC	intronic	.	.
BRA	4:48231332	rs6826144	-0.216079	-3.16415	3.98484	TEC	intronic	.	.
BRA	4:48234689	rs2704405	-0.216079	-3.16415	3.98484	TEC	intronic	.	.
BRA	4:48244736	rs11933797	-0.216079	-3.16415	3.98484	TEC	intronic	.	.
BRA	4:48248258	rs12643804	-0.20479	-3.19312	4.01117	TEC	intronic	.	.
BRA	4:48255215	rs10006371	-0.20479	-3.19312	4.01117	TEC	intronic	.	.
BRA	4:48259598	rs2055800	-0.20479	-3.19312	4.01117	TEC	intronic	.	.
BRA	4:48269738	rs6845740	-0.20479	-3.19312	4.01117	TEC	intronic	.	.
BRA	4:48274152	rs6852406	-0.20479	-3.19312	4.01117	TEC\x3bSLAIN2	intergenic	dist\x3d2271\x3bdist\x3d69187	.
BRA	4:48290233	rs6447628	-0.20479	-3.19312	4.01117	TEC\x3bSLAIN2	intergenic	dist\x3d18352\x3bdist\x3d53106	.
BRA	4:48302896	rs309890	-0.20479	-3.19312	4.01117	TEC\x3bSLAIN2	intergenic	dist\x3d31015\x3bdist\x3d40443	.
BRA	4:48312390	rs10014431	-0.227291	-3.13538	3.95868	TEC\x3bSLAIN2	intergenic	dist\x3d40509\x3bdist\x3d30949	.
BRA	4:48318390	rs4599384	-0.227291	-3.13538	3.95868	TEC\x3bSLAIN2	intergenic	dist\x3d46509\x3bdist\x3d24949	.
BRA	4:48332641	rs4695372	-0.227291	-3.13538	3.95868	TEC\x3bSLAIN2	intergenic	dist\x3d60760\x3bdist\x3d10698	.
BRA	4:48335265	rs309875	-0.227291	-3.13538	3.95868	TEC\x3bSLAIN2	intergenic	dist\x3d63384\x3bdist\x3d8074	.
BRA	4:48335857	rs16861203	-0.216079	-3.16415	3.98484	TEC\x3bSLAIN2	intergenic	dist\x3d63976\x3bdist\x3d7482	.
BRA	4:48336371	rs17609346	-0.216079	-3.16415	3.98484	TEC\x3bSLAIN2	intergenic	dist\x3d64490\x3bdist\x3d6968	.
BRA	4:48336985	rs309872	-0.227291	-3.13538	3.95868	TEC\x3bSLAIN2	intergenic	dist\x3d65104\x3bdist\x3d6354	.
BRA	4:48353342	rs10517217	-0.238425	-3.10681	3.93271	SLAIN2	intronic	.	.
BRA	4:48354057	rs411261	-0.238425	-3.10681	3.93271	SLAIN2	intronic	.	.
BRA	4:48354515	rs409911	-0.238425	-3.10681	3.93271	SLAIN2	intronic	.	.
BRA	4:48356333	rs429969	-0.238425	-3.10681	3.93271	SLAIN2	intronic	.	.
BRA	4:48374652	rs6447631	-0.238425	-2.90152	3.6849	SLAIN2	intronic	.	.
BRA	4:48387851	rs11725992	-0.238425	-2.90152	3.6849	SLAIN2	intronic	.	.
BRA	4:48393721	rs17609521	-0.238425	-2.90152	3.6849	SLAIN2	intronic	.	.
BRA	4:48427773	rs1055721	-0.238425	-2.90152	3.6849	SLAIN2	UTR3	ENST00000264313:c.*3679G>A	.
BRA	4:48435595	rs11932126	-0.227291	-2.82639	3.58569	SLAIN2\x3bSLC10A4	intergenic	dist\x3d7366\x3bdist\x3d49765	.
BRA	4:48459365	rs6447636	-0.216079	-2.75074	3.48579	SLAIN2\x3bSLC10A4	intergenic	dist\x3d31136\x3bdist\x3d25995	.
BRA	4:48462164	rs4695379	-0.216079	-2.75074	3.48579	SLAIN2\x3bSLC10A4	intergenic	dist\x3d33935\x3bdist\x3d23196	.
BRA	4:48462902	rs2353315	-0.216079	-2.75074	3.48579	SLAIN2\x3bSLC10A4	intergenic	dist\x3d34673\x3bdist\x3d22458	.
BRA	4:48463167	rs7698564	-0.216079	-2.75074	3.48579	SLAIN2\x3bSLC10A4	intergenic	dist\x3d34938\x3bdist\x3d22193	.
BRA	4:48465495	rs4695383	-0.216079	-2.75074	3.48579	SLAIN2\x3bSLC10A4	intergenic	dist\x3d37266\x3bdist\x3d19865	.
BRA	4:48467710	rs10024547	-0.216079	-2.75074	3.48579	SLAIN2\x3bSLC10A4	intergenic	dist\x3d39481\x3bdist\x3d17650	.
BRA	4:48476539	rs6838613	-0.260468	-2.84636	3.63517	SLAIN2\x3bSLC10A4	intergenic	dist\x3d48310\x3bdist\x3d8821	.
BRA	4:48479718	rs1565217	-0.260468	-2.84636	3.63517	SLAIN2\x3bSLC10A4	intergenic	dist\x3d51489\x3bdist\x3d5642	.
BRA	4:48484060	rs6812980	-0.410941	-2.77155	3.65995	SLAIN2\x3bSLC10A4	intergenic	dist\x3d55831\x3bdist\x3d1300	.
BRA	4:48485075	rs6836632	-0.400436	-2.69624	3.56099	SLC10A4	upstream	dist\x3d285	.
BRA	4:48491010	rs3811759	-0.400436	-2.69624	3.56099	SLC10A4	UTR3	ENST00000273861:c.*54A>G	.
BRA	4:48491442	rs7668401	-0.389858	-2.7234	3.58569	SLC10A4	upstream\x3bdownstream	dist\x3d827\x3bdist\x3d229	.
BRA	4:48491651	rs4413478	-0.389858	-2.7234	3.58569	ZAR1\x3bSLC10A4	upstream\x3bdownstream	dist\x3d618\x3bdist\x3d438	.
BRA	4:48494546	rs9993088	-0.379207	-2.64739	3.48579	ZAR1	intronic	.	.
BRA	4:48494924	rs17609740	-0.379207	-2.64739	3.48579	ZAR1	intronic	.	.
BRA	4:48495615	rs7694862	-0.379207	-2.64739	3.48579	ZAR1	intronic	.	.
BRA	4:48498679	rs10029732	-0.227291	-2.7234	3.46135	FRYL	downstream	dist\x3d699	.
BRA	4:48509050	rs6447641	-0.227291	-2.7234	3.46135	FRYL	intronic	.	.
BRA	4:48543896	rs937888	-0.216079	-2.64739	3.36103	FRYL	intronic	.	.
BRA	4:48569448	rs17656125	-0.216079	-2.64739	3.36103	FRYL	intronic	.	.
BRA	4:48572439	rs10805172	-0.216079	-2.64739	3.36103	FRYL	intronic	.	.
BRA	4:48573038	rs17575727	-0.216079	-2.64739	3.36103	FRYL	intronic	.	.
BRA	4:48582909	rs4695391	-0.216079	-2.64739	3.36103	FRYL	exonic	.	synonymous_SNV
BRA	4:48584405	rs3107023	-0.216079	-2.64739	3.36103	FRYL	intronic	.	.
BRA	4:48588823	rs16861398	-0.216079	-2.64739	3.36103	FRYL	intronic	.	.
BRA	4:48605628	rs1507864	-0.227291	-2.6204	3.33702	FRYL	intronic	.	.
BRA	4:48611929	rs776602	-0.216079	-2.54404	3.23627	FRYL	intronic	.	.
BRA	4:48626312	rs17575888	-0.227291	-2.5174	3.21269	FRYL	intronic	.	.
BRA	4:48627192	rs1876469	-0.227291	-2.5174	3.21269	FRYL	intronic	.	.
BRA	4:48662596	rs6845295	-0.227291	-2.5174	3.21269	FRYL	intronic	.	.
BRA	4:48708512	rs4695396	-0.227291	-2.5174	3.21269	FRYL	intronic	.	.
BRA	4:48726266	rs10938540	-0.227291	-2.5174	3.21269	FRYL	intronic	.	.
BRA	4:48764009	rs1554256	-0.227291	-2.5174	3.21269	FRYL	intronic	.	.
BRA	4:48782647	rs6447662	-0.227291	-2.5174	3.21269	FRYL	upstream	dist\x3d331	.
BRA	4:48785035	rs7698064	-0.227291	-2.5174	3.21269	FRYL\x3bOCIAD1	intergenic	dist\x3d2719\x3bdist\x3d22194	.
BRA	4:48814687	rs7665209	-0.216079	-2.44069	3.11151	FRYL\x3bOCIAD1	intronic	.	.
BRA	4:48817703	rs17576196	-0.216079	-2.44069	3.11151	FRYL\x3bOCIAD1	intronic	.	.
BRA	4:48832131	rs17656641	-0.216079	-2.44069	3.11151	OCIAD1	intronic	.	.
BRA	4:48851540	rs11733534	-0.216079	-2.44069	3.11151	OCIAD1	intronic	.	.
BRA	4:48851937	rs3761729	-0.216079	-2.44069	3.11151	OCIAD1	intronic	.	.
BRA	4:48856133	rs17656727	-0.216079	-2.44069	3.11151	OCIAD1	ncRNA_intronic	.	.
BRA	4:48864595	rs17610725	-0.216079	-2.44069	3.11151	OCIAD1	downstream	dist\x3d761	.
BRA	4:48879374	rs6447666	-0.216079	-2.44069	3.11151	OCIAD1\x3bOCIAD2	intergenic	dist\x3d15540\x3bdist\x3d7662	.
BRA	4:48881671	rs2354946	-0.227291	-2.4144	3.08836	OCIAD1\x3bOCIAD2	intergenic	dist\x3d17837\x3bdist\x3d5365	.
BRA	4:48886730	rs2354947	-0.227291	-2.4144	3.08836	OCIAD2	downstream	dist\x3d306	.
BRA	4:48912028	rs2572349	-0.227291	-2.4144	3.08836	OCIAD2\x3bCWH43	intergenic	dist\x3d3183\x3bdist\x3d22744	.
BRA	4:48914936	rs2085292	-0.249484	-2.46467	3.16601	OCIAD2\x3bCWH43	intergenic	dist\x3d6091\x3bdist\x3d19836	.
BRA	4:48915324	rs724598	-0.249484	-2.46467	3.16601	OCIAD2\x3bCWH43	intergenic	dist\x3d6479\x3bdist\x3d19448	.
BRA	4:48916215	rs2572340	-0.249484	-2.46467	3.16601	OCIAD2\x3bCWH43	intergenic	dist\x3d7370\x3bdist\x3d18557	.
BRA	4:48936821	rs2247481	-0.249484	-2.46467	3.16601	OCIAD2\x3bCWH43	intergenic	dist\x3d1950\x3bdist\x3d1778	.
BRA	4:48972943	rs6824559	-0.303664	-2.33595	3.05206	OCIAD2\x3bCWH43	intergenic	dist\x3d34046\x3bdist\x3d15321	.
BRA	4:48988450	rs3747690	-0.292974	-2.36135	3.07454	CWH43	exonic	.	nonsynonymous_SNV
BRA	4:48989358	rs4695414	-0.292974	-2.36135	3.07454	CWH43	intronic	.	.
BRA	4:48991540	rs936135	-0.292974	-2.36135	3.07454	CWH43	intronic	.	.
BRA	4:48999842	rs1350123	-0.303664	-2.43652	3.17347	CWH43	intronic	.	.
BRA	4:49016761	rs10222924	-0.314283	-2.5112	3.27174	CWH43	intronic	.	.
BRA	4:49019702	rs11730515	-0.314283	-2.5112	3.27174	CWH43	intronic	.	.
BRA	4:49021099	rs6822902	-0.314283	-2.5112	3.27174	CWH43	intronic	.	.
BRA	4:49053522	rs2768957	-0.314283	-2.5112	3.27174	CWH43	intronic	.	.
BRA	4:49061141	rs7655341	-0.314283	-2.5112	3.27174	CWH43	intronic	.	.
BRA	4:49062892	rs11725957	-0.324831	-2.48547	3.24875	CWH43	intronic	.	.
BRA	4:49063872	rs1051447	-0.324831	-2.48547	3.24875	CWH43	exonic	.	synonymous_SNV
BRA	4:49067067	rs13114564	-0.324831	-2.48547	3.24875	CWH43\x3bDQ579288	intergenic	dist\x3d2969\x3bdist\x3d132153	.
BRA	4:49091782	rs7674086	-0.324831	-2.48547	3.24875	CWH43\x3bDQ579288	intergenic	dist\x3d27684\x3bdist\x3d107438	.
BRA	4:52697856	rs2134981	-0.335309	-2.45991	3.22591	NONE\x3bDCUN1D4	intergenic	dist\x3dNONE\x3bdist\x3d11310	.
BRA	4:52706270	rs10012987	-0.335309	-2.45991	3.22591	NONE\x3bDCUN1D4	intergenic	dist\x3dNONE\x3bdist\x3d2896	.
BRA	4:52708882	rs7440594	-0.335309	-2.45991	3.22591	DCUN1D4	upstream	dist\x3d284	.
BRA	4:52713195	rs10018242	-0.335309	-2.45991	3.22591	DCUN1D4	intronic	.	.
BRA	4:52720761	rs4865284	-0.335309	-2.45991	3.22591	DCUN1D4	intronic	.	.
BRA	4:52728324	rs6856974	-0.335309	-2.45991	3.22591	DCUN1D4	intronic	.	.
BRA	4:52728640	rs6829208	-0.335309	-2.45991	3.22591	DCUN1D4	intronic	.	.
BRA	4:52745959	rs10012938	-0.335309	-2.45991	3.22591	DCUN1D4	intronic	.	.
BRA	4:52778163	rs17473626	-0.335309	-2.45991	3.22591	DCUN1D4	intronic	.	.
BRA	4:52784678	rs6852236	-0.335309	-2.45991	3.22591	DCUN1D4\x3bLRRC66	upstream	dist\x3d260	.
BRA	4:52787972	rs17473696	-0.335309	-2.45991	3.22591	DCUN1D4\x3bLRRC66	intergenic	dist\x3d2425\x3bdist\x3d56273	.
BRA	4:52798624	rs1996617	-0.335309	-2.45991	3.22591	DCUN1D4\x3bLRRC66	intergenic	dist\x3d13077\x3bdist\x3d45621	.
BRA	4:52801096	rs1401718	-0.335309	-2.45991	3.22591	DCUN1D4\x3bLRRC66	intergenic	dist\x3d15549\x3bdist\x3d43149	.
BRA	4:52810307	rs6829655	-0.335309	-2.45991	3.22591	DCUN1D4\x3bLRRC66	intergenic	dist\x3d24760\x3bdist\x3d33938	.
BRA	4:52830444	rs11735705	-0.335309	-2.45991	3.22591	DCUN1D4\x3bLRRC66	intergenic	dist\x3d44897\x3bdist\x3d13801	.
BRA	4:52858627	rs12648674	-0.345717	-2.53377	3.32302	DCUN1D4\x3bLRRC66	intergenic	dist\x3d14089\x3bdist\x3d1241	.
BRA	4:52860156	rs1519588	-0.345717	-2.53377	3.32302	LRRC66	UTR3	ENST00000343457:c.*389G>A	.
BRA	4:52864476	rs17611784	-0.345717	-2.53377	3.32302	LRRC66	intronic	.	.
BRA	4:52867437	rs7695726	-0.345717	-2.53377	3.32302	LRRC66	intronic	.	.
BRA	4:52871894	rs4610396	-0.345717	-2.53377	3.32302	LRRC66	intronic	.	.
BRA	4:52872238	rs2030333	-0.345717	-2.53377	3.32302	LRRC66	intronic	.	.
BRA	4:52881759	rs17083554	-0.345717	-2.53377	3.32302	LRRC66	intronic	.	.
BRA	4:52884239	rs225160	-0.335309	-2.45991	3.22591	LRRC66	upstream	dist\x3d453	.
BRA	4:52888026	rs170424	-0.335309	-2.45991	3.22591	SGCB	UTR3	ENST00000381431:c.*2097G>T	.
BRA	4:52888499	rs225163	-0.335309	-2.45991	3.22591	SGCB	UTR3	ENST00000381431:c.*1624T>C\x3bENST00000535450:c.*1624T>C	.
BRA	4:52888557	rs13989	-0.335309	-2.45991	3.22591	SGCB	UTR3	ENST00000381431:c.*1566C>T\x3bENST00000535450:c.*1566C>T	.
BRA	4:52914234	rs12502690	-0.335309	-2.45991	3.22591	SGCB\x3bSPATA18	intergenic	dist\x3d1114\x3bdist\x3d3263	.
BRA	4:52923205	rs784943	-0.345717	-2.43453	3.20322	SPATA18	intronic	.	.
BRA	4:52924778	rs13147207	-0.345717	-2.43453	3.20322	SPATA18	intronic	.	.
BRA	4:52946161	rs7657148	-0.356057	-2.50822	3.30009	SPATA18	intronic	.	.
BRA	4:52952193	rs17081804	-0.356057	-2.50822	3.30009	SPATA18	intronic	.	.
BRA	4:52962529	rs10011990	-0.356057	-2.50822	3.30009	SPATA18	UTR3	ENST00000295213:c.*1476C>T	.
BRA	4:52963331	rs1053250	-0.356057	-2.50822	3.30009	SPATA18	UTR3	ENST00000295213:c.*2278G>A	.
BRA	4:52968477	rs13122418	-0.356057	-2.50822	3.30009	SPATA18\x3bUSP46	intergenic	dist\x3d5019\x3bdist\x3d338183	.
BRA	4:52969732	rs11722603	-0.356057	-2.50822	3.30009	SPATA18\x3bUSP46	intergenic	dist\x3d6274\x3bdist\x3d336928	.
BRA	4:52976937	rs7678370	-0.356057	-2.50822	3.30009	SPATA18\x3bUSP46	intergenic	dist\x3d13479\x3bdist\x3d329723	.
BRA	4:53015654	rs12500525	-0.356057	-2.50822	3.30009	SPATA18\x3bUSP46	intergenic	dist\x3d52196\x3bdist\x3d291006	.
BRA	4:53017311	rs6838515	-0.356057	-2.50822	3.30009	SPATA18\x3bUSP46	intergenic	dist\x3d53853\x3bdist\x3d289349	.
BRA	4:53038557	rs10517246	-0.356057	-2.50822	3.30009	SPATA18\x3bUSP46	intergenic	dist\x3d75099\x3bdist\x3d268103	.
BRA	4:53061395	rs13353646	-0.356057	-2.50822	3.30009	SPATA18\x3bUSP46	intergenic	dist\x3d97937\x3bdist\x3d245265	.
BRA	4:53069867	rs11133414	-0.366328	-2.58144	3.39633	SPATA18\x3bUSP46	intergenic	dist\x3d106409\x3bdist\x3d236793	.
BRA	4:53070929	rs9685444	-0.356057	-2.60714	3.4195	SPATA18\x3bUSP46	intergenic	dist\x3d107471\x3bdist\x3d235731	.
BRA	4:53071767	rs17842688	-0.356057	-2.60714	3.4195	SPATA18\x3bUSP46	intergenic	dist\x3d108309\x3bdist\x3d234893	.
BRA	4:53102601	rs10025784	-0.356057	-2.60714	3.4195	SPATA18\x3bUSP46	intergenic	dist\x3d139143\x3bdist\x3d204059	.
BRA	4:53103892	rs4470701	-0.356057	-2.60714	3.4195	SPATA18\x3bUSP46	intergenic	dist\x3d140434\x3bdist\x3d202768	.
BRA	4:53108038	rs1871870	-0.376533	-2.65417	3.49193	SPATA18\x3bUSP46	intergenic	dist\x3d144580\x3bdist\x3d198622	.
BRA	4:53122296	rs1482111	-0.366328	-2.58144	3.39633	SPATA18\x3bUSP46	intergenic	dist\x3d158838\x3bdist\x3d184364	.
BRA	4:53122932	rs11731574	-0.335309	-2.45991	3.22591	SPATA18\x3bUSP46	intergenic	dist\x3d159474\x3bdist\x3d183728	.
BRA	4:53130243	rs995239	-0.630718	-2.31072	3.27174	SPATA18\x3bUSP46	intergenic	dist\x3d166785\x3bdist\x3d176417	.
BRA	4:53136123	rs6554360	-0.630718	-2.31072	3.27174	SPATA18\x3bUSP46	intergenic	dist\x3d172665\x3bdist\x3d170537	.
BRA	4:53154570	rs4590104	-0.630718	-2.31072	3.27174	SPATA18\x3bUSP46	intergenic	dist\x3d191112\x3bdist\x3d152090	.
BRA	4:53155184	rs13127514	-0.630718	-2.31072	3.27174	SPATA18\x3bUSP46	intergenic	dist\x3d191726\x3bdist\x3d151476	.
BRA	4:53169541	rs967736	-0.630718	-2.31072	3.27174	SPATA18\x3bUSP46	intergenic	dist\x3d206083\x3bdist\x3d137119	.
BRA	4:53176247	rs349373	-0.630718	-2.31072	3.27174	SPATA18\x3bUSP46	intergenic	dist\x3d212789\x3bdist\x3d130413	.
BRA	4:53179320	rs17675093	-0.630718	-2.31072	3.27174	SPATA18\x3bUSP46	intergenic	dist\x3d215862\x3bdist\x3d127340	.
BRA	4:53193560	rs28819715	-0.630718	-2.31072	3.27174	SPATA18\x3bUSP46	intergenic	dist\x3d230102\x3bdist\x3d113100	.
BRA	4:53222633	rs7662388	-0.630718	-2.31072	3.27174	SPATA18\x3bUSP46	intergenic	dist\x3d259175\x3bdist\x3d84027	.
BRA	4:53233385	rs959214	-0.630718	-2.31072	3.27174	SPATA18\x3bUSP46	intergenic	dist\x3d269927\x3bdist\x3d73275	.
BRA	4:53239603	rs1459814	-0.630718	-2.31072	3.27174	SPATA18\x3bUSP46	intergenic	dist\x3d276145\x3bdist\x3d67057	.
BRA	4:53243713	rs730284	-0.630718	-2.31072	3.27174	SPATA18\x3bUSP46	intergenic	dist\x3d280255\x3bdist\x3d62947	.
BRA	4:53270011	rs7692441	-0.630718	-2.31072	3.27174	SPATA18\x3bUSP46	intergenic	dist\x3d306553\x3bdist\x3d36649	.
BRA	4:53272234	rs7685146	-0.630718	-2.21048	3.15073	SPATA18\x3bUSP46	intergenic	dist\x3d308776\x3bdist\x3d34426	.
BRA	4:53283093	rs6834296	-0.621161	-2.13479	3.05206	SPATA18\x3bUSP46	intergenic	dist\x3d319635\x3bdist\x3d23567	.
BRA	4:53288276	rs11133542	-0.61154	-2.15951	3.07454	SPATA18\x3bUSP46	intergenic	dist\x3d324818\x3bdist\x3d18384	.
BRA	4:53296310	rs931734	-0.61154	-2.15951	3.07454	SPATA18\x3bUSP46	intergenic	dist\x3d332852\x3bdist\x3d10350	.
BRA	4:75025369	rs479117	1.26789	-3.01241	2.66671	MTHFD2L	intronic	.	.
BRA	4:75037867	rs977598	1.26789	-3.01241	2.66671	MTHFD2L	intronic	.	.
BRA	4:75066974	rs16850636	1.26789	-3.01241	2.66671	MTHFD2L	intronic	.	.
BRA	4:75067427	rs480090	1.26789	-3.01241	2.66671	MTHFD2L	intronic	.	.
BRA	4:75110540	rs1246591	1.37739	-3.03	2.6042	MTHFD2L	intronic	.	.
BRA	4:75132286	rs16850798	1.37739	-3.03	2.6042	MTHFD2L	intronic	.	.
BRA	4:75132331	rs16850800	1.37739	-3.03	2.6042	MTHFD2L	intronic	.	.
BRA	4:75132798	rs7665105	1.37739	-3.03	2.6042	MTHFD2L	intronic	.	.
BRA	4:75144008	rs10518121	1.37739	-3.03	2.6042	MTHFD2L	intronic	.	.
BRA	4:75145466	rs10014791	1.37739	-3.03	2.6042	BC016361	intronic	.	.
BRA	4:75146143	rs9884653	1.37739	-3.03	2.6042	BC016361	intronic	.	.
BRA	4:75152436	rs9684145	1.37739	-3.03	2.6042	BC016361	intronic	.	.
BRA	4:75153710	rs10023519	1.37739	-3.03	2.6042	BC016361	intronic	.	.
BRA	4:75168571	rs10011730	1.37739	-3.03	2.6042	BC016361	UTR3	ENST00000395759:c.*1045T>C\x3bENST00000325278:c.*1045T>C	.
BRA	4:75170140	rs16850885	1.37739	-3.03	2.6042	BC016361	intergenic	dist\x3d1324\x3bdist\x3d4050	.
BRA	4:75172809	rs16850892	1.37739	-3.03	2.6042	BC016361	intergenic	dist\x3d3993\x3bdist\x3d1381	.
BRA	4:75186254	rs715844	1.37739	-3.03	2.6042	BC016361	intergenic	dist\x3d5230\x3bdist\x3d6349	.
BRA	4:75193879	rs1460001	1.37739	-3.03	2.6042	BC016361	intergenic	dist\x3d1199\x3bdist\x3d36981	.
BRA	4:81492374	rs1486016	-0.221428	-2.35936	3.01743	C4orf22	intronic	.	.
BRA	4:81494123	rs1601513	-0.221428	-2.35936	3.01743	C4orf22	intronic	.	.
BRA	4:81529088	rs13141796	-0.232072	-2.43258	3.11396	C4orf22	intronic	.	.
BRA	4:81535393	rs1385890	-0.232072	-2.43258	3.11396	C4orf22	intronic	.	.
BRA	4:81543568	rs1486025	-0.232072	-2.43258	3.11396	C4orf22	intronic	.	.
BRA	4:81549972	rs4693532	-0.232072	-2.43258	3.11396	C4orf22	intronic	.	.
BRA	4:81552878	rs13136169	-0.232072	-2.43258	3.11396	C4orf22	intronic	.	.
BRA	4:81553197	rs12640833	-0.221428	-2.45763	3.13605	C4orf22	intronic	.	.
BRA	4:81554785	rs16998198	-0.366328	-2.38425	3.1583	C4orf22	intronic	.	.
BRA	4:81563339	rs17004962	-0.356057	-2.40931	3.18068	C4orf22	intronic	.	.
BRA	4:81573178	rs3925214	-0.356057	-2.40931	3.18068	C4orf22	intronic	.	.
BRA	4:81580392	rs6830979	-0.356057	-2.40931	3.18068	C4orf22	intronic	.	.
BRA	4:81607195	rs17479000	-0.356057	-2.40931	3.18068	C4orf22	intronic	.	.
BRA	4:81624639	rs7668590	-0.356057	-2.40931	3.18068	C4orf22	intronic	.	.
BRA	4:81633586	rs432324	-0.356057	-2.40931	3.18068	C4orf22	intronic	.	.
BRA	4:81648384	rs11734172	-0.366328	-2.48284	3.27731	C4orf22	intronic	.	.
BRA	4:81653826	rs11936472	-0.366328	-2.48284	3.27731	C4orf22	intronic	.	.
BRA	4:81667695	rs1493177	-0.366328	-2.48284	3.27731	C4orf22	intronic	.	.
BRA	4:81671870	rs17004987	-0.366328	-2.48284	3.27731	C4orf22	intronic	.	.
BRA	4:81703379	rs2903736	-0.366328	-2.48284	3.27731	C4orf22	intronic	.	.
BRA	4:81708094	rs17004990	-0.356057	-2.50822	3.30009	C4orf22	intronic	.	.
BRA	4:81735968	rs2047039	-0.356057	-2.50822	3.30009	C4orf22	intronic	.	.
BRA	4:81759688	rs10031019	-0.366328	-2.58144	3.39633	C4orf22	intronic	.	.
BRA	4:81764113	rs6849668	-0.366328	-2.58144	3.39633	C4orf22	intronic	.	.
BRA	4:81773914	rs10028057	-0.416689	-2.5524	3.39979	C4orf22	intronic	.	.
BRA	4:81776186	rs13107344	-0.416689	-2.5524	3.39979	C4orf22	intronic	.	.
BRA	4:81789570	rs1493182	-0.416689	-2.5524	3.39979	C4orf22	intronic	.	.
BRA	4:81790211	rs1027295	-0.416689	-2.5524	3.39979	C4orf22	intronic	.	.
BRA	4:81790266	rs1027294	-0.416689	-2.5524	3.39979	C4orf22	intronic	.	.
BRA	4:81802673	rs960168	-0.416689	-2.5524	3.39979	C4orf22	intronic	.	.
BRA	4:81821346	rs11736970	-0.416689	-2.5524	3.39979	C4orf22	intronic	.	.
BRA	4:81829660	rs10007113	-0.273963	-2.62405	3.37713	C4orf22	intronic	.	.
BRA	4:81841042	rs7655600	-0.273963	-2.62405	3.37713	C4orf22	intronic	.	.
BRA	4:81842668	rs17005004	-0.263592	-2.6494	3.39979	C4orf22	intronic	.	.
BRA	4:81849352	rs1353388	-0.263592	-2.6494	3.39979	C4orf22	intronic	.	.
BRA	4:81870656	rs10434087	-0.273963	-2.62405	3.37713	C4orf22	intronic	.	.
BRA	4:81883741	rs11099454	-0.273963	-2.62405	3.37713	C4orf22	intronic	.	.
BRA	4:81884722	rs1052325	-0.273963	-2.62405	3.37713	C4orf22	exonic	.	synonymous_SNV
BRA	4:81890350	rs6851598	-0.253154	-2.57759	3.30513	C4orf22\x3bBMP3	intergenic	dist\x3d5440\x3bdist\x3d61769	.
BRA	4:81899545	rs10011602	-0.38667	-2.53053	3.35043	C4orf22\x3bBMP3	intergenic	dist\x3d14635\x3bdist\x3d52574	.
BRA	4:81906024	rs7667446	-0.38667	-2.53053	3.35043	C4orf22\x3bBMP3	intergenic	dist\x3d21114\x3bdist\x3d46095	.
BRA	4:81913993	rs11099457	-0.38667	-2.53053	3.35043	C4orf22\x3bBMP3	intergenic	dist\x3d29083\x3bdist\x3d38126	.
BRA	4:81927206	rs4458448	-0.38667	-2.53053	3.35043	C4orf22\x3bBMP3	intergenic	dist\x3d42296\x3bdist\x3d24913	.
BRA	4:81941456	rs6814223	-0.38667	-2.53053	3.35043	C4orf22\x3bBMP3	intergenic	dist\x3d56546\x3bdist\x3d10663	.
BRA	4:81943313	rs17005022	-0.38667	-2.53053	3.35043	C4orf22\x3bBMP3	intergenic	dist\x3d58403\x3bdist\x3d8806	.
BRA	4:81944280	rs11737492	-0.38667	-2.53053	3.35043	C4orf22\x3bBMP3	intergenic	dist\x3d59370\x3bdist\x3d7839	.
BRA	4:81945383	rs17005024	-0.38667	-2.53053	3.35043	C4orf22\x3bBMP3	intergenic	dist\x3d60473\x3bdist\x3d6736	.
BRA	4:81947080	rs1353386	-0.38667	-2.53053	3.35043	C4orf22\x3bBMP3	intergenic	dist\x3d62170\x3bdist\x3d5039	.
BRA	4:81947402	rs6845445	-0.38667	-2.53053	3.35043	C4orf22\x3bBMP3	intergenic	dist\x3d62492\x3bdist\x3d4717	.
BRA	4:81948142	rs7663564	-0.38667	-2.53053	3.35043	C4orf22\x3bBMP3	intergenic	dist\x3d63232\x3bdist\x3d3977	.
BRA	4:81948883	rs10022780	-0.263592	-2.6494	3.39979	C4orf22\x3bBMP3	intergenic	dist\x3d63973\x3bdist\x3d3236	.
BRA	4:81950655	rs13138361	-0.263592	-2.6494	3.39979	C4orf22\x3bBMP3	intergenic	dist\x3d65745\x3bdist\x3d1464	.
BRA	4:81954086	rs10516738	-0.273963	-2.62405	3.37713	BMP3	intronic	.	.
BRA	4:81961697	rs10002189	-0.273963	-2.62405	3.37713	BMP3	intronic	.	.
BRA	4:81963418	rs1495634	-0.273963	-2.62405	3.37713	BMP3	intronic	.	.
BRA	4:81963960	rs10019046	-0.273963	-2.62405	3.37713	BMP3	intronic	.	.
BRA	4:81967439	rs17005033	-0.273963	-2.62405	3.37713	BMP3	exonic	.	synonymous_SNV
BRA	4:81968362	rs2903745	-0.273963	-2.62405	3.37713	BMP3	intronic	.	.
BRA	4:81975674	rs1495637	-0.273963	-2.62405	3.37713	BMP3	UTR3	ENST00000282701:c.*984G>A	.
BRA	4:81976873	rs2868076	-0.273963	-2.62405	3.37713	BMP3	UTR3	ENST00000282701:c.*2183G>A	.
BRA	4:81977690	rs10007784	-0.273963	-2.62405	3.37713	BMP3	UTR3	ENST00000282701:c.*3000T>C	.
BRA	4:81981434	rs4693810	-0.263592	-2.6494	3.39979	BMP3\x3bPRKG2	intergenic	dist\x3d2749\x3bdist\x3d28403	.
BRA	4:81981592	rs2685471	-0.263592	-2.6494	3.39979	BMP3\x3bPRKG2	intergenic	dist\x3d2907\x3bdist\x3d28245	.
BRA	4:81982259	rs10034749	-0.273963	-2.72074	3.49384	BMP3\x3bPRKG2	intergenic	dist\x3d3574\x3bdist\x3d27578	.
BRA	4:81982407	rs10034733	-0.273963	-2.72074	3.49384	BMP3\x3bPRKG2	intergenic	dist\x3d3722\x3bdist\x3d27430	.
BRA	4:81984196	rs2643925	-0.284268	-2.79162	3.58729	BMP3\x3bPRKG2	intergenic	dist\x3d5511\x3bdist\x3d25641	.
BRA	4:81986784	rs2643921	-0.284268	-2.79162	3.58729	BMP3\x3bPRKG2	intergenic	dist\x3d8099\x3bdist\x3d23053	.
BRA	4:81996925	rs2685462	-0.12136	-2.81742	3.49384	BMP3\x3bPRKG2	intergenic	dist\x3d18240\x3bdist\x3d12912	.
BRA	4:81999360	rs6849787	-0.12136	-2.81742	3.49384	BMP3\x3bPRKG2	intergenic	dist\x3d20675\x3bdist\x3d10477	.
BRA	4:82009707	rs3796804	-0.12136	-2.81742	3.49384	PRKG2	downstream	dist\x3d130	.
BRA	4:82010007	rs17005051	-0.12136	-2.81742	3.49384	PRKG2	UTR3	ENST00000264399:c.*855A>G\x3bENST00000395578:c.*855A>G	.
BRA	4:82010773	rs3822224	-0.12136	-2.81742	3.49384	PRKG2	UTR3	ENST00000264399:c.*89A>G\x3bENST00000395578:c.*89A>G\x3bENST00000418486:c.*89A>G\x3bENST00000545647:c.*89A>G	.
BRA	4:82012206	rs2868132	-0.12136	-2.81742	3.49384	PRKG2	intronic	.	.
BRA	4:82023516	rs11723025	-0.12136	-2.81742	3.49384	PRKG2	intronic	.	.
BRA	4:82025743	rs17005054	-0.110495	-2.7464	3.39979	PRKG2	intronic	.	.
BRA	4:82029505	rs17005056	-0.110495	-2.7464	3.39979	PRKG2	intronic	.	.
BRA	4:82030410	rs6821258	-0.110495	-2.7464	3.39979	PRKG2	intronic	.	.
BRA	4:82035067	rs7675843	-0.110495	-2.7464	3.39979	PRKG2	intronic	.	.
BRA	4:82035993	rs17005061	-0.110495	-2.7464	3.39979	PRKG2	intronic	.	.
BRA	4:82042343	rs11945501	-0.0995594	-2.77222	3.4226	PRKG2	intronic	.	.
BRA	4:82058647	rs2868140	-0.110495	-2.6494	3.2827	PRKG2	intronic	.	.
BRA	4:82069449	rs7688672	-0.0995594	-2.67491	3.30513	PRKG2	intronic	.	.
BRA	4:82083445	rs11722928	-0.0995594	-2.67491	3.30513	PRKG2	intronic	.	.
BRA	4:82090689	rs10000303	-0.0885526	-2.60295	3.20986	PRKG2	ncRNA_intronic	.	.
BRA	4:82092005	rs17005078	-0.0885526	-2.60295	3.20986	PRKG2	ncRNA_intronic	.	.
BRA	4:82092967	rs9992933	-0.0885526	-2.60295	3.20986	PRKG2	ncRNA_intronic	.	.
BRA	4:82094069	rs1972127	-0.077474	-2.53053	3.11396	PRKG2	ncRNA_intronic	.	.
BRA	4:82097836	rs10005912	-0.077474	-2.53053	3.11396	PRKG2	ncRNA_intronic	.	.
BRA	4:82114503	rs3733553	-0.077474	-2.53053	3.11396	PRKG2	ncRNA_exonic	.	.
BRA	4:82118352	rs4149	-0.077474	-2.53053	3.11396	PRKG2	intronic	.	.
BRA	4:82118996	rs6849299	-0.0663226	-2.45763	3.01743	PRKG2	intronic	.	.
[truncated: 36,966 more rows]

## Sheet: Table S5
Table S5. Candidate SNPs under selection based on PBS analysis in CANDELA cohorts with Native American ancestry from a specific Native American group.
Population	hg19	rs	PBS	P	PBS formula	Candidate genes	Functional information	Gene details	Exonic Function
Nahua1	1:101684415	rs6676516	0.290173	3.35577e-05	Nahua1 vs SouthMexico and ChibchaPaez	BX538249\x3bS1PR1	intergenic	dist\x3d27865\x3bdist\x3d9805	.
Nahua1	1:244389589	rs12048859	0.233226	8.94873e-05	Nahua1 vs SouthMexico and ChibchaPaez	ZBTB18\x3bC1orf100	intergenic	dist\x3d117276\x3bdist\x3d126348	.
Nahua1	2:5529462	rs12466138	0.304121	2.71658e-05	Nahua1 vs SouthMexico and ChibchaPaez	LOC727982\x3bSOX11	intergenic	dist\x3d75195\x3bdist\x3d160450	.
Nahua1	3:12421056	rs13306745	0.245703	7.67034e-05	Nahua1 vs SouthMexico and ChibchaPaez	PPARG	intronic	.	.
Nahua1	3:93550578	rs13096854	0.231124	9.74773e-05	Nahua1 vs SouthMexico and ChibchaPaez	NONE\x3bU6	intergenic	dist\x3dNONE\x3bdist\x3d12030	.
Nahua1	3:93589362	rs36017106	0.231124	9.74773e-05	Nahua1 vs SouthMexico and ChibchaPaez	U6\x3bPROS1	intergenic	dist\x3d26656\x3bdist\x3d2519	.
Nahua1	3:117832779	rs16827959	0.232069	9.42813e-05	Nahua1 vs SouthMexico and ChibchaPaez	JB175279\x3bEU250752	ncRNA_intronic	.	.
Nahua1	3:117833398	rs16827961	0.232069	9.42813e-05	Nahua1 vs SouthMexico and ChibchaPaez	JB175279\x3bEU250752	ncRNA_intronic	.	.
Nahua1	3:124904631	rs1708332	0.26516	4.79396e-05	Nahua1 vs SouthMexico and ChibchaPaez	SLC12A8	intronic	.	.
Nahua1	3:126367640	rs777238	0.428719	4.79396e-06	Nahua1 vs SouthMexico and ChibchaPaez	TXNRD3	intronic	.	.
Nahua1	3:126374855	rs9815125	0.416247	6.39195e-06	Nahua1 vs SouthMexico and ChibchaPaez	TXNRD3	upstream	dist\x3d857	.
Nahua1	3:126377499	rs2010479	0.414828	7.98994e-06	Nahua1 vs SouthMexico and ChibchaPaez	TXNRD3\x3bNUP210P1	intergenic	dist\x3d3501\x3bdist\x3d1953	.
Nahua1	3:126394025	rs9850754	0.413406	9.58793e-06	Nahua1 vs SouthMexico and ChibchaPaez	NUP210P1\x3bCHCHD6	intergenic	dist\x3d1959\x3bdist\x3d29038	.
Nahua1	4:72751722	rs6814839	0.271019	4.47437e-05	Nahua1 vs SouthMexico and ChibchaPaez	GC\x3bNPFFR2	intergenic	dist\x3d62025\x3bdist\x3d145799	.
Nahua1	4:72780146	rs16847227	0.271826	4.31457e-05	Nahua1 vs SouthMexico and ChibchaPaez	GC\x3bNPFFR2	intergenic	dist\x3d90449\x3bdist\x3d117375	.
Nahua1	4:73055314	rs7665177	0.250528	7.19095e-05	Nahua1 vs SouthMexico and ChibchaPaez	NPFFR2\x3bADAMTS3	intergenic	dist\x3d41530\x3bdist\x3d91372	.
Nahua1	5:21919536	rs7730479	0.244831	7.83014e-05	Nahua1 vs SouthMexico and ChibchaPaez	CDH12	intronic	.	.
Nahua1	5:25808399	rs7703602	0.29258	3.19598e-05	Nahua1 vs SouthMexico and ChibchaPaez	LOC340107\x3bTRNA_Lys	intergenic	dist\x3d106966\x3bdist\x3d101213	.
Nahua1	5:66639898	rs6449857	0.232081	9.26833e-05	Nahua1 vs SouthMexico and ChibchaPaez	RNase_MRP\x3bMir_548	intergenic	dist\x3d73888\x3bdist\x3d35308	.
Nahua1	5:72734410	rs7718668	0.244524	7.98994e-05	Nahua1 vs SouthMexico and ChibchaPaez	TMEM174\x3bFOXD1	intergenic	dist\x3d28074\x3bdist\x3d7673	.
Nahua1	5:72737895	rs874973	0.244524	7.98994e-05	Nahua1 vs SouthMexico and ChibchaPaez	TMEM174\x3bFOXD1	intergenic	dist\x3d31559\x3bdist\x3d4188	.
Nahua1	5:111185325	rs7710698	0.267121	4.63416e-05	Nahua1 vs SouthMexico and ChibchaPaez	NREP	intronic	.	.
Nahua1	6:8849750	rs9328507	0.292945	3.03618e-05	Nahua1 vs SouthMexico and ChibchaPaez	LOC100506207\x3bMRDS1	intergenic	dist\x3d64072\x3bdist\x3d274704	.
Nahua1	6:10153009	rs6914993	0.240522	8.62913e-05	Nahua1 vs SouthMexico and ChibchaPaez	OFCC1\x3bNONE	intronic	.	.
Nahua1	6:170475212	rs1021543	0.253437	6.71155e-05	Nahua1 vs SouthMexico and ChibchaPaez	LINC00574\x3bLOC154449	intergenic	dist\x3d265014\x3bdist\x3d2529	.
Nahua1	7:96039063	rs12154661	0.390933	1.27839e-05	Nahua1 vs SouthMexico and ChibchaPaez	U6\x3bC7orf76	intergenic	dist\x3d31831\x3bdist\x3d58580	.
Nahua1	7:96148254	rs4367457	0.534852	1.59799e-06	Nahua1 vs SouthMexico and ChibchaPaez	C7orf76\x3bLOC100506136	intergenic	dist\x3d15419\x3bdist\x3d103064	.
Nahua1	7:96228434	rs1404508	0.408418	1.11859e-05	Nahua1 vs SouthMexico and ChibchaPaez	C7orf76\x3bLOC100506136	intergenic	dist\x3d95599\x3bdist\x3d22884	.
Nahua1	7:149450584	rs855653	0.25476	6.23215e-05	Nahua1 vs SouthMexico and ChibchaPaez	KRBA1\x3bZNF467	intergenic	dist\x3d18920\x3bdist\x3d10687	.
Nahua1	8:59887499	rs10108787	0.275208	4.15477e-05	Nahua1 vs SouthMexico and ChibchaPaez	TOX	intronic	.	.
Nahua1	8:59900124	rs10504272	0.275415	3.99497e-05	Nahua1 vs SouthMexico and ChibchaPaez	TOX	intronic	.	.
Nahua1	8:60346384	rs10088757	0.302734	2.87638e-05	Nahua1 vs SouthMexico and ChibchaPaez	SNORA51\x3bCA8	intergenic	dist\x3d296323\x3bdist\x3d22060	.
Nahua1	8:60360286	rs28647268	0.259434	5.43316e-05	Nahua1 vs SouthMexico and ChibchaPaez	SNORA51\x3bCA8	intergenic	dist\x3d310225\x3bdist\x3d8158	.
Nahua1	9:11467111	rs10809488	0.248062	7.35074e-05	Nahua1 vs SouthMexico and ChibchaPaez	PTPRD\x3bJB175300	intergenic	dist\x3d190797\x3bdist\x3d631549	.
Nahua1	9:11471766	rs10756254	0.248062	7.35074e-05	Nahua1 vs SouthMexico and ChibchaPaez	PTPRD\x3bJB175300	intergenic	dist\x3d195452\x3bdist\x3d626894	.
Nahua1	9:11487579	rs10738236	0.259076	5.75276e-05	Nahua1 vs SouthMexico and ChibchaPaez	PTPRD\x3bJB175300	intergenic	dist\x3d211265\x3bdist\x3d611081	.
Nahua1	9:11519008	rs10114729	0.305301	2.55678e-05	Nahua1 vs SouthMexico and ChibchaPaez	PTPRD\x3bJB175300	intergenic	dist\x3d242694\x3bdist\x3d579652	.
Nahua1	9:11558301	rs12341457	0.276283	3.83517e-05	Nahua1 vs SouthMexico and ChibchaPaez	PTPRD\x3bJB175300	intergenic	dist\x3d281987\x3bdist\x3d540359	.
Nahua1	9:11558362	rs10809521	0.2899	3.51557e-05	Nahua1 vs SouthMexico and ChibchaPaez	PTPRD\x3bJB175300	intergenic	dist\x3d282048\x3bdist\x3d540298	.
Nahua1	9:11560184	rs1348384	0.2899	3.51557e-05	Nahua1 vs SouthMexico and ChibchaPaez	PTPRD\x3bJB175300	intergenic	dist\x3d283870\x3bdist\x3d538476	.
Nahua1	9:11574930	rs10119906	0.241771	8.46934e-05	Nahua1 vs SouthMexico and ChibchaPaez	PTPRD\x3bJB175300	intergenic	dist\x3d298616\x3bdist\x3d523730	.
Nahua1	9:11590844	rs1116978	0.257746	5.91255e-05	Nahua1 vs SouthMexico and ChibchaPaez	PTPRD\x3bJB175300	intergenic	dist\x3d314530\x3bdist\x3d507816	.
Nahua1	9:11618203	rs12236939	0.261065	4.95376e-05	Nahua1 vs SouthMexico and ChibchaPaez	PTPRD\x3bJB175300	intergenic	dist\x3d341889\x3bdist\x3d480457	.
Nahua1	9:11645495	rs10960058	0.260207	5.11356e-05	Nahua1 vs SouthMexico and ChibchaPaez	PTPRD\x3bJB175300	intergenic	dist\x3d369181\x3bdist\x3d453165	.
Nahua1	9:11649257	rs4741174	0.260207	5.11356e-05	Nahua1 vs SouthMexico and ChibchaPaez	PTPRD\x3bJB175300	intergenic	dist\x3d372943\x3bdist\x3d449403	.
Nahua1	9:11656743	rs10738244	0.243839	8.30954e-05	Nahua1 vs SouthMexico and ChibchaPaez	PTPRD\x3bJB175300	intergenic	dist\x3d380429\x3bdist\x3d441917	.
Nahua1	9:11683901	rs2821204	0.259347	5.59296e-05	Nahua1 vs SouthMexico and ChibchaPaez	PTPRD\x3bJB175300	intergenic	dist\x3d407587\x3bdist\x3d414759	.
Nahua1	9:28358520	rs12551713	0.252711	6.87135e-05	Nahua1 vs SouthMexico and ChibchaPaez	LINGO2	intronic	.	.
Nahua1	9:28381681	rs1571846	0.250778	7.03115e-05	Nahua1 vs SouthMexico and ChibchaPaez	LINGO2	intronic	.	.
Nahua1	9:91528751	rs4128575	0.381959	1.59799e-05	Nahua1 vs SouthMexico and ChibchaPaez	MIR4289\x3bC9orf47	intergenic	dist\x3d167931\x3bdist\x3d57051	.
Nahua1	9:91530173	rs1156619	0.381959	1.59799e-05	Nahua1 vs SouthMexico and ChibchaPaez	MIR4289\x3bC9orf47	intergenic	dist\x3d169353\x3bdist\x3d55629	.
Nahua1	9:91538158	rs1502693	0.382722	1.43819e-05	Nahua1 vs SouthMexico and ChibchaPaez	MIR4289\x3bC9orf47	intergenic	dist\x3d177338\x3bdist\x3d47644	.
Nahua1	9:91540059	rs1875620	0.326909	2.07738e-05	Nahua1 vs SouthMexico and ChibchaPaez	MIR4289\x3bC9orf47	intergenic	dist\x3d179239\x3bdist\x3d45743	.
Nahua1	9:91562866	rs9410427	0.326909	2.07738e-05	Nahua1 vs SouthMexico and ChibchaPaez	MIR4289\x3bC9orf47	intergenic	dist\x3d202046\x3bdist\x3d22936	.
Nahua1	9:91569331	rs6559318	0.326909	2.07738e-05	Nahua1 vs SouthMexico and ChibchaPaez	MIR4289\x3bC9orf47	intergenic	dist\x3d208511\x3bdist\x3d16471	.
Nahua1	9:95839418	rs10761192	0.234193	8.78893e-05	Nahua1 vs SouthMexico and ChibchaPaez	SUSD3	intronic	.	.
Nahua1	10:85971124	rs11200924	0.232391	9.10853e-05	Nahua1 vs SouthMexico and ChibchaPaez	CDHR1	intronic	.	.
Nahua1	12:4076132	rs11835642	0.254225	6.39195e-05	Nahua1 vs SouthMexico and ChibchaPaez	PARP11\x3bCCND2	intergenic	dist\x3d56628\x3bdist\x3d54011	.
Nahua1	12:4076751	rs893531	0.254225	6.39195e-05	Nahua1 vs SouthMexico and ChibchaPaez	PARP11\x3bCCND2	intergenic	dist\x3d57247\x3bdist\x3d53392	.
Nahua1	13:108325146	rs947360	0.520195	3.19598e-06	Nahua1 vs SouthMexico and ChibchaPaez	FAM155A	intronic	.	.
Nahua1	13:108326074	rs9587425	0.33376	1.91759e-05	Nahua1 vs SouthMexico and ChibchaPaez	FAM155A	intronic	.	.
Nahua1	21:35926150	rs2834531	0.256155	6.07235e-05	Nahua1 vs SouthMexico and ChibchaPaez	RCAN1	intronic	.	.
Nahua1	1:54072816	rs2948040	0.11978	3.19598e-05	Nahua1 vs SouthMexico and AndesPiedmont	GLIS1	intronic	.	.
Nahua1	1:54074729	rs2948048	0.113905	4.95376e-05	Nahua1 vs SouthMexico and AndesPiedmont	GLIS1	intronic	.	.
Nahua1	1:54108777	rs10888801	0.102536	9.26833e-05	Nahua1 vs SouthMexico and AndesPiedmont	GLIS1	intronic	.	.
Nahua1	1:54108777	rs2277367	0.102536	9.26833e-05	Nahua1 vs SouthMexico and AndesPiedmont	CALCOCO1	intronic	.	.
Nahua1	1:54108906	rs10888802	0.107613	6.07235e-05	Nahua1 vs SouthMexico and AndesPiedmont	GLIS1	intronic	.	.
Nahua1	1:54111733	rs4926611	0.102536	9.26833e-05	Nahua1 vs SouthMexico and AndesPiedmont	GLIS1	intronic	.	.
Nahua1	1:54114033	rs7529819	0.107613	6.07235e-05	Nahua1 vs SouthMexico and AndesPiedmont	GLIS1	intronic	.	.
Nahua1	1:199782570	rs10800652	0.106382	7.35074e-05	Nahua1 vs SouthMexico and AndesPiedmont	BC040869\x3bNR5A2	intergenic	dist\x3d60552\x3bdist\x3d63536	.
Nahua1	1:199840991	rs16845628	0.120321	3.03618e-05	Nahua1 vs SouthMexico and AndesPiedmont	BC040869\x3bNR5A2	intergenic	dist\x3d118973\x3bdist\x3d5115	.
Nahua1	2:5529462	rs12466138	0.133575	2.07738e-05	Nahua1 vs SouthMexico and AndesPiedmont	LOC727982\x3bSOX11	intergenic	dist\x3d75195\x3bdist\x3d160450	.
Nahua1	2:124749564	rs1921819	0.115001	4.63416e-05	Nahua1 vs SouthMexico and AndesPiedmont	7SK\x3bAX747402	intergenic	dist\x3d122417\x3bdist\x3d24871	.
Nahua1	3:126367640	rs777238	0.129768	2.71658e-05	Nahua1 vs SouthMexico and AndesPiedmont	TXNRD3	intronic	.	.
Nahua1	3:126374855	rs9815125	0.118705	3.83517e-05	Nahua1 vs SouthMexico and AndesPiedmont	TXNRD3	upstream	dist\x3d857	.
Nahua1	3:126377499	rs2010479	0.118102	3.99497e-05	Nahua1 vs SouthMexico and AndesPiedmont	TXNRD3\x3bNUP210P1	intergenic	dist\x3d3501\x3bdist\x3d1953	.
Nahua1	3:126394025	rs9850754	0.116559	4.31457e-05	Nahua1 vs SouthMexico and AndesPiedmont	NUP210P1\x3bCHCHD6	intergenic	dist\x3d1959\x3bdist\x3d29038	.
Nahua1	5:152868437	rs548294	0.117446	4.15477e-05	Nahua1 vs SouthMexico and AndesPiedmont	GRIA1	intergenic	dist\x3d265334\x3bdist\x3d1669	.
Nahua1	6:12507307	rs16872856	0.108069	5.75276e-05	Nahua1 vs SouthMexico and AndesPiedmont	EDN1\x3bPHACTR1	intergenic	dist\x3d100294\x3bdist\x3d7035	.
Nahua1	6:12507954	rs9471946	0.108069	5.75276e-05	Nahua1 vs SouthMexico and AndesPiedmont	EDN1\x3bPHACTR1	intergenic	dist\x3d100941\x3bdist\x3d6388	.
Nahua1	6:29764472	rs1633005	0.105913	7.51054e-05	Nahua1 vs SouthMexico and AndesPiedmont	LOC554223	ncRNA_exonic	.	.
Nahua1	6:29809382	rs1611133	0.109222	5.27336e-05	Nahua1 vs SouthMexico and AndesPiedmont	HLA-G\x3bHLA-H	intergenic	dist\x3d10480\x3bdist\x3d10758	.
Nahua1	6:29814778	rs1611750	0.109222	5.27336e-05	Nahua1 vs SouthMexico and AndesPiedmont	HLA-G\x3bHLA-H	intergenic	dist\x3d15876\x3bdist\x3d5362	.
Nahua1	6:100602931	rs2503095	0.103334	8.30954e-05	Nahua1 vs SouthMexico and AndesPiedmont	LOC728012\x3bSIM1	intergenic	dist\x3d18392\x3bdist\x3d22154	.
Nahua1	6:100606568	rs2503097	0.102707	8.94873e-05	Nahua1 vs SouthMexico and AndesPiedmont	LOC728012\x3bSIM1	intergenic	dist\x3d22029\x3bdist\x3d18517	.
Nahua1	7:107525846	rs10238021	0.106603	6.39195e-05	Nahua1 vs SouthMexico and AndesPiedmont	SLC26A3\x3bDLD	intergenic	dist\x3d75833\x3bdist\x3d5569	.
Nahua1	7:107527692	rs17496031	0.103149	8.46934e-05	Nahua1 vs SouthMexico and AndesPiedmont	SLC26A3\x3bDLD	intergenic	dist\x3d77679\x3bdist\x3d3723	.
Nahua1	7:107531203	rs34572011	0.106603	6.39195e-05	Nahua1 vs SouthMexico and AndesPiedmont	DLD	upstream	dist\x3d212	.
Nahua1	7:107536417	rs3801936	0.106603	6.39195e-05	Nahua1 vs SouthMexico and AndesPiedmont	DLD	intronic	.	.
Nahua1	7:107546937	rs10281520	0.105219	7.98994e-05	Nahua1 vs SouthMexico and AndesPiedmont	DLD	intronic	.	.
Nahua1	7:107556623	rs10271385	0.105219	7.98994e-05	Nahua1 vs SouthMexico and AndesPiedmont	DLD	intronic	.	.
Nahua1	9:20737847	rs10511689	0.106522	7.19095e-05	Nahua1 vs SouthMexico and AndesPiedmont	FOCAD	intronic	.	.
Nahua1	9:20762926	rs17832189	0.115159	4.47437e-05	Nahua1 vs SouthMexico and AndesPiedmont	FOCAD	intronic	.	.
Nahua1	9:20789869	rs10964702	0.114446	4.79396e-05	Nahua1 vs SouthMexico and AndesPiedmont	FOCAD	intronic	.	.
Nahua1	9:20801654	rs10964709	0.106543	6.87135e-05	Nahua1 vs SouthMexico and AndesPiedmont	FOCAD	intronic	.	.
Nahua1	9:20811421	rs10511682	0.106543	6.87135e-05	Nahua1 vs SouthMexico and AndesPiedmont	FOCAD	intronic	.	.
Nahua1	9:20953049	rs3206852	0.103117	8.62913e-05	Nahua1 vs SouthMexico and AndesPiedmont	FOCAD	exonic	.	nonsynonymous_SNV
Nahua1	9:20953750	rs4977848	0.103117	8.62913e-05	Nahua1 vs SouthMexico and AndesPiedmont	FOCAD	intronic	.	.
Nahua1	12:42805383	rs2708078	0.100975	9.90752e-05	Nahua1 vs SouthMexico and AndesPiedmont	PPHLN1	intronic	.	.
Nahua1	12:42942234	rs1669947	0.175696	1.59799e-06	Nahua1 vs SouthMexico and AndesPiedmont	PRICKLE1	intronic	.	.
Nahua1	12:42950977	rs10785347	0.113418	5.11356e-05	Nahua1 vs SouthMexico and AndesPiedmont	PRICKLE1	intronic	.	.
Nahua1	12:42968554	rs11181566	0.169422	3.19598e-06	Nahua1 vs SouthMexico and AndesPiedmont	PRICKLE1	intronic	.	.
Nahua1	12:43042606	rs17091561	0.132846	2.55678e-05	Nahua1 vs SouthMexico and AndesPiedmont	PRICKLE1\x3bADAMTS20	ncRNA_intronic	.	.
Nahua1	12:111706877	rs4766566	0.121781	2.87638e-05	Nahua1 vs SouthMexico and AndesPiedmont	CUX2	intronic	.	.
Nahua1	12:111746499	rs3843673	0.108525	5.59296e-05	Nahua1 vs SouthMexico and AndesPiedmont	CUX2	intronic	.	.
Nahua1	12:111754597	rs7300860	0.102596	9.10853e-05	Nahua1 vs SouthMexico and AndesPiedmont	CUX2	intronic	.	.
Nahua1	13:43767104	rs9533422	0.105583	7.67034e-05	Nahua1 vs SouthMexico and AndesPiedmont	DNAJC15\x3bENOX1	intergenic	dist\x3d33502\x3bdist\x3d20550	.
Nahua1	13:43767250	rs2657124	0.105583	7.67034e-05	Nahua1 vs SouthMexico and AndesPiedmont	DNAJC15\x3bENOX1	intergenic	dist\x3d33648\x3bdist\x3d20404	.
Nahua1	13:111860080	rs9560007	0.133388	2.23718e-05	Nahua1 vs SouthMexico and AndesPiedmont	ARHGEF7	intronic	.	.
Nahua1	13:111867501	rs2147686	0.133388	2.23718e-05	Nahua1 vs SouthMexico and AndesPiedmont	ARHGEF7	intronic	.	.
Nahua1	13:111885110	rs4773338	0.137925	1.91759e-05	Nahua1 vs SouthMexico and AndesPiedmont	ARHGEF7	intronic	.	.
Nahua1	13:111934888	rs2057574	0.144373	1.43819e-05	Nahua1 vs SouthMexico and AndesPiedmont	ARHGEF7	intronic	.	.
Nahua1	13:111938889	rs2296352	0.143839	1.59799e-05	Nahua1 vs SouthMexico and AndesPiedmont	ARHGEF7	intronic	.	.
Nahua1	13:111955465	rs1555751	0.14357	1.75779e-05	Nahua1 vs SouthMexico and AndesPiedmont	ARHGEF7	UTR3	ENST00000370623:c.*5C>T\x3bENST00000218789:c.*5C>T\x3bENST00000375736:c.*5C>T\x3bENST00000426073:c.*5C>T\x3bENST00000375737:c.*5C>T	.
Nahua1	16:54473072	rs1420285	0.11939	3.51557e-05	Nahua1 vs SouthMexico and AndesPiedmont	IRX3\x3bCRNDE	intergenic	dist\x3d68461\x3bdist\x3d110143	.
Nahua1	16:54476442	rs2388637	0.11939	3.51557e-05	Nahua1 vs SouthMexico and AndesPiedmont	IRX3\x3bCRNDE	intergenic	dist\x3d71831\x3bdist\x3d106773	.
Nahua1	16:86368599	rs11643741	0.159915	7.98994e-06	Nahua1 vs SouthMexico and AndesPiedmont	LINC00917	ncRNA_intronic	.	.
Nahua1	16:86369306	rs3828516	0.152129	9.58793e-06	Nahua1 vs SouthMexico and AndesPiedmont	LINC00917	ncRNA_exonic	.	.
Nahua1	16:86377565	rs12598669	0.119502	3.35577e-05	Nahua1 vs SouthMexico and AndesPiedmont	LINC00917	ncRNA_intronic	.	.
Nahua1	18:67307109	rs1123596	0.101647	9.74773e-05	Nahua1 vs SouthMexico and AndesPiedmont	DOK6	intronic	.	.
Nahua1	20:2050481	rs4405822	0.10237	9.58793e-05	Nahua1 vs SouthMexico and AndesPiedmont	AK090681\x3bSTK35	intergenic	dist\x3d62318\x3bdist\x3d5720	.
Nahua1	20:24364877	rs7266805	0.148076	1.11859e-05	Nahua1 vs SouthMexico and AndesPiedmont	FLJ33581\x3bSYNDIG1	intergenic	dist\x3d66155\x3bdist\x3d61150	.
Nahua1	20:24396770	rs2092469	0.167443	4.79396e-06	Nahua1 vs SouthMexico and AndesPiedmont	FLJ33581\x3bSYNDIG1	intergenic	dist\x3d98048\x3bdist\x3d29257	.
Nahua1	20:24398209	rs7274700	0.167443	4.79396e-06	Nahua1 vs SouthMexico and AndesPiedmont	FLJ33581\x3bSYNDIG1	intergenic	dist\x3d99487\x3bdist\x3d27818	.
Nahua1	20:24428237	rs7274643	0.144379	1.27839e-05	Nahua1 vs SouthMexico and AndesPiedmont	FLJ33581\x3bSYNDIG1	intergenic	dist\x3d1287\x3bdist\x3d21598	.
Nahua1	2:5529462	rs12466138	0.142923	2.23718e-05	Nahua1 vs SouthMexico and Quechua1	LOC727982\x3bSOX11	intergenic	dist\x3d75195\x3bdist\x3d160450	.
Nahua1	2:18551410	rs12622302	0.135529	5.43316e-05	Nahua1 vs SouthMexico and Quechua1	Mir_652\x3bRDH14	intergenic	dist\x3dNONE\x3bdist\x3d177242	.
Nahua1	2:124819540	rs17010809	0.132999	6.55175e-05	Nahua1 vs SouthMexico and Quechua1	CNTNAP5	intronic	.	.
Nahua1	2:124821430	rs17010817	0.132999	6.55175e-05	Nahua1 vs SouthMexico and Quechua1	CNTNAP5	intronic	.	.
Nahua1	3:106280822	rs2712494	0.126692	9.90752e-05	Nahua1 vs SouthMexico and Quechua1	CBLB\x3bLINC00882	intergenic	dist\x3d45977\x3bdist\x3d126703	.
Nahua1	6:71613747	rs2474918	0.164906	9.58793e-06	Nahua1 vs SouthMexico and Quechua1	B3GAT2	intronic	.	.
Nahua1	6:71618168	rs2255286	0.162945	1.11859e-05	Nahua1 vs SouthMexico and Quechua1	B3GAT2	intronic	.	.
Nahua1	6:71650172	rs9294882	0.153031	1.75779e-05	Nahua1 vs SouthMexico and Quechua1	B3GAT2	intronic	.	.
Nahua1	6:71660111	rs6922893	0.149755	1.91759e-05	Nahua1 vs SouthMexico and Quechua1	B3GAT2	intronic	.	.
Nahua1	6:71666146	rs1320315	0.149755	1.91759e-05	Nahua1 vs SouthMexico and Quechua1	B3GAT2	UTR5	ENST00000230053:c.-14G>A	.
Nahua1	6:71722821	rs6910674	0.20032	1.59799e-06	Nahua1 vs SouthMexico and Quechua1	B3GAT2\x3bU3	intergenic	dist\x3d56080\x3bdist\x3d62446	.
Nahua1	7:1183964	rs28522260	0.1291	9.10853e-05	Nahua1 vs SouthMexico and Quechua1	C7orf50\x3bZFAND2A	intergenic	dist\x3d6068\x3bdist\x3d7743	.
Nahua1	7:1192572	rs1133122	0.1291	9.10853e-05	Nahua1 vs SouthMexico and Quechua1	ZFAND2A	exonic	.	synonymous_SNV
Nahua1	7:1194274	rs11763865	0.1291	9.10853e-05	Nahua1 vs SouthMexico and Quechua1	AK123998	intronic	.	.
Nahua1	7:1213943	rs10275401	0.13424	6.23215e-05	Nahua1 vs SouthMexico and Quechua1	AK090593\x3bUNCX	intergenic	dist\x3d9040\x3bdist\x3d58600	.
Nahua1	7:8161981	rs6965329	0.128666	9.74773e-05	Nahua1 vs SouthMexico and Quechua1	ICA1	intronic	.	.
Nahua1	7:140690655	rs9886312	0.128739	9.58793e-05	Nahua1 vs SouthMexico and Quechua1	BRAF\x3bMRPS33	intergenic	dist\x3d55845\x3bdist\x3d7097	.
Nahua1	9:79318471	rs560094	0.140801	2.55678e-05	Nahua1 vs SouthMexico and Quechua1	PRUNE2	exonic	.	synonymous_SNV
Nahua1	9:79318998	rs620552	0.140801	2.55678e-05	Nahua1 vs SouthMexico and Quechua1	PRUNE2	exonic	.	synonymous_SNV
Nahua1	9:79320640	rs512110	0.140801	2.55678e-05	Nahua1 vs SouthMexico and Quechua1	PRUNE2	exonic	.	synonymous_SNV
Nahua1	9:79321276	rs517634	0.140801	2.55678e-05	Nahua1 vs SouthMexico and Quechua1	PRUNE2	exonic	.	synonymous_SNV
Nahua1	9:79322674	rs680775	0.140801	2.55678e-05	Nahua1 vs SouthMexico and Quechua1	PRUNE2	exonic	.	synonymous_SNV
Nahua1	9:79322720	rs680729	0.140801	2.55678e-05	Nahua1 vs SouthMexico and Quechua1	PRUNE2	exonic	.	synonymous_SNV
Nahua1	9:79325615	rs611461	0.140801	2.55678e-05	Nahua1 vs SouthMexico and Quechua1	PRUNE2	exonic	.	synonymous_SNV
Nahua1	9:79351237	rs7856888	0.138578	3.99497e-05	Nahua1 vs SouthMexico and Quechua1	PRUNE2	intronic	.	.
Nahua1	9:79353911	rs1078986	0.138578	3.99497e-05	Nahua1 vs SouthMexico and Quechua1	PRUNE2	intronic	.	.
Nahua1	11:129844978	rs4936089	0.132491	6.87135e-05	Nahua1 vs SouthMexico and Quechua1	PRDM10	intronic	.	.
Nahua1	12:42942234	rs1669947	0.135313	5.75276e-05	Nahua1 vs SouthMexico and Quechua1	PRICKLE1	intronic	.	.
Nahua1	12:42968554	rs11181566	0.15746	1.59799e-05	Nahua1 vs SouthMexico and Quechua1	PRICKLE1	intronic	.	.
Nahua1	12:118176190	rs479810	0.141238	2.39698e-05	Nahua1 vs SouthMexico and Quechua1	KSR2	intronic	.	.
Nahua1	13:111860080	rs9560007	0.15783	1.27839e-05	Nahua1 vs SouthMexico and Quechua1	ARHGEF7	intronic	.	.
Nahua1	13:111867501	rs2147686	0.15783	1.27839e-05	Nahua1 vs SouthMexico and Quechua1	ARHGEF7	intronic	.	.
Nahua1	13:111885110	rs4773338	0.172904	6.39195e-06	Nahua1 vs SouthMexico and Quechua1	ARHGEF7	intronic	.	.
Nahua1	13:111934888	rs2057574	0.174371	3.19598e-06	Nahua1 vs SouthMexico and Quechua1	ARHGEF7	intronic	.	.
Nahua1	13:111938889	rs2296352	0.174371	3.19598e-06	Nahua1 vs SouthMexico and Quechua1	ARHGEF7	intronic	.	.
Nahua1	13:111955465	rs1555751	0.16497	7.98994e-06	Nahua1 vs SouthMexico and Quechua1	ARHGEF7	UTR3	ENST00000370623:c.*5C>T\x3bENST00000218789:c.*5C>T\x3bENST00000375736:c.*5C>T\x3bENST00000426073:c.*5C>T\x3bENST00000375737:c.*5C>T	.
Nahua1	16:54473072	rs1420285	0.135489	5.59296e-05	Nahua1 vs SouthMexico and Quechua1	IRX3\x3bCRNDE	intergenic	dist\x3d68461\x3bdist\x3d110143	.
Nahua1	16:54476442	rs2388637	0.133965	6.39195e-05	Nahua1 vs SouthMexico and Quechua1	IRX3\x3bCRNDE	intergenic	dist\x3d71831\x3bdist\x3d106773	.
Nahua1	18:67307109	rs1123596	0.139089	3.67537e-05	Nahua1 vs SouthMexico and Quechua1	DOK6	intronic	.	.
Nahua1	18:67321165	rs4891369	0.13158	7.03115e-05	Nahua1 vs SouthMexico and Quechua1	DOK6	intronic	.	.
Nahua1	20:33216764	rs11904852	0.134769	5.91255e-05	Nahua1 vs SouthMexico and Quechua1	PIGU	intronic	.	.
Nahua1	20:33289225	rs2378255	0.134769	5.91255e-05	Nahua1 vs SouthMexico and Quechua1	PIGU\x3bTP53INP2	intergenic	dist\x3d12443\x3bdist\x3d2869	.
Nahua1	20:33401707	rs1018447	0.138892	3.83517e-05	Nahua1 vs SouthMexico and Quechua1	NCOA6	intronic	.	.
Nahua1	20:33452600	rs17122844	0.136834	5.11356e-05	Nahua1 vs SouthMexico and Quechua1	GGT7	intronic	.	.
Nahua1	20:33459127	rs7263157	0.13716	4.47437e-05	Nahua1 vs SouthMexico and Quechua1	GGT7	intronic	.	.
Nahua1	20:33470694	rs4911163	0.13716	4.47437e-05	Nahua1 vs SouthMexico and Quechua1	ACSS2	exonic	.	synonymous_SNV
Nahua1	20:33478221	rs2295097	0.13716	4.47437e-05	Nahua1 vs SouthMexico and Quechua1	ACSS2	intronic	.	.
Nahua1	20:33488771	rs6120757	0.13716	4.47437e-05	Nahua1 vs SouthMexico and Quechua1	ACSS2	intronic	.	.
Nahua1	20:33496169	rs2064454	0.136834	5.11356e-05	Nahua1 vs SouthMexico and Quechua1	ACSS2	intronic	.	.
Nahua1	20:33529766	rs2273684	0.137589	4.31457e-05	Nahua1 vs SouthMexico and Quechua1	GSS	intronic	.	.
Nahua1	20:33545616	rs17310467	0.129368	7.19095e-05	Nahua1 vs SouthMexico and Quechua1	MYH7B	intergenic	dist\x3d1996\x3bdist\x3d17590	.
Nahua1	20:33551100	rs6088664	0.129368	7.19095e-05	Nahua1 vs SouthMexico and Quechua1	MYH7B	intergenic	dist\x3d7480\x3bdist\x3d12106	.
Nahua1	20:33565169	rs6120778	0.129368	7.19095e-05	Nahua1 vs SouthMexico and Quechua1	MYH7B	intronic	.	.
Nahua1	20:33565755	rs11906160	0.129368	7.19095e-05	Nahua1 vs SouthMexico and Quechua1	MYH7B	exonic	.	nonsynonymous_SNV
Nahua1	20:33581955	rs2425012	0.129368	7.19095e-05	Nahua1 vs SouthMexico and Quechua1	MYH7B	exonic	.	synonymous_SNV
Nahua1	20:33590096	rs4911167	0.129368	7.19095e-05	Nahua1 vs SouthMexico and Quechua1	MYH7B	UTR3	ENST00000262873:c.*105G>A\x3bENST00000456649:c.*97G>A\x3bENST00000433934:c.*105G>A\x3bENST00000435272:c.*105G>A\x3bENST00000453028:c.*105G>A\x3bENST00000446156:c.*105G>A	.
Nahua1	20:33590417	rs1058003	0.129368	7.19095e-05	Nahua1 vs SouthMexico and Quechua1	TRPC4AP	UTR3	ENST00000252015:c.*532T>C\x3bENST00000451813:c.*532T>C	.
Nahua1	20:33594226	rs6060151	0.129368	7.19095e-05	Nahua1 vs SouthMexico and Quechua1	TRPC4AP	intronic	.	.
Nahua1	20:33605857	rs6579211	0.129368	7.19095e-05	Nahua1 vs SouthMexico and Quechua1	TRPC4AP	intronic	.	.
Nahua1	20:33622242	rs6142280	0.129368	7.19095e-05	Nahua1 vs SouthMexico and Quechua1	TRPC4AP	intronic	.	.
Nahua1	20:33634479	rs13042358	0.129368	7.19095e-05	Nahua1 vs SouthMexico and Quechua1	TRPC4AP	intronic	.	.
Nahua1	20:33642480	rs8117847	0.129368	7.19095e-05	Nahua1 vs SouthMexico and Quechua1	TRPC4AP	intronic	.	.
Nahua1	1:54072816	rs2948040	0.162105	3.19598e-06	Nahua1 vs SouthMexico and Mapuche	GLIS1	intronic	.	.
Nahua1	1:54074729	rs2948048	0.155396	7.98994e-06	Nahua1 vs SouthMexico and Mapuche	GLIS1	intronic	.	.
Nahua1	1:54121818	rs12031794	0.143202	2.23718e-05	Nahua1 vs SouthMexico and Mapuche	GLIS1	intronic	.	.
Nahua1	1:68634030	rs1367447	0.125605	7.51054e-05	Nahua1 vs SouthMexico and Mapuche	GNG12-AS1	ncRNA_intronic	.	.
Nahua1	1:85615649	rs12750492	0.124988	7.83014e-05	Nahua1 vs SouthMexico and Mapuche	MIR4423\x3bSYDE2	intergenic	dist\x3d16093\x3bdist\x3d6907	.
Nahua1	1:85648905	rs11161539	0.124808	7.98994e-05	Nahua1 vs SouthMexico and Mapuche	SYDE2	intronic	.	.
Nahua1	1:85696004	rs6660237	0.145612	1.91759e-05	Nahua1 vs SouthMexico and Mapuche	SYDE2\x3bC1orf52	intergenic	dist\x3d29275\x3bdist\x3d21647	.
Nahua1	1:85704193	rs7524465	0.145612	1.91759e-05	Nahua1 vs SouthMexico and Mapuche	SYDE2\x3bC1orf52	intergenic	dist\x3d37464\x3bdist\x3d13458	.
Nahua1	1:177710595	rs2065140	0.1422	2.39698e-05	Nahua1 vs SouthMexico and Mapuche	FAM5B\x3bSEC16B	intergenic	dist\x3d31130\x3bdist\x3d187328	.
Nahua1	1:177718992	rs1923639	0.137204	3.35577e-05	Nahua1 vs SouthMexico and Mapuche	FAM5B\x3bSEC16B	intergenic	dist\x3d39527\x3bdist\x3d178931	.
Nahua1	1:177737303	rs1885644	0.139847	2.87638e-05	Nahua1 vs SouthMexico and Mapuche	FAM5B\x3bSEC16B	intergenic	dist\x3d57838\x3bdist\x3d160620	.
Nahua1	1:237166773	rs12410379	0.139551	3.19598e-05	Nahua1 vs SouthMexico and Mapuche	MT1HL1	downstream	dist\x3d630	.
Nahua1	1:247537126	rs10925000	0.119209	9.10853e-05	Nahua1 vs SouthMexico and Mapuche	ZNF496\x3bNLRP3	intergenic	dist\x3d42081\x3bdist\x3d42332	.
Nahua1	2:163739071	rs10451557	0.120241	8.62913e-05	Nahua1 vs SouthMexico and Mapuche	KCNH7\x3bFIGN	intergenic	dist\x3d43831\x3bdist\x3d269690	.
Nahua1	3:126367640	rs777238	0.159872	4.79396e-06	Nahua1 vs SouthMexico and Mapuche	TXNRD3	intronic	.	.
Nahua1	3:126374855	rs9815125	0.154053	9.58793e-06	Nahua1 vs SouthMexico and Mapuche	TXNRD3	upstream	dist\x3d857	.
Nahua1	3:126377499	rs2010479	0.147208	1.27839e-05	Nahua1 vs SouthMexico and Mapuche	TXNRD3\x3bNUP210P1	intergenic	dist\x3d3501\x3bdist\x3d1953	.
Nahua1	3:126394025	rs9850754	0.146551	1.75779e-05	Nahua1 vs SouthMexico and Mapuche	NUP210P1\x3bCHCHD6	intergenic	dist\x3d1959\x3bdist\x3d29038	.
Nahua1	4:2367744	rs3135143	0.125281	7.67034e-05	Nahua1 vs SouthMexico and Mapuche	ZFYVE28	intronic	.	.
Nahua1	4:87362834	rs4488910	0.118034	9.42813e-05	Nahua1 vs SouthMexico and Mapuche	MAPK10	intronic	.	.
Nahua1	4:87369063	rs12503051	0.118034	9.42813e-05	Nahua1 vs SouthMexico and Mapuche	MAPK10	intronic	.	.
Nahua1	5:111185325	rs7710698	0.123068	8.14974e-05	Nahua1 vs SouthMexico and Mapuche	NREP	intronic	.	.
Nahua1	6:18323876	rs912530	0.126686	7.19095e-05	Nahua1 vs SouthMexico and Mapuche	DEK\x3bDQ597117	intergenic	dist\x3d16566\x3bdist\x3d39772	.
Nahua1	6:100602931	rs2503095	0.133686	4.15477e-05	Nahua1 vs SouthMexico and Mapuche	LOC728012\x3bSIM1	intergenic	dist\x3d18392\x3bdist\x3d22154	.
Nahua1	6:100606568	rs2503097	0.129908	5.75276e-05	Nahua1 vs SouthMexico and Mapuche	LOC728012\x3bSIM1	intergenic	dist\x3d22029\x3bdist\x3d18517	.
Nahua1	6:100626148	rs761711	0.126855	7.03115e-05	Nahua1 vs SouthMexico and Mapuche	LOC728012\x3bSIM1	downstream	dist\x3d80	.
Nahua1	6:110851976	rs1080261	0.132154	5.11356e-05	Nahua1 vs SouthMexico and Mapuche	SLC22A16\x3bCDK19	intergenic	dist\x3d51337\x3bdist\x3d31402	.
Nahua1	6:130936249	rs4897446	0.132016	5.27336e-05	Nahua1 vs SouthMexico and Mapuche	TMEM200A\x3bMir_562	intergenic	dist\x3d40992\x3bdist\x3d82208	.
Nahua1	8:10288461	rs10100203	0.13363	4.31457e-05	Nahua1 vs SouthMexico and Mapuche	MSRA\x3bAK307207	intergenic	dist\x3d2060\x3bdist\x3d2721	.
Nahua1	8:10303265	rs10110333	0.152236	1.11859e-05	Nahua1 vs SouthMexico and Mapuche	MSRA\x3bAK307207	intergenic	dist\x3d7443\x3bdist\x3d28810	.
Nahua1	8:10314986	rs17711111	0.146667	1.59799e-05	Nahua1 vs SouthMexico and Mapuche	MSRA\x3bAK307207	intergenic	dist\x3d19164\x3bdist\x3d17089	.
Nahua1	8:10315460	rs10102613	0.129458	5.91255e-05	Nahua1 vs SouthMexico and Mapuche	MSRA\x3bAK307207	intergenic	dist\x3d19638\x3bdist\x3d16615	.
Nahua1	8:14481802	rs17119925	0.119608	8.94873e-05	Nahua1 vs SouthMexico and Mapuche	SGCZ	intronic	.	.
Nahua1	8:17268961	rs9802064	0.134672	3.83517e-05	Nahua1 vs SouthMexico and Mapuche	MTMR7	intronic	.	.
Nahua1	8:17392357	rs2720499	0.12287	8.30954e-05	Nahua1 vs SouthMexico and Mapuche	SLC7A2	intronic	.	.
Nahua1	11:34257064	rs10768053	0.122342	8.46934e-05	Nahua1 vs SouthMexico and Mapuche	ABTB2	intronic	.	.
Nahua1	12:42942234	rs1669947	0.166012	1.59799e-06	Nahua1 vs SouthMexico and Mapuche	PRICKLE1	intronic	.	.
Nahua1	12:42946285	rs2406870	0.139771	3.03618e-05	Nahua1 vs SouthMexico and Mapuche	PRICKLE1	intronic	.	.
Nahua1	12:42950977	rs10785347	0.136434	3.67537e-05	Nahua1 vs SouthMexico and Mapuche	PRICKLE1	intronic	.	.
Nahua1	12:42968554	rs11181566	0.147045	1.43819e-05	Nahua1 vs SouthMexico and Mapuche	PRICKLE1	intronic	.	.
Nahua1	12:43043583	rs17091568	0.133961	3.99497e-05	Nahua1 vs SouthMexico and Mapuche	PRICKLE1\x3bADAMTS20	ncRNA_intronic	.	.
Nahua1	12:52581787	rs2085502	0.158044	6.39195e-06	Nahua1 vs SouthMexico and Mapuche	KRT80	intronic	.	.
Nahua1	12:111706877	rs4766566	0.126677	7.35074e-05	Nahua1 vs SouthMexico and Mapuche	CUX2	intronic	.	.
Nahua1	14:28004367	rs2022897	0.128775	6.07235e-05	Nahua1 vs SouthMexico and Mapuche	BC148262	ncRNA_intronic	.	.
Nahua1	14:28012163	rs11844978	0.128775	6.07235e-05	Nahua1 vs SouthMexico and Mapuche	BC148262	ncRNA_intronic	.	.
Nahua1	14:28015613	rs2333050	0.127057	6.87135e-05	Nahua1 vs SouthMexico and Mapuche	BC148262	ncRNA_intronic	.	.
Nahua1	14:28026321	rs10139863	0.128775	6.07235e-05	Nahua1 vs SouthMexico and Mapuche	BC148262	ncRNA_intronic	.	.
Nahua1	14:28036204	rs1954677	0.128775	6.07235e-05	Nahua1 vs SouthMexico and Mapuche	BC148262	ncRNA_intronic	.	.
Nahua1	14:28067410	rs1246124	0.133408	4.47437e-05	Nahua1 vs SouthMexico and Mapuche	BC148262	ncRNA_intronic	.	.
Nahua1	14:28070164	rs1246116	0.133408	4.47437e-05	Nahua1 vs SouthMexico and Mapuche	BC148262	ncRNA_intronic	.	.
Nahua1	14:28070503	rs1246115	0.133408	4.47437e-05	Nahua1 vs SouthMexico and Mapuche	BC148262	ncRNA_intronic	.	.
Nahua1	15:26422689	rs493028	0.127172	6.71155e-05	Nahua1 vs SouthMexico and Mapuche	LINC00929\x3bGABRB3	intergenic	dist\x3d44505\x3bdist\x3d217530	.
Nahua1	15:48870456	rs7183203	0.117621	9.74773e-05	Nahua1 vs SouthMexico and Mapuche	FBN1	intronic	.	.
Nahua1	15:48883696	rs1354738	0.11919	9.26833e-05	Nahua1 vs SouthMexico and Mapuche	FBN1	intronic	.	.
Nahua1	15:48896830	rs1678979	0.11979	8.78893e-05	Nahua1 vs SouthMexico and Mapuche	FBN1	intronic	.	.
Nahua1	15:48951277	rs2099562	0.139989	2.55678e-05	Nahua1 vs SouthMexico and Mapuche	FBN1\x3bCEP152	intergenic	dist\x3d7064\x3bdist\x3d53848	.
Nahua1	15:48965218	rs1566816	0.139989	2.55678e-05	Nahua1 vs SouthMexico and Mapuche	FBN1\x3bCEP152	intergenic	dist\x3d21005\x3bdist\x3d39907	.
Nahua1	15:48970280	rs10851470	0.13714	3.51557e-05	Nahua1 vs SouthMexico and Mapuche	FBN1\x3bCEP152	intergenic	dist\x3d26067\x3bdist\x3d34845	.
Nahua1	15:48988951	rs12910178	0.133209	4.95376e-05	Nahua1 vs SouthMexico and Mapuche	FBN1\x3bCEP152	intergenic	dist\x3d44738\x3bdist\x3d16174	.
Nahua1	18:24627676	rs7505854	0.117585	9.90752e-05	Nahua1 vs SouthMexico and Mapuche	AQP4-AS1	ncRNA_intronic	.	.
Nahua1	18:67307109	rs1123596	0.130763	5.43316e-05	Nahua1 vs SouthMexico and Mapuche	DOK6	intronic	.	.
Nahua1	18:67321165	rs4891369	0.130081	5.59296e-05	Nahua1 vs SouthMexico and Mapuche	DOK6	intronic	.	.
Nahua1	1:198751401	rs2784115	0.299388	8.78893e-05	Nahua1 vs ChibchaPaez and AndesPiedmont	PTPRC\x3bMIR181A1HG	intergenic	dist\x3d24856\x3bdist\x3d25221	.
Nahua1	1:198769899	rs10919581	0.295207	9.42813e-05	Nahua1 vs ChibchaPaez and AndesPiedmont	PTPRC\x3bMIR181A1HG	intergenic	dist\x3d43354\x3bdist\x3d6723	.
Nahua1	1:198876258	rs1322916	0.300901	8.14974e-05	Nahua1 vs ChibchaPaez and AndesPiedmont	MIR181A1HG	ncRNA_intronic	.	.
Nahua1	1:205556426	rs6593954	0.303641	7.98994e-05	Nahua1 vs ChibchaPaez and AndesPiedmont	MFSD4	intronic	.	.
Nahua1	1:244389589	rs12048859	0.342484	4.47437e-05	Nahua1 vs ChibchaPaez and AndesPiedmont	ZBTB18\x3bC1orf100	intergenic	dist\x3d117276\x3bdist\x3d126348	.
Nahua1	2:5529462	rs12466138	0.351998	3.51557e-05	Nahua1 vs ChibchaPaez and AndesPiedmont	LOC727982\x3bSOX11	intergenic	dist\x3d75195\x3bdist\x3d160450	.
Nahua1	2:51643185	rs1206401	0.313217	7.03115e-05	Nahua1 vs ChibchaPaez and AndesPiedmont	NRXN1\x3bNONE	ncRNA_intronic	.	.
Nahua1	2:102788125	rs3917304	0.347994	4.15477e-05	Nahua1 vs ChibchaPaez and AndesPiedmont	IL1R1	intronic	.	.
Nahua1	2:102794603	rs3732131	0.347994	4.15477e-05	Nahua1 vs ChibchaPaez and AndesPiedmont	IL1R1	ncRNA_intronic	.	.
Nahua1	2:102802255	rs10184597	0.349275	3.67537e-05	Nahua1 vs ChibchaPaez and AndesPiedmont	IL1R1\x3bIL1RL2	intergenic	dist\x3d3687\x3bdist\x3d1178	.
Nahua1	2:102804035	rs2241132	0.330412	5.27336e-05	Nahua1 vs ChibchaPaez and AndesPiedmont	IL1RL2	intronic	.	.
Nahua1	2:102840348	rs3771188	0.382901	2.07738e-05	Nahua1 vs ChibchaPaez and AndesPiedmont	IL1RL2	intronic	.	.
Nahua1	2:102842467	rs2302620	0.426201	3.19598e-06	Nahua1 vs ChibchaPaez and AndesPiedmont	IL1RL2	exonic	.	synonymous_SNV
Nahua1	2:102849081	rs955754	0.41575	6.39195e-06	Nahua1 vs ChibchaPaez and AndesPiedmont	IL1RL2	intronic	.	.
Nahua1	2:102851708	rs2302612	0.41575	6.39195e-06	Nahua1 vs ChibchaPaez and AndesPiedmont	IL1RL2	exonic	.	nonsynonymous_SNV
Nahua1	2:102853838	rs7572871	0.396254	1.59799e-05	Nahua1 vs ChibchaPaez and AndesPiedmont	IL1RL2	intronic	.	.
Nahua1	2:104798151	rs4613305	0.334392	5.11356e-05	Nahua1 vs ChibchaPaez and AndesPiedmont	DD413674\x3bLOC100287010	intergenic	dist\x3d34464\x3bdist\x3d213309	.
Nahua1	2:108816273	rs855044	0.314632	6.71155e-05	Nahua1 vs ChibchaPaez and AndesPiedmont	SLC5A7\x3bSULT1C3	ncRNA_intronic	.	.
Nahua1	2:108997262	rs4149433	0.293266	9.74773e-05	Nahua1 vs ChibchaPaez and AndesPiedmont	SULT1C4	intronic	.	.
Nahua1	2:109150164	rs11123706	0.31388	6.87135e-05	Nahua1 vs ChibchaPaez and AndesPiedmont	FLJ38668	ncRNA_intronic	.	.
Nahua1	4:72751722	rs6814839	0.297292	9.10853e-05	Nahua1 vs ChibchaPaez and AndesPiedmont	GC\x3bNPFFR2	intergenic	dist\x3d62025\x3bdist\x3d145799	.
Nahua1	4:72780146	rs16847227	0.298111	8.94873e-05	Nahua1 vs ChibchaPaez and AndesPiedmont	GC\x3bNPFFR2	intergenic	dist\x3d90449\x3bdist\x3d117375	.
Nahua1	4:73055314	rs7665177	0.376654	2.23718e-05	Nahua1 vs ChibchaPaez and AndesPiedmont	NPFFR2\x3bADAMTS3	intergenic	dist\x3d41530\x3bdist\x3d91372	.
Nahua1	5:152449415	rs17492381	0.358417	2.71658e-05	Nahua1 vs ChibchaPaez and AndesPiedmont	AK123816\x3bGRIA1	ncRNA_intronic	.	.
Nahua1	5:152548821	rs2973139	0.300369	8.30954e-05	Nahua1 vs ChibchaPaez and AndesPiedmont	AK123816\x3bGRIA1	ncRNA_intronic	.	.
Nahua1	6:170475212	rs1021543	0.348863	3.99497e-05	Nahua1 vs ChibchaPaez and AndesPiedmont	LINC00574\x3bLOC154449	intergenic	dist\x3d265014\x3bdist\x3d2529	.
Nahua1	7:96039063	rs12154661	0.470947	1.59799e-06	Nahua1 vs ChibchaPaez and AndesPiedmont	U6\x3bC7orf76	intergenic	dist\x3d31831\x3bdist\x3d58580	.
Nahua1	7:96148254	rs4367457	0.300109	8.46934e-05	Nahua1 vs ChibchaPaez and AndesPiedmont	C7orf76\x3bLOC100506136	intergenic	dist\x3d15419\x3bdist\x3d103064	.
Nahua1	7:96228434	rs1404508	0.305491	7.67034e-05	Nahua1 vs ChibchaPaez and AndesPiedmont	C7orf76\x3bLOC100506136	intergenic	dist\x3d95599\x3bdist\x3d22884	.
Nahua1	7:108413876	rs17156176	0.349021	3.83517e-05	Nahua1 vs ChibchaPaez and AndesPiedmont	DNAJB9\x3bC7orf66	intergenic	dist\x3d51831\x3bdist\x3d110156	.
Nahua1	7:108490660	rs10252772	0.305149	7.83014e-05	Nahua1 vs ChibchaPaez and AndesPiedmont	DNAJB9\x3bC7orf66	intergenic	dist\x3d128615\x3bdist\x3d33372	.
Nahua1	8:133355244	rs10956658	0.327419	5.43316e-05	Nahua1 vs ChibchaPaez and AndesPiedmont	KCNQ3	intronic	.	.
Nahua1	8:134277855	rs2977497	0.321874	6.23215e-05	Nahua1 vs ChibchaPaez and AndesPiedmont	NDRG1	intronic	.	.
Nahua1	9:28358520	rs12551713	0.342266	4.63416e-05	Nahua1 vs ChibchaPaez and AndesPiedmont	LINGO2	intronic	.	.
Nahua1	9:28381681	rs1571846	0.363759	2.55678e-05	Nahua1 vs ChibchaPaez and AndesPiedmont	LINGO2	intronic	.	.
Nahua1	9:91528751	rs4128575	0.41528	9.58793e-06	Nahua1 vs ChibchaPaez and AndesPiedmont	MIR4289\x3bC9orf47	intergenic	dist\x3d167931\x3bdist\x3d57051	.
Nahua1	9:91530173	rs1156619	0.41528	9.58793e-06	Nahua1 vs ChibchaPaez and AndesPiedmont	MIR4289\x3bC9orf47	intergenic	dist\x3d169353\x3bdist\x3d55629	.
Nahua1	9:91538158	rs1502693	0.41605	4.79396e-06	Nahua1 vs ChibchaPaez and AndesPiedmont	MIR4289\x3bC9orf47	intergenic	dist\x3d177338\x3bdist\x3d47644	.
Nahua1	9:91540059	rs1875620	0.356763	3.03618e-05	Nahua1 vs ChibchaPaez and AndesPiedmont	MIR4289\x3bC9orf47	intergenic	dist\x3d179239\x3bdist\x3d45743	.
Nahua1	9:91562866	rs9410427	0.356763	3.03618e-05	Nahua1 vs ChibchaPaez and AndesPiedmont	MIR4289\x3bC9orf47	intergenic	dist\x3d202046\x3bdist\x3d22936	.
Nahua1	9:91569331	rs6559318	0.356763	3.03618e-05	Nahua1 vs ChibchaPaez and AndesPiedmont	MIR4289\x3bC9orf47	intergenic	dist\x3d208511\x3bdist\x3d16471	.
Nahua1	9:95839418	rs10761192	0.30883	7.51054e-05	Nahua1 vs ChibchaPaez and AndesPiedmont	SUSD3	intronic	.	.
Nahua1	9:131737339	rs10760583	0.293502	9.58793e-05	Nahua1 vs ChibchaPaez and AndesPiedmont	NUP188	intronic	.	.
Nahua1	10:55545455	rs12250304	0.338578	4.79396e-05	Nahua1 vs ChibchaPaez and AndesPiedmont	MBL2\x3bPCDH15	intergenic	dist\x3d19081\x3bdist\x3d17076	.
Nahua1	10:55546323	rs12253911	0.338578	4.79396e-05	Nahua1 vs ChibchaPaez and AndesPiedmont	MBL2\x3bPCDH15	intergenic	dist\x3d19949\x3bdist\x3d16208	.
Nahua1	11:40569225	rs7481977	0.32313	5.91255e-05	Nahua1 vs ChibchaPaez and AndesPiedmont	LRRC4C	intronic	.	.
Nahua1	13:37954091	rs9547829	0.315245	6.55175e-05	Nahua1 vs ChibchaPaez and AndesPiedmont	CSNK1A1L\x3bLINC00547	intergenic	dist\x3d158708\x3bdist\x3d101513	.
Nahua1	13:99081505	rs3783010	0.322534	6.07235e-05	Nahua1 vs ChibchaPaez and AndesPiedmont	FARP1	intronic	.	.
Nahua1	13:100432076	rs12877095	0.407274	1.27839e-05	Nahua1 vs ChibchaPaez and AndesPiedmont	CLYBL	intronic	.	.
Nahua1	13:108325146	rs947360	0.299554	8.62913e-05	Nahua1 vs ChibchaPaez and AndesPiedmont	FAM155A	intronic	.	.
Nahua1	15:75921636	rs4886722	0.324345	5.75276e-05	Nahua1 vs ChibchaPaez and AndesPiedmont	SNUPN\x3bIMP3	intergenic	dist\x3d2826\x3bdist\x3d6844	.
Nahua1	15:75924443	rs11634402	0.326361	5.59296e-05	Nahua1 vs ChibchaPaez and AndesPiedmont	SNUPN\x3bIMP3	intergenic	dist\x3d5633\x3bdist\x3d4037	.
Nahua1	15:75925592	rs11856606	0.316901	6.39195e-05	Nahua1 vs ChibchaPaez and AndesPiedmont	SNUPN\x3bIMP3	intergenic	dist\x3d6782\x3bdist\x3d2888	.
Nahua1	15:75927717	rs9920028	0.293199	9.90752e-05	Nahua1 vs ChibchaPaez and AndesPiedmont	SNUPN\x3bIMP3	upstream	dist\x3d763	.
Nahua1	15:79486084	rs16970682	0.296209	9.26833e-05	Nahua1 vs ChibchaPaez and AndesPiedmont	LOC729911	ncRNA_intronic	.	.
Nahua1	16:575312	rs3760049	0.312215	7.19095e-05	Nahua1 vs ChibchaPaez and AndesPiedmont	RAB11FIP3\x3bLINC00235	intergenic	dist\x3d2301\x3bdist\x3d2405	.
Nahua1	16:576495	rs2239488	0.311596	7.35074e-05	Nahua1 vs ChibchaPaez and AndesPiedmont	LINC00235	intergenic	dist\x3d3484\x3bdist\x3d1222	.
Nahua1	21:24442887	rs2827820	0.358388	2.87638e-05	Nahua1 vs ChibchaPaez and AndesPiedmont	Z49979\x3bD21S2088E	ncRNA_intronic	.	.
Nahua1	21:24449684	rs2827827	0.375063	2.39698e-05	Nahua1 vs ChibchaPaez and AndesPiedmont	Z49979\x3bD21S2088E	ncRNA_intronic	.	.
Nahua1	21:24475244	rs2827857	0.403053	1.43819e-05	Nahua1 vs ChibchaPaez and AndesPiedmont	Z49979\x3bD21S2088E	ncRNA_exonic	.	.
Nahua1	21:24479740	rs978731	0.390801	1.91759e-05	Nahua1 vs ChibchaPaez and AndesPiedmont	Z49979\x3bD21S2088E	ncRNA_intronic	.	.
Nahua1	21:24482942	rs2827868	0.391747	1.75779e-05	Nahua1 vs ChibchaPaez and AndesPiedmont	Z49979\x3bD21S2088E	ncRNA_intronic	.	.
Nahua1	1:198751401	rs2784115	0.307339	7.98994e-05	Nahua1 vs ChibchaPaez and Quechua1	PTPRC\x3bMIR181A1HG	intergenic	dist\x3d24856\x3bdist\x3d25221	.
Nahua1	1:198769899	rs10919581	0.33222	5.59296e-05	Nahua1 vs ChibchaPaez and Quechua1	PTPRC\x3bMIR181A1HG	intergenic	dist\x3d43354\x3bdist\x3d6723	.
Nahua1	2:5529462	rs12466138	0.367735	3.35577e-05	Nahua1 vs ChibchaPaez and Quechua1	LOC727982\x3bSOX11	intergenic	dist\x3d75195\x3bdist\x3d160450	.
Nahua1	2:51643185	rs1206401	0.318418	6.71155e-05	Nahua1 vs ChibchaPaez and Quechua1	NRXN1\x3bNONE	ncRNA_intronic	.	.
Nahua1	2:51928206	rs1028146	0.30588	8.30954e-05	Nahua1 vs ChibchaPaez and Quechua1	NRXN1\x3bASB3	ncRNA_intronic	.	.
Nahua1	2:51933909	rs1516184	0.30588	8.30954e-05	Nahua1 vs ChibchaPaez and Quechua1	NRXN1\x3bASB3	ncRNA_intronic	.	.
Nahua1	2:108816273	rs855044	0.339031	5.27336e-05	Nahua1 vs ChibchaPaez and Quechua1	SLC5A7\x3bSULT1C3	ncRNA_intronic	.	.
Nahua1	4:73055314	rs7665177	0.330269	5.75276e-05	Nahua1 vs ChibchaPaez and Quechua1	NPFFR2\x3bADAMTS3	intergenic	dist\x3d41530\x3bdist\x3d91372	.
Nahua1	4:189502823	rs7663546	0.359591	3.83517e-05	Nahua1 vs ChibchaPaez and Quechua1	LOC401164	ncRNA_intronic	.	.
Nahua1	5:67708511	rs10066761	0.322091	6.39195e-05	Nahua1 vs ChibchaPaez and Quechua1	PIK3R1\x3bAK128486	intergenic	dist\x3d37556\x3bdist\x3d17743	.
Nahua1	5:67712993	rs10075380	0.322091	6.39195e-05	Nahua1 vs ChibchaPaez and Quechua1	PIK3R1\x3bAK128486	intergenic	dist\x3d42038\x3bdist\x3d13261	.
Nahua1	5:152449415	rs17492381	0.355781	3.99497e-05	Nahua1 vs ChibchaPaez and Quechua1	AK123816\x3bGRIA1	ncRNA_intronic	.	.
Nahua1	6:170475212	rs1021543	0.384506	2.71658e-05	Nahua1 vs ChibchaPaez and Quechua1	LINC00574\x3bLOC154449	intergenic	dist\x3d265014\x3bdist\x3d2529	.
Nahua1	7:96039063	rs12154661	0.606668	3.19598e-06	Nahua1 vs ChibchaPaez and Quechua1	U6\x3bC7orf76	intergenic	dist\x3d31831\x3bdist\x3d58580	.
Nahua1	7:96148254	rs4367457	0.541843	4.79396e-06	Nahua1 vs ChibchaPaez and Quechua1	C7orf76\x3bLOC100506136	intergenic	dist\x3d15419\x3bdist\x3d103064	.
Nahua1	7:96228434	rs1404508	0.451749	7.98994e-06	Nahua1 vs ChibchaPaez and Quechua1	C7orf76\x3bLOC100506136	intergenic	dist\x3d95599\x3bdist\x3d22884	.
Nahua1	7:108413876	rs17156176	0.302416	8.94873e-05	Nahua1 vs ChibchaPaez and Quechua1	DNAJB9\x3bC7orf66	intergenic	dist\x3d51831\x3bdist\x3d110156	.
Nahua1	7:138446998	rs3823499	0.326713	6.07235e-05	Nahua1 vs ChibchaPaez and Quechua1	ATP6V0A4	intronic	.	.
Nahua1	9:11558301	rs12341457	0.303304	8.62913e-05	Nahua1 vs ChibchaPaez and Quechua1	PTPRD\x3bJB175300	intergenic	dist\x3d281987\x3bdist\x3d540359	.
Nahua1	9:28358520	rs12551713	0.442668	1.43819e-05	Nahua1 vs ChibchaPaez and Quechua1	LINGO2	intronic	.	.
Nahua1	9:28372519	rs2383769	0.310929	7.51054e-05	Nahua1 vs ChibchaPaez and Quechua1	LINGO2	intronic	.	.
Nahua1	9:28380814	rs2104859	0.316951	7.19095e-05	Nahua1 vs ChibchaPaez and Quechua1	LINGO2	intronic	.	.
Nahua1	9:28381681	rs1571846	0.446908	9.58793e-06	Nahua1 vs ChibchaPaez and Quechua1	LINGO2	intronic	.	.
Nahua1	9:91528751	rs4128575	0.446151	1.11859e-05	Nahua1 vs ChibchaPaez and Quechua1	MIR4289\x3bC9orf47	intergenic	dist\x3d167931\x3bdist\x3d57051	.
Nahua1	9:91530173	rs1156619	0.446151	1.11859e-05	Nahua1 vs ChibchaPaez and Quechua1	MIR4289\x3bC9orf47	intergenic	dist\x3d169353\x3bdist\x3d55629	.
Nahua1	9:91538158	rs1502693	0.432746	1.59799e-05	Nahua1 vs ChibchaPaez and Quechua1	MIR4289\x3bC9orf47	intergenic	dist\x3d177338\x3bdist\x3d47644	.
Nahua1	9:91540059	rs1875620	0.370663	2.87638e-05	Nahua1 vs ChibchaPaez and Quechua1	MIR4289\x3bC9orf47	intergenic	dist\x3d179239\x3bdist\x3d45743	.
Nahua1	9:91562866	rs9410427	0.370663	2.87638e-05	Nahua1 vs ChibchaPaez and Quechua1	MIR4289\x3bC9orf47	intergenic	dist\x3d202046\x3bdist\x3d22936	.
Nahua1	9:91569331	rs6559318	0.370663	2.87638e-05	Nahua1 vs ChibchaPaez and Quechua1	MIR4289\x3bC9orf47	intergenic	dist\x3d208511\x3bdist\x3d16471	.
Nahua1	9:95839418	rs10761192	0.335053	5.43316e-05	Nahua1 vs ChibchaPaez and Quechua1	SUSD3	intronic	.	.
Nahua1	11:19614747	rs7931824	0.340954	4.95376e-05	Nahua1 vs ChibchaPaez and Quechua1	NAV2	intronic	.	.
Nahua1	11:25710774	rs1493670	0.30161	9.42813e-05	Nahua1 vs ChibchaPaez and Quechua1	LUZP2\x3bANO3	intergenic	dist\x3d58187\x3bdist\x3d45543	.
Nahua1	11:25724484	rs2172582	0.323421	6.23215e-05	Nahua1 vs ChibchaPaez and Quechua1	LUZP2\x3bANO3	intergenic	dist\x3d71897\x3bdist\x3d31833	.
Nahua1	11:40448662	rs7935540	0.300303	9.90752e-05	Nahua1 vs ChibchaPaez and Quechua1	LRRC4C	intronic	.	.
Nahua1	11:40569225	rs7481977	0.402351	2.23718e-05	Nahua1 vs ChibchaPaez and Quechua1	LRRC4C	intronic	.	.
Nahua1	11:116232577	rs11605788	0.30649	8.14974e-05	Nahua1 vs ChibchaPaez and Quechua1	LINC00900\x3bMir_652	intergenic	dist\x3d41415\x3bdist\x3d135039	.
Nahua1	12:5985514	rs12367003	0.340479	5.11356e-05	Nahua1 vs ChibchaPaez and Quechua1	ANO2	intronic	.	.
Nahua1	12:6000126	rs7298357	0.341842	4.79396e-05	Nahua1 vs ChibchaPaez and Quechua1	ANO2	intronic	.	.
Nahua1	12:16667376	rs10846373	0.300517	9.58793e-05	Nahua1 vs ChibchaPaez and Quechua1	MGST1\x3bLMO3	downstream	dist\x3d71	.
Nahua1	13:44663145	rs9316069	0.328596	5.91255e-05	Nahua1 vs ChibchaPaez and Quechua1	LINC00284\x3bMGC5590	intergenic	dist\x3d58548\x3bdist\x3d17369	.
Nahua1	13:44695678	rs7322720	0.386231	2.55678e-05	Nahua1 vs ChibchaPaez and Quechua1	LINC00284\x3bMGC5590	ncRNA_intronic	.	.
Nahua1	13:100432076	rs12877095	0.311961	7.35074e-05	Nahua1 vs ChibchaPaez and Quechua1	CLYBL	intronic	.	.
Nahua1	13:108325146	rs947360	0.657032	1.59799e-06	Nahua1 vs ChibchaPaez and Quechua1	FAM155A	intronic	.	.
Nahua1	13:108326074	rs9587425	0.469017	6.39195e-06	Nahua1 vs ChibchaPaez and Quechua1	FAM155A	intronic	.	.
Nahua1	15:53683037	rs7181647	0.302953	8.78893e-05	Nahua1 vs ChibchaPaez and Quechua1	ONECUT1\x3bWDR72	intergenic	dist\x3d261142\x3bdist\x3d122901	.
Nahua1	15:62830020	rs17738644	0.365942	3.51557e-05	Nahua1 vs ChibchaPaez and Quechua1	DQ587962\x3bMGC15885	intergenic	dist\x3dNONE\x3bdist\x3d23544	.
Nahua1	15:62837619	rs736978	0.300382	9.74773e-05	Nahua1 vs ChibchaPaez and Quechua1	DQ587962\x3bMGC15885	intergenic	dist\x3dNONE\x3bdist\x3d15945	.
Nahua1	15:75921636	rs4886722	0.429183	1.75779e-05	Nahua1 vs ChibchaPaez and Quechua1	SNUPN\x3bIMP3	intergenic	dist\x3d2826\x3bdist\x3d6844	.
Nahua1	15:75924443	rs11634402	0.420778	1.91759e-05	Nahua1 vs ChibchaPaez and Quechua1	SNUPN\x3bIMP3	intergenic	dist\x3d5633\x3bdist\x3d4037	.
Nahua1	15:75925592	rs11856606	0.420778	1.91759e-05	Nahua1 vs ChibchaPaez and Quechua1	SNUPN\x3bIMP3	intergenic	dist\x3d6782\x3bdist\x3d2888	.
Nahua1	15:75927717	rs9920028	0.388737	2.39698e-05	Nahua1 vs ChibchaPaez and Quechua1	SNUPN\x3bIMP3	upstream	dist\x3d763	.
Nahua1	15:75930199	rs12101874	0.35235	4.15477e-05	Nahua1 vs ChibchaPaez and Quechua1	SNUPN\x3bIMP3	ncRNA_intronic	.	.
Nahua1	16:575312	rs3760049	0.31806	6.87135e-05	Nahua1 vs ChibchaPaez and Quechua1	RAB11FIP3\x3bLINC00235	intergenic	dist\x3d2301\x3bdist\x3d2405	.
Nahua1	16:576495	rs2239488	0.317439	7.03115e-05	Nahua1 vs ChibchaPaez and Quechua1	LINC00235	intergenic	dist\x3d3484\x3bdist\x3d1222	.
Nahua1	16:54913863	rs3924359	0.350128	4.63416e-05	Nahua1 vs ChibchaPaez and Quechua1	IRX3\x3bCRNDE	intergenic	dist\x3d31718\x3bdist\x3d38912	.
Nahua1	17:50359644	rs1359929	0.3629	3.67537e-05	Nahua1 vs ChibchaPaez and Quechua1	CA10\x3bC17orf112	intergenic	dist\x3d55937\x3bdist\x3d108231	.
Nahua1	17:50363452	rs6504767	0.308964	7.83014e-05	Nahua1 vs ChibchaPaez and Quechua1	CA10\x3bC17orf112	intergenic	dist\x3d59745\x3bdist\x3d104423	.
Nahua1	21:24475244	rs2827857	0.31075	7.67034e-05	Nahua1 vs ChibchaPaez and Quechua1	Z49979\x3bD21S2088E	ncRNA_exonic	.	.
Nahua1	21:24479740	rs978731	0.350262	4.47437e-05	Nahua1 vs ChibchaPaez and Quechua1	Z49979\x3bD21S2088E	ncRNA_intronic	.	.
Nahua1	21:24482942	rs2827868	0.351178	4.31457e-05	Nahua1 vs ChibchaPaez and Quechua1	Z49979\x3bD21S2088E	ncRNA_intronic	.	.
Nahua1	21:24667856	rs2828019	0.301754	9.10853e-05	Nahua1 vs ChibchaPaez and Quechua1	Z49979\x3bD21S2088E	intergenic	dist\x3d13625\x3bdist\x3d65570	.
Nahua1	21:24669837	rs2828024	0.301754	9.10853e-05	Nahua1 vs ChibchaPaez and Quechua1	Z49979\x3bD21S2088E	intergenic	dist\x3d15606\x3bdist\x3d63589	.
Nahua1	2:5529462	rs12466138	0.324002	7.67034e-05	Nahua1 vs ChibchaPaez and Mapuche	LOC727982\x3bSOX11	intergenic	dist\x3d75195\x3bdist\x3d160450	.
Nahua1	2:51563316	rs17041596	0.379269	3.03618e-05	Nahua1 vs ChibchaPaez and Mapuche	NRXN1\x3bNONE	ncRNA_intronic	.	.
Nahua1	2:51596905	rs17041652	0.372859	3.19598e-05	Nahua1 vs ChibchaPaez and Mapuche	NRXN1\x3bNONE	ncRNA_intronic	.	.
Nahua1	2:51643185	rs1206401	0.316034	8.62913e-05	Nahua1 vs ChibchaPaez and Mapuche	NRXN1\x3bNONE	ncRNA_intronic	.	.
Nahua1	2:102788125	rs3917304	0.338421	4.47437e-05	Nahua1 vs ChibchaPaez and Mapuche	IL1R1	intronic	.	.
Nahua1	2:102794603	rs3732131	0.338421	4.47437e-05	Nahua1 vs ChibchaPaez and Mapuche	IL1R1	ncRNA_intronic	.	.
Nahua1	2:102802255	rs10184597	0.339666	4.31457e-05	Nahua1 vs ChibchaPaez and Mapuche	IL1R1\x3bIL1RL2	intergenic	dist\x3d3687\x3bdist\x3d1178	.
Nahua1	2:102804035	rs2241132	0.328711	6.71155e-05	Nahua1 vs ChibchaPaez and Mapuche	IL1RL2	intronic	.	.
Nahua1	2:102840348	rs3771188	0.360447	3.51557e-05	Nahua1 vs ChibchaPaez and Mapuche	IL1RL2	intronic	.	.
Nahua1	2:102842467	rs2302620	0.391944	2.23718e-05	Nahua1 vs ChibchaPaez and Mapuche	IL1RL2	exonic	.	synonymous_SNV
Nahua1	2:102849081	rs955754	0.391944	2.23718e-05	Nahua1 vs ChibchaPaez and Mapuche	IL1RL2	intronic	.	.
Nahua1	2:102851708	rs2302612	0.391944	2.23718e-05	Nahua1 vs ChibchaPaez and Mapuche	IL1RL2	exonic	.	nonsynonymous_SNV
Nahua1	2:102853838	rs7572871	0.352677	4.15477e-05	Nahua1 vs ChibchaPaez and Mapuche	IL1RL2	intronic	.	.
Nahua1	2:104798151	rs4613305	0.390785	2.71658e-05	Nahua1 vs ChibchaPaez and Mapuche	DD413674\x3bLOC100287010	intergenic	dist\x3d34464\x3bdist\x3d213309	.
Nahua1	2:111907691	rs724710	0.305498	9.74773e-05	Nahua1 vs ChibchaPaez and Mapuche	BCL2L11	exonic	.	synonymous_SNV
Nahua1	3:778709	rs13320566	0.305434	9.90752e-05	Nahua1 vs ChibchaPaez and Mapuche	AK126307	ncRNA_intronic	.	.
Nahua1	3:779167	rs9849397	0.305434	9.90752e-05	Nahua1 vs ChibchaPaez and Mapuche	AK126307	ncRNA_intronic	.	.
Nahua1	3:789427	rs7621645	0.331845	6.23215e-05	Nahua1 vs ChibchaPaez and Mapuche	AK126307	ncRNA_intronic	.	.
Nahua1	3:800548	rs2689860	0.332054	6.07235e-05	Nahua1 vs ChibchaPaez and Mapuche	AK126307	ncRNA_intronic	.	.
Nahua1	3:809720	rs11714239	0.336296	5.11356e-05	Nahua1 vs ChibchaPaez and Mapuche	AK126307	ncRNA_intronic	.	.
Nahua1	3:850922	rs6786909	0.309717	9.10853e-05	Nahua1 vs ChibchaPaez and Mapuche	AK126307	ncRNA_intronic	.	.
Nahua1	3:857325	rs7629783	0.313304	8.78893e-05	Nahua1 vs ChibchaPaez and Mapuche	AK126307	ncRNA_intronic	.	.
Nahua1	3:883851	rs4684585	0.329242	6.55175e-05	Nahua1 vs ChibchaPaez and Mapuche	AK126307	ncRNA_intronic	.	.
Nahua1	3:126367640	rs777238	0.33365	5.75276e-05	Nahua1 vs ChibchaPaez and Mapuche	TXNRD3	intronic	.	.
Nahua1	3:126374855	rs9815125	0.35379	3.99497e-05	Nahua1 vs ChibchaPaez and Mapuche	TXNRD3	upstream	dist\x3d857	.
Nahua1	3:126377499	rs2010479	0.338065	4.79396e-05	Nahua1 vs ChibchaPaez and Mapuche	TXNRD3\x3bNUP210P1	intergenic	dist\x3d3501\x3bdist\x3d1953	.
Nahua1	3:126394025	rs9850754	0.336826	4.95376e-05	Nahua1 vs ChibchaPaez and Mapuche	NUP210P1\x3bCHCHD6	intergenic	dist\x3d1959\x3bdist\x3d29038	.
Nahua1	3:184499620	rs2377110	0.392732	2.07738e-05	Nahua1 vs ChibchaPaez and Mapuche	MAGEF1\x3bVPS8	intergenic	dist\x3d8677\x3bdist\x3d30311	.
Nahua1	5:73267367	rs9986187	0.308331	9.42813e-05	Nahua1 vs ChibchaPaez and Mapuche	ARHGEF28\x3bMetazoa_SRP	intergenic	dist\x3d17528\x3bdist\x3d112526	.
Nahua1	5:73308816	rs11954800	0.381732	2.87638e-05	Nahua1 vs ChibchaPaez and Mapuche	ARHGEF28\x3bMetazoa_SRP	intergenic	dist\x3d58977\x3bdist\x3d71077	.
Nahua1	6:170475212	rs1021543	0.360498	3.35577e-05	Nahua1 vs ChibchaPaez and Mapuche	LINC00574\x3bLOC154449	intergenic	dist\x3d265014\x3bdist\x3d2529	.
Nahua1	7:96039063	rs12154661	0.471485	6.39195e-06	Nahua1 vs ChibchaPaez and Mapuche	U6\x3bC7orf76	intergenic	dist\x3d31831\x3bdist\x3d58580	.
Nahua1	7:96148254	rs4367457	0.559341	1.59799e-06	Nahua1 vs ChibchaPaez and Mapuche	C7orf76\x3bLOC100506136	intergenic	dist\x3d15419\x3bdist\x3d103064	.
Nahua1	7:96228434	rs1404508	0.463667	7.98994e-06	Nahua1 vs ChibchaPaez and Mapuche	C7orf76\x3bLOC100506136	intergenic	dist\x3d95599\x3bdist\x3d22884	.
Nahua1	8:60346384	rs10088757	0.484062	3.19598e-06	Nahua1 vs ChibchaPaez and Mapuche	SNORA51\x3bCA8	intergenic	dist\x3d296323\x3bdist\x3d22060	.
Nahua1	8:60360286	rs28647268	0.484062	3.19598e-06	Nahua1 vs ChibchaPaez and Mapuche	SNORA51\x3bCA8	intergenic	dist\x3d310225\x3bdist\x3d8158	.
Nahua1	8:133104433	rs2118437	0.309318	9.26833e-05	Nahua1 vs ChibchaPaez and Mapuche	HHLA1	intronic	.	.
Nahua1	8:133354450	rs13276777	0.306274	9.58793e-05	Nahua1 vs ChibchaPaez and Mapuche	KCNQ3	intronic	.	.
Nahua1	9:28358520	rs12551713	0.35413	3.83517e-05	Nahua1 vs ChibchaPaez and Mapuche	LINGO2	intronic	.	.
Nahua1	9:28381681	rs1571846	0.328061	6.87135e-05	Nahua1 vs ChibchaPaez and Mapuche	LINGO2	intronic	.	.
Nahua1	9:80053953	rs1327546	0.335717	5.27336e-05	Nahua1 vs ChibchaPaez and Mapuche	GNA14	intronic	.	.
Nahua1	9:91528751	rs4128575	0.325894	7.19095e-05	Nahua1 vs ChibchaPaez and Mapuche	MIR4289\x3bC9orf47	intergenic	dist\x3d167931\x3bdist\x3d57051	.
Nahua1	9:91530173	rs1156619	0.325894	7.19095e-05	Nahua1 vs ChibchaPaez and Mapuche	MIR4289\x3bC9orf47	intergenic	dist\x3d169353\x3bdist\x3d55629	.
Nahua1	9:91538158	rs1502693	0.32661	7.03115e-05	Nahua1 vs ChibchaPaez and Mapuche	MIR4289\x3bC9orf47	intergenic	dist\x3d177338\x3bdist\x3d47644	.
Nahua1	9:131737339	rs10760583	0.311829	8.94873e-05	Nahua1 vs ChibchaPaez and Mapuche	NUP188	intronic	.	.
Nahua1	11:40448662	rs7935540	0.325387	7.51054e-05	Nahua1 vs ChibchaPaez and Mapuche	LRRC4C	intronic	.	.
Nahua1	11:40456042	rs7945771	0.321298	7.83014e-05	Nahua1 vs ChibchaPaez and Mapuche	LRRC4C	intronic	.	.
Nahua1	11:40456268	rs1992315	0.321298	7.83014e-05	Nahua1 vs ChibchaPaez and Mapuche	LRRC4C	intronic	.	.
Nahua1	11:40468065	rs7944171	0.335344	5.43316e-05	Nahua1 vs ChibchaPaez and Mapuche	LRRC4C	ncRNA_exonic	.	.
Nahua1	11:40476768	rs1440123	0.334813	5.59296e-05	Nahua1 vs ChibchaPaez and Mapuche	LRRC4C	intronic	.	.
Nahua1	13:37954091	rs9547829	0.332064	5.91255e-05	Nahua1 vs ChibchaPaez and Mapuche	CSNK1A1L\x3bLINC00547	intergenic	dist\x3d158708\x3bdist\x3d101513	.
Nahua1	13:100432076	rs12877095	0.402592	1.91759e-05	Nahua1 vs ChibchaPaez and Mapuche	CLYBL	intronic	.	.
Nahua1	13:108325146	rs947360	0.44822	9.58793e-06	Nahua1 vs ChibchaPaez and Mapuche	FAM155A	intronic	.	.
Nahua1	15:53728154	rs1189402	0.329904	6.39195e-05	Nahua1 vs ChibchaPaez and Mapuche	ONECUT1\x3bWDR72	intergenic	dist\x3d306259\x3bdist\x3d77784	.
Nahua1	15:62830020	rs17738644	0.321202	8.14974e-05	Nahua1 vs ChibchaPaez and Mapuche	DQ587962\x3bMGC15885	intergenic	dist\x3dNONE\x3bdist\x3d23544	.
Nahua1	15:62837619	rs736978	0.320504	8.30954e-05	Nahua1 vs ChibchaPaez and Mapuche	DQ587962\x3bMGC15885	intergenic	dist\x3dNONE\x3bdist\x3d15945	.
Nahua1	16:54913863	rs3924359	0.318731	8.46934e-05	Nahua1 vs ChibchaPaez and Mapuche	IRX3\x3bCRNDE	intergenic	dist\x3d31718\x3bdist\x3d38912	.
Nahua1	21:24442887	rs2827820	0.410071	1.27839e-05	Nahua1 vs ChibchaPaez and Mapuche	Z49979\x3bD21S2088E	ncRNA_intronic	.	.
Nahua1	21:24449684	rs2827827	0.405806	1.43819e-05	Nahua1 vs ChibchaPaez and Mapuche	Z49979\x3bD21S2088E	ncRNA_intronic	.	.
Nahua1	21:24475244	rs2827857	0.432112	1.11859e-05	Nahua1 vs ChibchaPaez and Mapuche	Z49979\x3bD21S2088E	ncRNA_exonic	.	.
Nahua1	21:24479740	rs978731	0.404824	1.75779e-05	Nahua1 vs ChibchaPaez and Mapuche	Z49979\x3bD21S2088E	ncRNA_intronic	.	.
Nahua1	21:24482942	rs2827868	0.405754	1.59799e-05	Nahua1 vs ChibchaPaez and Mapuche	Z49979\x3bD21S2088E	ncRNA_intronic	.	.
Nahua1	21:27838322	rs1160766	0.356964	3.67537e-05	Nahua1 vs ChibchaPaez and Mapuche	CYYR1	ncRNA_intronic	.	.
Nahua1	1:190234436	rs10920675	0.283334	9.26833e-05	Nahua1 vs AndesPiedmont and Quechua1	FAM5C	ncRNA_intronic	.	.
Nahua1	1:190259661	rs480692	0.283334	9.26833e-05	Nahua1 vs AndesPiedmont and Quechua1	FAM5C	ncRNA_intronic	.	.
Nahua1	1:190288297	rs652953	0.286504	8.62913e-05	Nahua1 vs AndesPiedmont and Quechua1	FAM5C	ncRNA_intronic	.	.
Nahua1	1:190291298	rs1759762	0.286504	8.62913e-05	Nahua1 vs AndesPiedmont and Quechua1	FAM5C	ncRNA_intronic	.	.
Nahua1	1:190362935	rs1031076	0.281176	9.74773e-05	Nahua1 vs AndesPiedmont and Quechua1	FAM5C	intronic	.	.
Nahua1	1:190377988	rs1171148	0.33751	1.27839e-05	Nahua1 vs AndesPiedmont and Quechua1	FAM5C	intronic	.	.
Nahua1	1:227626662	rs16847833	0.290102	8.14974e-05	Nahua1 vs AndesPiedmont and Quechua1	BC039356\x3bZNF678	intergenic	dist\x3d4615\x3bdist\x3d43292	.
Nahua1	1:227639054	rs16847846	0.290987	7.83014e-05	Nahua1 vs AndesPiedmont and Quechua1	BC039356\x3bZNF678	intergenic	dist\x3d17007\x3bdist\x3d30900	.
Nahua1	1:227642730	rs16847852	0.290987	7.83014e-05	Nahua1 vs AndesPiedmont and Quechua1	BC039356\x3bZNF678	intergenic	dist\x3d20683\x3bdist\x3d27224	.
Nahua1	1:228122132	rs7529664	0.349971	6.39195e-06	Nahua1 vs AndesPiedmont and Quechua1	WNT9A	intronic	.	.
Nahua1	1:228193791	rs13373831	0.334232	1.75779e-05	Nahua1 vs AndesPiedmont and Quechua1	WNT3A	upstream	dist\x3d961	.
Nahua1	5:152286477	rs10056647	0.333384	1.91759e-05	Nahua1 vs AndesPiedmont and Quechua1	AK123816	ncRNA_intronic	.	.
Nahua1	5:152288508	rs4262151	0.333384	1.91759e-05	Nahua1 vs AndesPiedmont and Quechua1	AK123816	ncRNA_intronic	.	.
Nahua1	5:152291650	rs4478368	0.333384	1.91759e-05	Nahua1 vs AndesPiedmont and Quechua1	AK123816	ncRNA_intronic	.	.
Nahua1	5:152312444	rs17489682	0.334394	1.59799e-05	Nahua1 vs AndesPiedmont and Quechua1	AK123816	ncRNA_intronic	.	.
Nahua1	5:152327668	rs4958596	0.317547	3.19598e-05	Nahua1 vs AndesPiedmont and Quechua1	AK123816	ncRNA_intronic	.	.
Nahua1	5:152347463	rs6864972	0.322644	2.87638e-05	Nahua1 vs AndesPiedmont and Quechua1	AK123816	ncRNA_intronic	.	.
Nahua1	5:152357770	rs17568427	0.314509	3.83517e-05	Nahua1 vs AndesPiedmont and Quechua1	AK123816\x3bGRIA1	ncRNA_intronic	.	.
Nahua1	5:152367546	rs1438935	0.335338	1.43819e-05	Nahua1 vs AndesPiedmont and Quechua1	AK123816\x3bGRIA1	ncRNA_intronic	.	.
Nahua1	5:152375973	rs17491087	0.331919	2.39698e-05	Nahua1 vs AndesPiedmont and Quechua1	AK123816\x3bGRIA1	ncRNA_intronic	.	.
Nahua1	5:152449415	rs17492381	0.400759	1.59799e-06	Nahua1 vs AndesPiedmont and Quechua1	AK123816\x3bGRIA1	ncRNA_intronic	.	.
Nahua1	6:30071110	rs2240070	0.296065	6.87135e-05	Nahua1 vs AndesPiedmont and Quechua1	TRIM31	UTR3	ENST00000376734:c.*203G>A	.
Nahua1	6:30073195	rs3132680	0.291001	7.67034e-05	Nahua1 vs AndesPiedmont and Quechua1	TRIM31	ncRNA_intronic	.	.
Nahua1	6:31134532	rs3757349	0.308271	4.95376e-05	Nahua1 vs AndesPiedmont and Quechua1	POU5F1	UTR5	ENST00000513407:c.-1116T>C\x3bENST00000606567:c.-813T>C\x3bENST00000512818:c.-1116T>C\x3bENST00000471529:c.-1116T>C	.
Nahua1	6:45847115	rs873053	0.316256	3.35577e-05	Nahua1 vs AndesPiedmont and Quechua1	RUNX2\x3bCLIC5	intergenic	dist\x3d215029\x3bdist\x3d22383	.
Nahua1	8:142302260	rs919873	0.296856	6.39195e-05	Nahua1 vs AndesPiedmont and Quechua1	SLC45A4\x3bLOC731779	ncRNA_intronic	.	.
Nahua1	8:142305792	rs6999890	0.312134	4.15477e-05	Nahua1 vs AndesPiedmont and Quechua1	SLC45A4\x3bLOC731779	intronic	.	.
Nahua1	8:142310657	rs11786212	0.297831	6.23215e-05	Nahua1 vs AndesPiedmont and Quechua1	SLC45A4\x3bLOC731779	intronic	.	.
Nahua1	8:142315838	rs7831477	0.302587	5.59296e-05	Nahua1 vs AndesPiedmont and Quechua1	SLC45A4\x3bLOC731779	intronic	.	.
Nahua1	12:6000126	rs7298357	0.28117	9.90752e-05	Nahua1 vs AndesPiedmont and Quechua1	ANO2	intronic	.	.
Nahua1	12:111706877	rs4766566	0.295464	7.03115e-05	Nahua1 vs AndesPiedmont and Quechua1	CUX2	intronic	.	.
Nahua1	12:112123284	rs601663	0.315441	3.51557e-05	Nahua1 vs AndesPiedmont and Quechua1	BRAP	intronic	.	.
Nahua1	12:112194976	rs737280	0.297943	6.07235e-05	Nahua1 vs AndesPiedmont and Quechua1	ACAD10	intronic	.	.
Nahua1	12:112245170	rs11066028	0.303266	5.43316e-05	Nahua1 vs AndesPiedmont and Quechua1	ALDH2	intronic	.	.
Nahua1	12:112667675	rs1005902	0.304155	5.27336e-05	Nahua1 vs AndesPiedmont and Quechua1	HECTD4	exonic	.	synonymous_SNV
Nahua1	12:112771063	rs10850031	0.296067	6.71155e-05	Nahua1 vs AndesPiedmont and Quechua1	HECTD4	intronic	.	.
Nahua1	12:112985328	rs741334	0.302324	5.75276e-05	Nahua1 vs AndesPiedmont and Quechua1	PTPN11\x3bRPH3A	intergenic	dist\x3d37611\x3bdist\x3d22856	.
Nahua1	13:99081505	rs3783010	0.313885	3.99497e-05	Nahua1 vs AndesPiedmont and Quechua1	FARP1	intronic	.	.
Nahua1	13:99296286	rs7989689	0.314815	3.67537e-05	Nahua1 vs AndesPiedmont and Quechua1	STK24\x3bSLC15A1	intergenic	dist\x3d2793\x3bdist\x3d27948	.
Nahua1	13:99298809	rs2184903	0.325431	2.71658e-05	Nahua1 vs AndesPiedmont and Quechua1	STK24\x3bSLC15A1	intergenic	dist\x3d5316\x3bdist\x3d25425	.
Nahua1	13:99310211	rs11069323	0.309865	4.47437e-05	Nahua1 vs AndesPiedmont and Quechua1	STK24\x3bSLC15A1	intergenic	dist\x3d16718\x3bdist\x3d14023	.
Nahua1	13:99315652	rs9557018	0.309364	4.63416e-05	Nahua1 vs AndesPiedmont and Quechua1	STK24\x3bSLC15A1	intergenic	dist\x3d22159\x3bdist\x3d8582	.
Nahua1	13:99315793	rs4412849	0.309364	4.63416e-05	Nahua1 vs AndesPiedmont and Quechua1	STK24\x3bSLC15A1	intergenic	dist\x3d22300\x3bdist\x3d8441	.
Nahua1	13:99331168	rs9554493	0.307744	5.11356e-05	Nahua1 vs AndesPiedmont and Quechua1	STK24\x3bSLC15A1	intergenic	dist\x3d6639\x3bdist\x3d4887	.
Nahua1	17:49984205	rs64636	0.321835	3.03618e-05	Nahua1 vs AndesPiedmont and Quechua1	CA10	intronic	.	.
Nahua1	17:49998938	rs203075	0.310985	4.31457e-05	Nahua1 vs AndesPiedmont and Quechua1	CA10	intronic	.	.
Nahua1	17:50033019	rs16950872	0.281668	9.58793e-05	Nahua1 vs AndesPiedmont and Quechua1	CA10	intronic	.	.
Nahua1	17:50303337	rs16951144	0.35906	4.79396e-06	Nahua1 vs AndesPiedmont and Quechua1	CA10\x3bC17orf112	downstream	dist\x3d281	.
Nahua1	17:50317276	rs967823	0.292668	7.51054e-05	Nahua1 vs AndesPiedmont and Quechua1	CA10\x3bC17orf112	intergenic	dist\x3d13569\x3bdist\x3d150599	.
Nahua1	17:50318074	rs16951169	0.374856	3.19598e-06	Nahua1 vs AndesPiedmont and Quechua1	CA10\x3bC17orf112	intergenic	dist\x3d14367\x3bdist\x3d149801	.
Nahua1	17:50349634	rs4387634	0.293265	7.35074e-05	Nahua1 vs AndesPiedmont and Quechua1	CA10\x3bC17orf112	intergenic	dist\x3d45927\x3bdist\x3d118241	.
Nahua1	17:50376564	rs1927589	0.299281	5.91255e-05	Nahua1 vs AndesPiedmont and Quechua1	CA10\x3bC17orf112	intergenic	dist\x3d72857\x3bdist\x3d91311	.
Nahua1	17:50420544	rs1843705	0.296448	6.55175e-05	Nahua1 vs AndesPiedmont and Quechua1	CA10\x3bC17orf112	intergenic	dist\x3d116837\x3bdist\x3d47331	.
Nahua1	17:50424081	rs1576159	0.287323	8.46934e-05	Nahua1 vs AndesPiedmont and Quechua1	CA10\x3bC17orf112	intergenic	dist\x3d120374\x3bdist\x3d43794	.
Nahua1	17:50455792	rs4793742	0.294903	7.19095e-05	Nahua1 vs AndesPiedmont and Quechua1	CA10\x3bC17orf112	intergenic	dist\x3d152085\x3bdist\x3d12083	.
Nahua1	17:50462226	rs4794340	0.339443	7.98994e-06	Nahua1 vs AndesPiedmont and Quechua1	CA10\x3bC17orf112	intergenic	dist\x3d158519\x3bdist\x3d5649	.
Nahua1	17:50472547	rs9915062	0.339443	7.98994e-06	Nahua1 vs AndesPiedmont and Quechua1	CA10\x3bC17orf112	ncRNA_intronic	.	.
Nahua1	17:50479404	rs1571325	0.339443	7.98994e-06	Nahua1 vs AndesPiedmont and Quechua1	CA10\x3bC17orf112	ncRNA_intronic	.	.
Nahua1	17:50508394	rs16951420	0.327024	2.55678e-05	Nahua1 vs AndesPiedmont and Quechua1	CA10\x3bC17orf112	ncRNA_intronic	.	.
Nahua1	17:50522523	rs12603149	0.283625	8.94873e-05	Nahua1 vs AndesPiedmont and Quechua1	CA10\x3bC17orf112	ncRNA_intronic	.	.
Nahua1	17:50523394	rs12602323	0.283625	8.94873e-05	Nahua1 vs AndesPiedmont and Quechua1	CA10\x3bC17orf112	ncRNA_intronic	.	.
Nahua1	22:24247310	rs5760096	0.288628	8.30954e-05	Nahua1 vs AndesPiedmont and Quechua1	DQ600483	ncRNA_exonic	.	.
Nahua1	1:6972393	rs11586867	0.22845	9.26833e-05	Nahua1 vs AndesPiedmont and Mapuche	CAMTA1	intronic	.	.
Nahua1	1:84485512	rs680905	0.266054	2.23718e-05	Nahua1 vs AndesPiedmont and Mapuche	TTLL7\x3bBC037304	intergenic	dist\x3d1458\x3bdist\x3d56502	.
Nahua1	1:84499003	rs615352	0.270456	1.27839e-05	Nahua1 vs AndesPiedmont and Mapuche	TTLL7\x3bBC037304	intergenic	dist\x3d14949\x3bdist\x3d43011	.
Nahua1	1:84514988	rs670564	0.270456	1.27839e-05	Nahua1 vs AndesPiedmont and Mapuche	TTLL7\x3bBC037304	intergenic	dist\x3d30934\x3bdist\x3d27026	.
Nahua1	1:190117274	rs1557188	0.241836	7.35074e-05	Nahua1 vs AndesPiedmont and Mapuche	FAM5C	intronic	.	.
Nahua1	1:190131750	rs10920654	0.245527	6.23215e-05	Nahua1 vs AndesPiedmont and Mapuche	FAM5C	intronic	.	.
Nahua1	1:190150037	rs2253618	0.255014	3.35577e-05	Nahua1 vs AndesPiedmont and Mapuche	FAM5C	intronic	.	.
Nahua1	1:190152217	rs815344	0.255014	3.35577e-05	Nahua1 vs AndesPiedmont and Mapuche	FAM5C	intronic	.	.
Nahua1	1:190158234	rs1592245	0.248173	5.59296e-05	Nahua1 vs AndesPiedmont and Mapuche	FAM5C	intronic	.	.
Nahua1	1:190201724	rs4399162	0.254332	3.67537e-05	Nahua1 vs AndesPiedmont and Mapuche	FAM5C	intronic	.	.
Nahua1	1:190213532	rs17368045	0.272257	9.58793e-06	Nahua1 vs AndesPiedmont and Mapuche	FAM5C	intronic	.	.
Nahua1	1:190234436	rs10920675	0.248786	5.27336e-05	Nahua1 vs AndesPiedmont and Mapuche	FAM5C	ncRNA_intronic	.	.
Nahua1	1:190259661	rs480692	0.248786	5.27336e-05	Nahua1 vs AndesPiedmont and Mapuche	FAM5C	ncRNA_intronic	.	.
Nahua1	1:190288297	rs652953	0.252513	4.15477e-05	Nahua1 vs AndesPiedmont and Mapuche	FAM5C	ncRNA_intronic	.	.
Nahua1	1:190291298	rs1759762	0.252513	4.15477e-05	Nahua1 vs AndesPiedmont and Mapuche	FAM5C	ncRNA_intronic	.	.
Nahua1	1:190337198	rs1148612	0.237919	7.83014e-05	Nahua1 vs AndesPiedmont and Mapuche	FAM5C	intronic	.	.
Nahua1	1:190362935	rs1031076	0.249543	5.11356e-05	Nahua1 vs AndesPiedmont and Mapuche	FAM5C	intronic	.	.
Nahua1	1:190377988	rs1171148	0.296663	4.79396e-06	Nahua1 vs AndesPiedmont and Mapuche	FAM5C	intronic	.	.
Nahua1	1:190385304	rs1171044	0.235831	8.14974e-05	Nahua1 vs AndesPiedmont and Mapuche	FAM5C	intronic	.	.
Nahua1	1:228122132	rs7529664	0.265299	2.39698e-05	Nahua1 vs AndesPiedmont and Mapuche	WNT9A	intronic	.	.
Nahua1	1:228174528	rs6426488	0.23302	8.78893e-05	Nahua1 vs AndesPiedmont and Mapuche	DQ575955\x3bWNT3A	intergenic	dist\x3d8634\x3bdist\x3d20224	.
Nahua1	1:228193791	rs13373831	0.256322	2.87638e-05	Nahua1 vs AndesPiedmont and Mapuche	WNT3A	upstream	dist\x3d961	.
Nahua1	1:229049984	rs6426527	0.292987	6.39195e-06	Nahua1 vs AndesPiedmont and Mapuche	AX748369	intergenic	dist\x3d55681\x3bdist\x3d127934	.
Nahua1	2:51643185	rs1206401	0.235859	7.98994e-05	Nahua1 vs AndesPiedmont and Mapuche	NRXN1\x3bNONE	ncRNA_intronic	.	.
Nahua1	4:99781443	rs11097638	0.241744	7.51054e-05	Nahua1 vs AndesPiedmont and Mapuche	TSPAN5\x3bAK098333	intergenic	dist\x3d119061\x3bdist\x3d11392	.
Nahua1	6:45847115	rs873053	0.347491	1.59799e-06	Nahua1 vs AndesPiedmont and Mapuche	RUNX2\x3bCLIC5	intergenic	dist\x3d215029\x3bdist\x3d22383	.
Nahua1	7:128560761	rs960633	0.24691	5.91255e-05	Nahua1 vs AndesPiedmont and Mapuche	KCP\x3bIRF5	intergenic	dist\x3d6644\x3bdist\x3d16905	.
Nahua1	7:128701331	rs13246321	0.227283	9.74773e-05	Nahua1 vs AndesPiedmont and Mapuche	TPI1P2\x3bLOC407835	upstream	dist\x3d254	.
Nahua1	8:128898169	rs4733579	0.244495	6.55175e-05	Nahua1 vs AndesPiedmont and Mapuche	PVT1	ncRNA_intronic	.	.
Nahua1	8:129039139	rs11783127	0.228461	9.10853e-05	Nahua1 vs AndesPiedmont and Mapuche	PVT1	ncRNA_intronic	.	.
Nahua1	8:129046208	rs2720685	0.249951	4.95376e-05	Nahua1 vs AndesPiedmont and Mapuche	PVT1	ncRNA_intronic	.	.
Nahua1	8:142305792	rs6999890	0.230996	8.94873e-05	Nahua1 vs AndesPiedmont and Mapuche	SLC45A4\x3bLOC731779	intronic	.	.
Nahua1	10:71583757	rs11598684	0.235357	8.46934e-05	Nahua1 vs AndesPiedmont and Mapuche	COL13A1	intronic	.	.
Nahua1	11:40448662	rs7935540	0.226562	9.90752e-05	Nahua1 vs AndesPiedmont and Mapuche	LRRC4C	intronic	.	.
Nahua1	11:40468065	rs7944171	0.243307	6.87135e-05	Nahua1 vs AndesPiedmont and Mapuche	LRRC4C	ncRNA_exonic	.	.
Nahua1	11:40476768	rs1440123	0.242195	7.19095e-05	Nahua1 vs AndesPiedmont and Mapuche	LRRC4C	intronic	.	.
Nahua1	12:5975104	rs10774382	0.227989	9.42813e-05	Nahua1 vs AndesPiedmont and Mapuche	ANO2	intronic	.	.
Nahua1	12:32114175	rs10844071	0.247229	5.75276e-05	Nahua1 vs AndesPiedmont and Mapuche	KIAA1551	intronic	.	.
Nahua1	12:111614736	rs6489979	0.245056	6.39195e-05	Nahua1 vs AndesPiedmont and Mapuche	CUX2	intronic	.	.
Nahua1	12:111706877	rs4766566	0.32408	3.19598e-06	Nahua1 vs AndesPiedmont and Mapuche	CUX2	intronic	.	.
Nahua1	12:111746499	rs3843673	0.270911	1.11859e-05	Nahua1 vs AndesPiedmont and Mapuche	CUX2	intronic	.	.
Nahua1	12:111754597	rs7300860	0.269579	1.59799e-05	Nahua1 vs AndesPiedmont and Mapuche	CUX2	intronic	.	.
Nahua1	12:112123284	rs601663	0.274553	7.98994e-06	Nahua1 vs AndesPiedmont and Mapuche	BRAP	intronic	.	.
Nahua1	12:112194976	rs737280	0.258927	2.55678e-05	Nahua1 vs AndesPiedmont and Mapuche	ACAD10	intronic	.	.
Nahua1	12:112211833	rs2238151	0.252105	4.47437e-05	Nahua1 vs AndesPiedmont and Mapuche	ALDH2	intronic	.	.
Nahua1	12:112233018	rs10744777	0.252105	4.47437e-05	Nahua1 vs AndesPiedmont and Mapuche	ALDH2	intronic	.	.
Nahua1	12:112245170	rs11066028	0.254107	3.83517e-05	Nahua1 vs AndesPiedmont and Mapuche	ALDH2	intronic	.	.
Nahua1	12:112463296	rs4767293	0.235751	8.30954e-05	Nahua1 vs AndesPiedmont and Mapuche	ERP29\x3bNAA25	intergenic	dist\x3d2041\x3bdist\x3d1204	.
Nahua1	12:112667675	rs1005902	0.253644	3.99497e-05	Nahua1 vs AndesPiedmont and Mapuche	HECTD4	exonic	.	synonymous_SNV
Nahua1	12:112771063	rs10850031	0.246312	6.07235e-05	Nahua1 vs AndesPiedmont and Mapuche	HECTD4	intronic	.	.
Nahua1	12:112985328	rs741334	0.250684	4.79396e-05	Nahua1 vs AndesPiedmont and Mapuche	PTPN11\x3bRPH3A	intergenic	dist\x3d37611\x3bdist\x3d22856	.
Nahua1	13:62736124	rs9539431	0.242334	7.03115e-05	Nahua1 vs AndesPiedmont and Mapuche	PCDH20\x3bOR7E156P	intergenic	dist\x3d132443\x3bdist\x3d62106	.
Nahua1	13:62738845	rs308580	0.227343	9.58793e-05	Nahua1 vs AndesPiedmont and Mapuche	PCDH20\x3bOR7E156P	intergenic	dist\x3d135164\x3bdist\x3d59385	.
Nahua1	15:101266646	rs304126	0.255127	3.19598e-05	Nahua1 vs AndesPiedmont and Mapuche	ASB7\x3bLOC145757	ncRNA_intronic	.	.
Nahua1	17:49998938	rs203075	0.239749	7.67034e-05	Nahua1 vs AndesPiedmont and Mapuche	CA10	intronic	.	.
Nahua1	17:50317276	rs967823	0.25882	2.71658e-05	Nahua1 vs AndesPiedmont and Mapuche	CA10\x3bC17orf112	intergenic	dist\x3d13569\x3bdist\x3d150599	.
Nahua1	17:50455792	rs4793742	0.243439	6.71155e-05	Nahua1 vs AndesPiedmont and Mapuche	CA10\x3bC17orf112	intergenic	dist\x3d152085\x3bdist\x3d12083	.
Nahua1	17:50462226	rs4794340	0.266425	1.75779e-05	Nahua1 vs AndesPiedmont and Mapuche	CA10\x3bC17orf112	intergenic	dist\x3d158519\x3bdist\x3d5649	.
Nahua1	17:50472547	rs9915062	0.266425	1.75779e-05	Nahua1 vs AndesPiedmont and Mapuche	CA10\x3bC17orf112	ncRNA_intronic	.	.
Nahua1	17:50479404	rs1571325	0.266425	1.75779e-05	Nahua1 vs AndesPiedmont and Mapuche	CA10\x3bC17orf112	ncRNA_intronic	.	.
Nahua1	17:50508394	rs16951420	0.255311	3.03618e-05	Nahua1 vs AndesPiedmont and Mapuche	CA10\x3bC17orf112	ncRNA_intronic	.	.
Nahua1	22:48501358	rs5768355	0.234802	8.62913e-05	Nahua1 vs AndesPiedmont and Mapuche	AK093107\x3bMIR3201	intergenic	dist\x3d56992\x3bdist\x3d33920	.
Nahua1	1:6577765	rs4243829	0.295348	2.55678e-05	Nahua1 vs Quechua1 and Mapuche	PLEKHG5	intronic	.	.
Nahua1	1:6639847	rs4908932	0.264988	9.74773e-05	Nahua1 vs Quechua1 and Mapuche	ZBTB48\x3bTAS1R1	upstream\x3bdownstream	dist\x3d214\x3bdist\x3d30	.
Nahua1	1:6689824	rs12079872	0.262272	9.90752e-05	Nahua1 vs Quechua1 and Mapuche	THAP3	intronic	.	.
Nahua1	1:6873932	rs659459	0.265134	9.58793e-05	Nahua1 vs Quechua1 and Mapuche	CAMTA1	intronic	.	.
Nahua1	1:6972393	rs11586867	0.293183	2.87638e-05	Nahua1 vs Quechua1 and Mapuche	CAMTA1	intronic	.	.
Nahua1	1:6977200	rs1892261	0.275282	7.03115e-05	Nahua1 vs Quechua1 and Mapuche	CAMTA1	intronic	.	.
Nahua1	1:84485512	rs680905	0.392495	4.79396e-06	Nahua1 vs Quechua1 and Mapuche	TTLL7\x3bBC037304	intergenic	dist\x3d1458\x3bdist\x3d56502	.
Nahua1	1:84499003	rs615352	0.398553	1.59799e-06	Nahua1 vs Quechua1 and Mapuche	TTLL7\x3bBC037304	intergenic	dist\x3d14949\x3bdist\x3d43011	.
Nahua1	1:84514988	rs670564	0.398553	1.59799e-06	Nahua1 vs Quechua1 and Mapuche	TTLL7\x3bBC037304	intergenic	dist\x3d30934\x3bdist\x3d27026	.
Nahua1	1:84590129	rs1016379	0.344922	6.39195e-06	Nahua1 vs Quechua1 and Mapuche	PRKACB	intronic	.	.
Nahua1	1:84590527	rs2139931	0.344922	6.39195e-06	Nahua1 vs Quechua1 and Mapuche	PRKACB	intronic	.	.
Nahua1	1:190213532	rs17368045	0.274316	7.51054e-05	Nahua1 vs Quechua1 and Mapuche	FAM5C	intronic	.	.
Nahua1	1:190377988	rs1171148	0.293861	2.71658e-05	Nahua1 vs Quechua1 and Mapuche	FAM5C	intronic	.	.
Nahua1	1:229049984	rs6426527	0.265886	9.26833e-05	Nahua1 vs Quechua1 and Mapuche	AX748369	intergenic	dist\x3d55681\x3bdist\x3d127934	.
Nahua1	2:75708979	rs2588499	0.299295	2.07738e-05	Nahua1 vs Quechua1 and Mapuche	TACR1\x3bEVA1A	ncRNA_intronic	.	.
Nahua1	6:45847115	rs873053	0.329652	9.58793e-06	Nahua1 vs Quechua1 and Mapuche	RUNX2\x3bCLIC5	intergenic	dist\x3d215029\x3bdist\x3d22383	.
Nahua1	6:138150434	rs2788287	0.317676	1.27839e-05	Nahua1 vs Quechua1 and Mapuche	LOC100130476	ncRNA_intronic	.	.
Nahua1	8:10303265	rs10110333	0.284453	3.83517e-05	Nahua1 vs Quechua1 and Mapuche	MSRA\x3bAK307207	intergenic	dist\x3d7443\x3bdist\x3d28810	.
Nahua1	8:10314986	rs17711111	0.279678	4.15477e-05	Nahua1 vs Quechua1 and Mapuche	MSRA\x3bAK307207	intergenic	dist\x3d19164\x3bdist\x3d17089	.
Nahua1	8:142305792	rs6999890	0.273863	7.98994e-05	Nahua1 vs Quechua1 and Mapuche	SLC45A4\x3bLOC731779	intronic	.	.
Nahua1	8:142310657	rs11786212	0.274991	7.19095e-05	Nahua1 vs Quechua1 and Mapuche	SLC45A4\x3bLOC731779	intronic	.	.
Nahua1	8:142315838	rs7831477	0.274991	7.19095e-05	Nahua1 vs Quechua1 and Mapuche	SLC45A4\x3bLOC731779	intronic	.	.
Nahua1	11:40448662	rs7935540	0.277969	4.47437e-05	Nahua1 vs Quechua1 and Mapuche	LRRC4C	intronic	.	.
Nahua1	11:40456042	rs7945771	0.274164	7.67034e-05	Nahua1 vs Quechua1 and Mapuche	LRRC4C	intronic	.	.
Nahua1	11:40456268	rs1992315	0.274164	7.67034e-05	Nahua1 vs Quechua1 and Mapuche	LRRC4C	intronic	.	.
Nahua1	11:40468065	rs7944171	0.276639	5.59296e-05	Nahua1 vs Quechua1 and Mapuche	LRRC4C	ncRNA_exonic	.	.
Nahua1	11:40476768	rs1440123	0.275827	5.75276e-05	Nahua1 vs Quechua1 and Mapuche	LRRC4C	intronic	.	.
Nahua1	12:5975104	rs10774382	0.312085	1.43819e-05	Nahua1 vs Quechua1 and Mapuche	ANO2	intronic	.	.
Nahua1	12:5985514	rs12367003	0.281855	3.99497e-05	Nahua1 vs Quechua1 and Mapuche	ANO2	intronic	.	.
Nahua1	12:6000126	rs7298357	0.279285	4.31457e-05	Nahua1 vs Quechua1 and Mapuche	ANO2	intronic	.	.
Nahua1	12:111706877	rs4766566	0.311436	1.59799e-05	Nahua1 vs Quechua1 and Mapuche	CUX2	intronic	.	.
Nahua1	12:111746499	rs3843673	0.276851	5.43316e-05	Nahua1 vs Quechua1 and Mapuche	CUX2	intronic	.	.
Nahua1	12:111754597	rs7300860	0.27151	8.30954e-05	Nahua1 vs Quechua1 and Mapuche	CUX2	intronic	.	.
Nahua1	12:112123284	rs601663	0.326047	1.11859e-05	Nahua1 vs Quechua1 and Mapuche	BRAP	intronic	.	.
Nahua1	12:112194976	rs737280	0.30455	1.75779e-05	Nahua1 vs Quechua1 and Mapuche	ACAD10	intronic	.	.
Nahua1	12:112211833	rs2238151	0.267258	8.62913e-05	Nahua1 vs Quechua1 and Mapuche	ALDH2	intronic	.	.
[truncated: 3,148 more rows]

## Sheet: Table S6
Table S6. Candidate SNPs under selection in the CANDELA cohort robust to popualation structure based on AdaptMix.
[truncated: 289 more rows]

[truncated: 2 more sheets: Table S7, Table S8]
